# Supplementary material for: Multicenter Evaluation of Independent High-Throughput and RT-qPCR Technologies for the Development of Analytical Workflows for Circulating miRNA Analysis
Source: Cancers (Basel). 2020 May 5;12(5):1166. doi: 10.3390/cancers12051166 (PMC7281602; doi:10.3390/cancers12051166)
Supplement: Supplementary file 1 [file cancers-12-01166-s001.zip]

Archive with 4 entries (4 files):
- Supplemental Fig 1.tif
- Table S1.xlsx
- Table S2.xlsx
- Table S3.xlsx
