# Supplementary material for: Multicenter Evaluation of Independent High-Throughput and RT-qPCR Technologies for the Development of Analytical Workflows for Circulating miRNA Analysis
Source: Cancers (Basel). 2020 May 5;12(5):1166. doi: 10.3390/cancers12051166 (PMC7281602; doi:10.3390/cancers12051166)
Supplement: Supplementary file 1 [file cancers-12-01166-s001.zip › Table S1.xlsx]

## Sheet: Tabelle1
miRNA ID	Accession	Assay cat. no. (QIAGEN)
miR-451a	MIMAT0001631	YP02119305
miR-23a-3p	MIMAT0000078	YP00204772
cel-miR-39-3p	MIMAT0000010	YP00203952
miR-30c-5p	MIMAT0000244	YP00204783
miR-124-3p	MIMAT0000422	YP00206026
miR-1914-5p	MIMAT0007889	YP00204672
miR-144-3p	MIMAT0000436	YP00204754
miR-671-5p	MIMAT0003880	YP00205649
miR-1909-3p	MIMAT0007883	YP00205697
miR-3195	MIMAT0015079	YP02100869
miR-5739	MIMAT0023116	YP02118381
miR-5001-5p	MIMAT0021021	YP02102147
miR-3185	MIMAT0015065	YP02107693
miR-4433a-3p	MIMAT0018949	YP02116443
miR-6795-5p	MIMAT0027490	YP02103188
let-7i-5p	MIMAT0000415	YP00204394
miR-122-5p	MIMAT0000421	YP00205664
miR-125b-5p	MIMAT0000423	YP00205713
miR-16-5p	MIMAT0000069	YP00205702
miR-186-5p	MIMAT0000456	YP00206053
miR-190b	MIMAT0004929	YP00206031
miR-191-5p	MIMAT0000440	YP00204306
miR-199b-3p	MIMAT0000232	YP00204536
miR-20a-5p	MIMAT0000075	YP00204292
miR-211-3p	MIMAT0022694	YP02103166
miR-21-5p	MIMAT0000076	YP00204230
miR-365a/b-3p	MIMAT0000710/ MIMAT0022834	YP00204622
UniSp6		YP00203954
