# Supplementary material for: Multicenter Evaluation of Independent High-Throughput and RT-qPCR Technologies for the Development of Analytical Workflows for Circulating miRNA Analysis
Source: Cancers (Basel). 2020 May 5;12(5):1166. doi: 10.3390/cancers12051166 (PMC7281602; doi:10.3390/cancers12051166)
Supplement: Supplementary file 1 [file cancers-12-01166-s001.zip › Table S2.xlsx]

## Sheet: QIAseq_UMI
	Patients total																									Healthy total														Patients exosomes
miRNA	R1_S1-UMIs	R2_S12-UMIs	R4_S16-UMIs	R5_S17-UMIs	R6_S18-UMIs	R7_S19-UMIs	R8_S20-UMIs	R9_S21-UMIs	R11_S3-UMIs	R12_S4-UMIs	R13_S5-UMIs	R14_S6-UMIs	R15_S7-UMIs	R16_S8-UMIs	R17_S9-UMIs	R18_S10-UMIs	R19_S11-UMIs	R20_S13-UMIs	R21_S14-UMIs	R22_S1-UMIs	R23_S2-UMIs	R24_S3-UMIs	R25_S4-UMIs	R26_S5-UMIs	R27_S6-UMIs	H2_S7-UMIs	H4_S8-UMIs	H6_S9-UMIs	H7_S10-UMIs	H8_S11-UMIs	H9_S20-UMIs	H10_S12-UMIs	H11_S13-UMIs	H12_S14-UMIs	H13_S15-UMIs	H14_S16-UMIs	H15_S17-UMIs	H16_S18-UMIs	H17_S19-UMIs	E2_S1-UMIs	E4_S2-UMIs	E5_S3-UMIs	E6_S4-UMIs	E8_S5-UMIs	E9_S6-UMIs	E10_S7-UMIs	E11_S8-UMIs	E12_S9-UMIs	E14_S10-UMIs
hsa-let-7a-2-3p	59	0	12	0	16	41	13	0	0	31	5	0	0	14	17	0	16	30	28	10	13	52	23	47	0	47	52	32	36	55	87	43	91	14	51	28	48	13	42	48	27	63	40	35	59	118	61	29	31
hsa-let-7a-3p	48	19	54	34	38	41	19	0	27	17	18	16	50	10	58	86	25	28	23	44	50	79	28	95	0	49	34	18	23	65	48	42	55	10	36	13	46	10	28	86	147	77	44	12	25	33	20	64	81
hsa-let-7a-5p	12783	7361	27906	24313	22921	15219	2921	698	5658	6955	9414	6510	21953	2891	11667	7811	9435	51290	7552	53518	40374	30050	29425	33567	1072	6837	9190	8919	2114	9323	16997	8976	8531	2228	15347	3065	21580	1902	5058	149509	229686	124492	90860	42340	19751	34709	36242	95039	141133
hsa-let-7b-3p	39	75	58	109	163	60	29	0	75	37	34	35	132	19	47	104	75	121	25	308	300	87	108	93	24	53	43	35	27	37	91	38	42	11	47	15	63	0	13	236	390	240	230	102	48	68	137	149	186
hsa-let-7b-5p	15316	7358	21232	33119	57705	20366	4076	1394	10708	8350	8881	5670	15336	4347	19421	3326	33858	125100	9954	77148	67315	30808	41148	38998	1373	9746	9575	11693	3610	9974	19444	12434	8685	3025	15850	4381	27050	2270	5127	63581	84752	49043	54955	24279	10247	16825	26147	39825	48688
hsa-let-7c-3p	34	0	26	16	13	29	18	0	0	27	8	0	0	23	15	0	19	37	23	13	18	48	14	43	0	84	65	32	48	89	73	36	107	20	65	36	54	13	63	27	25	35	31	35	46	55	25	31	23
hsa-let-7c-5p	213	180	507	572	477	224	82	25	143	159	168	114	444	75	198	193	569	1201	230	989	1056	502	698	959	65	204	209	227	72	273	460	190	206	69	361	94	621	85	140	2054	2800	2390	1541	781	295	628	955	1407	1292
hsa-let-7d-3p	344	69	492	448	262	306	91	33	80	156	87	99	212	91	278	110	193	446	120	350	294	469	220	591	25	240	231	103	84	348	452	284	314	53	333	88	255	23	120	661	911	628	318	204	166	322	226	457	719
hsa-let-7d-5p	1893	228	935	1446	1537	1360	247	49	388	666	263	162	498	324	912	184	751	2880	351	2568	1844	2236	1088	1900	52	555	879	394	169	899	1516	502	868	125	884	201	939	118	303	6141	9221	8898	3296	1813	1097	1783	1075	3637	6802
hsa-let-7e-3p	0	0	0	0	0	17	0	0	0	11	2	0	0	14	5	0	10	14	14	0	0	13	0	17	0	18	15	0	15	28	32	19	45	0	26	12	26	0	20	11	19	16	13	12	14	0	10	14	0
hsa-let-7e-5p	266	418	1232	474	279	168	47	47	147	220	299	506	708	58	151	445	214	305	162	973	1983	850	565	1131	164	151	315	226	80	314	476	182	373	73	431	160	564	46	162	8376	10333	4850	2592	972	994	995	1217	4067	8619
hsa-let-7f-1-3p	68	10	37	28	19	66	29	0	0	39	16	0	22	29	18	19	45	38	50	21	41	64	42	92	0	83	74	42	78	101	64	54	96	32	88	59	87	15	76	34	46	32	31	21	22	28	17	30	20
hsa-let-7f-2-3p	10	0	0	0	0	14	0	0	0	13	0	0	0	0	11	0	0	0	0	0	0	22	0	29	0	29	25	15	15	29	24	11	31	11	37	0	20	0	21	0	0	0	0	0	0	0	0	0	0
hsa-let-7f-5p	7482	7334	29698	15039	9969	8467	1490	522	3564	4717	8756	10398	23855	1848	6557	19378	4277	25705	4314	26077	30090	20717	17175	24617	1131	3592	5629	4923	1069	5875	8585	5664	6092	1465	10145	2303	14178	1200	3389	123986	181978	109027	44791	20339	13980	26574	12873	68816	132610
hsa-let-7g-3p	75	10	25	29	11	75	40	0	0	62	4	0	0	35	26	0	29	60	59	20	18	87	40	81	0	121	103	44	75	116	99	82	184	37	124	81	125	31	101	28	31	27	24	29	22	31	27	26	14
hsa-let-7g-5p	3065	378	2339	2116	1478	3020	468	62	450	1674	469	249	977	688	1437	284	1603	10790	1061	3195	3044	5915	2351	4728	34	1387	1524	1117	429	1825	3041	1636	1673	393	2046	474	3174	303	830	14037	18570	14205	5927	3823	1229	3200	2178	8435	12128
hsa-let-7i-3p	59	0	25	34	23	27	13	0	0	20	7	14	28	15	34	15	27	37	8	34	19	39	19	38	0	36	19	11	27	36	54	20	22	10	24	15	14	0	11	31	37	47	12	10	0	22	11	22	34
hsa-let-7i-5p	21688	6001	24993	28261	31451	14808	3860	1198	7954	8191	11330	10588	16792	3660	15351	13186	16097	42512	5100	41304	36924	30442	16381	32483	1792	7503	9527	6143	2545	8743	16882	8152	9631	2049	10828	3288	12681	1196	3574	68884	102065	67322	35546	12552	8914	16584	9661	36252	83889
hsa-miR-1-3p	142	147	287	114	121	213	43	114	70	139	194	98	281	111	103	79	78	93	88	179	167	372	383	260	23	154	222	121	132	231	278	170	178	52	253	68	327	51	67	80	476	216	70	35	119	108	71	169	612
hsa-miR-1-5p	0	0	0	11	0	10	0	0	0	0	0	0	0	14	0	0	0	0	0	0	0	13	0	0	0	34	13	12	0	23	13	15	24	10	27	0	14	0	0	0	0	0	0	0	12	14	10	0	0
hsa-miR-100-3p	0	0	0	0	0	10	0	0	0	0	0	0	0	0	0	0	0	0	0	0	0	0	0	0	0	13	12	0	0	10	10	0	17	0	0	0	17	0	0	0	0	0	0	10	0	11	0	0	0
hsa-miR-100-5p	137	10	74	48	18	76	27	0	15	55	14	17	13	56	488	0	70	68	48	46	22	113	56	629	0	163	148	52	69	174	216	93	189	34	187	80	149	31	63	49	58	86	33	33	10	58	30	31	29
hsa-miR-101-3p	10635	5124	9646	17235	29706	11654	3104	1361	11539	5319	7515	6911	7974	3154	14035	6187	15411	27333	2192	30351	15607	15897	8532	15488	1748	5806	5579	2568	1838	6859	7999	4435	5305	1274	4203	1828	5520	695	1642	8978	5240	7618	3733	2730	403	3228	1083	3830	4887
hsa-miR-101-5p	84	178	91	147	445	107	50	71	422	52	158	191	281	39	81	446	297	240	34	581	455	177	145	149	133	80	77	45	45	92	98	58	85	20	60	31	71	21	41	80	57	91	61	46	12	37	24	62	41
hsa-miR-103a-2-5p	21	0	16	0	0	24	12	0	0	14	0	0	0	13	6	0	0	13	11	0	11	23	14	21	0	21	19	0	17	26	25	13	21	0	29	10	14	0	14	0	15	14	17	0	15	10	26	0	8
hsa-miR-103a-3p	8262	1963	12353	6083	2996	3704	747	371	776	3473	2162	3003	5108	1331	2755	4481	1845	7567	1469	10302	10177	10300	4314	8285	403	2092	2842	1387	704	3284	4313	2351	3823	617	3438	1357	3543	377	1259	25307	39613	40054	7701	3818	3045	6460	1794	14498	37933
hsa-miR-103b	443	467	915	511	364	235	66	116	241	297	357	670	1285	105	181	1561	289	576	125	1451	2486	919	607	656	186	209	235	166	77	215	314	147	239	77	240	123	311	48	118	1847	3343	3714	862	416	297	505	275	1325	2751
hsa-miR-105-3p	63	17	36	38	22	70	44	17	19	49	28	16	25	31	18	0	32	36	51	30	28	63	41	72	0	113	95	38	72	117	103	58	165	39	110	49	72	26	97	49	45	51	34	45	79	90	37	48	31
hsa-miR-105-5p	41	16	29	32	20	64	30	0	0	39	0	0	0	29	16	0	18	17	31	14	17	69	25	51	0	89	85	40	73	85	82	48	123	28	75	38	71	18	57	18	21	22	21	16	29	28	21	26	10
hsa-miR-106a-3p	24	0	0	16	17	18	0	0	0	19	11	0	0	17	40	11	0	15	20	19	0	43	12	50	0	31	30	12	22	47	34	28	51	16	37	21	19	0	24	17	24	53	20	11	30	39	13	16	20
hsa-miR-106a-5p	21	0	27	0	37	21	0	0	0	15	7	0	25	0	16	12	32	37	10	18	36	55	19	29	0	29	11	0	15	15	29	18	20	0	21	13	27	0	0	61	103	71	55	18	16	16	16	32	70
hsa-miR-106b-3p	449	43	244	468	495	279	43	18	110	174	81	42	82	100	751	30	314	1007	86	493	278	510	215	677	0	282	172	92	61	264	281	155	269	29	167	80	208	16	64	475	637	828	408	177	51	212	102	319	505
hsa-miR-106b-5p	103	15	83	79	107	75	29	10	29	60	28	0	24	50	75	0	113	149	39	74	138	238	78	111	0	87	86	33	49	91	128	58	92	21	86	21	73	11	25	151	116	140	109	64	36	85	88	91	76
hsa-miR-107	1651	302	2104	1487	975	851	232	52	219	643	420	441	790	265	948	734	521	2042	338	1798	2058	2390	945	1790	80	577	690	351	216	849	1059	536	953	179	840	257	855	114	382	5375	8384	7759	1983	935	597	1591	533	3487	7442
hsa-miR-10a-3p	20	11	13	14	10	16	0	0	0	10	0	0	14	11	7	0	14	11	8	0	11	16	11	19	0	31	25	12	17	44	36	20	54	0	23	14	26	0	11	35	31	51	0	0	10	0	0	16	0
hsa-miR-10a-5p	1102	125	898	541	108	726	206	17	87	527	114	66	184	300	604	64	181	519	362	318	266	929	545	2048	28	854	829	336	334	1512	1022	805	1100	233	1620	402	1286	117	486	2633	1714	1269	508	719	148	529	343	1037	685
hsa-miR-10b-3p	173	53	100	109	75	161	95	23	34	129	70	43	68	87	71	12	87	162	166	55	103	199	110	198	17	288	360	154	249	364	340	211	479	118	267	152	258	79	240	161	118	157	121	161	117	140	232	156	53
hsa-miR-10b-5p	1336	154	1161	825	174	811	230	14	107	496	70	50	175	386	1505	34	239	895	385	451	232	1107	624	4829	28	907	874	431	212	1729	1353	1032	1076	196	2217	517	1638	82	362	3444	1808	1400	587	968	84	619	543	928	519
hsa-miR-1178-3p	33	0	11	13	0	37	27	0	0	25	8	0	0	15	11	0	14	30	33	16	0	35	13	35	0	40	55	27	58	67	68	31	68	37	53	35	42	16	44	33	21	33	29	42	40	49	44	42	21
hsa-miR-1178-5p	27	0	17	10	0	37	16	0	0	29	3	0	0	27	12	0	0	13	21	10	16	43	13	35	0	55	57	0	33	52	42	27	62	18	28	22	30	0	21	0	0	23	14	0	0	29	25	15	0
hsa-miR-1179	87	17	36	57	21	107	57	0	29	103	24	14	12	101	59	0	31	92	78	48	51	119	62	131	0	171	151	88	72	118	126	93	232	65	134	106	150	62	115	46	35	30	17	22	26	45	38	32	35
hsa-miR-1180-3p	191	11	49	80	61	162	35	0	13	100	9	0	0	43	324	0	50	279	35	139	43	149	59	145	0	80	97	32	55	104	160	78	123	32	80	62	97	20	47	72	94	72	138	86	92	79	144	87	58
hsa-miR-1180-5p	37	0	13	15	0	32	17	0	0	20	5	0	13	12	13	0	17	30	25	11	0	27	12	25	0	53	66	25	41	61	48	34	81	17	63	19	38	15	26	19	18	16	17	22	16	39	29	32	10
hsa-miR-1181	102	21	54	51	37	114	57	0	15	88	36	25	26	65	23	0	41	72	77	30	27	88	58	62	10	140	142	58	138	165	128	90	252	58	145	111	161	36	120	62	51	79	41	54	104	201	86	63	33
hsa-miR-1182	32	0	16	23	0	52	22	0	10	29	13	0	0	38	18	0	21	34	30	0	17	47	16	55	0	81	76	29	41	71	52	46	128	26	64	36	51	21	51	23	24	52	22	28	37	47	27	29	23
hsa-miR-1183	58	0	24	20	14	75	32	0	0	65	15	0	10	48	16	0	31	27	42	30	15	63	43	61	0	114	109	28	88	71	87	63	155	43	59	52	69	28	61	12	24	16	16	17	21	26	38	37	13
hsa-miR-1184	14	0	0	13	0	18	0	0	0	11	0	0	0	18	6	0	0	13	12	0	0	25	12	13	0	31	36	11	23	34	29	25	41	0	28	13	39	0	27	12	0	19	0	10	0	13	0	0	0
hsa-miR-1185-1-3p	0	0	11	0	0	0	0	0	0	0	1	0	0	0	4	0	0	0	0	0	0	22	0	11	0	16	14	0	0	11	0	9	17	0	10	0	0	0	13	0	66	27	0	0	0	17	0	19	56
hsa-miR-1185-2-3p	0	0	0	0	0	0	0	0	0	0	2	0	0	0	0	0	0	0	0	0	12	12	0	0	0	12	11	0	10	20	13	9	14	0	0	0	0	0	15	0	0	25	0	0	17	13	13	0	12
hsa-miR-1185-5p	12	0	11	12	0	28	10	0	0	15	0	0	0	10	8	0	0	8	14	0	0	30	0	19	0	27	21	14	23	22	27	23	36	0	23	0	26	0	25	13	12	10	0	0	0	12	0	10	18
hsa-miR-1193	28	0	14	14	0	29	0	0	0	19	8	0	11	16	10	0	12	20	13	10	13	30	15	27	0	52	31	17	37	51	44	26	61	14	36	27	26	14	34	20	19	51	0	16	41	50	35	22	19
hsa-miR-1197	34	0	27	23	14	34	21	0	0	24	11	0	10	11	10	0	15	20	42	0	0	53	26	47	0	61	70	27	43	83	63	34	93	27	54	34	54	10	58	12	12	24	11	19	28	24	11	30	17
hsa-miR-1199-3p	71	14	25	29	16	59	25	0	10	53	15	12	11	31	24	0	28	54	46	14	34	52	30	55	0	121	107	36	101	122	112	61	159	40	67	63	79	19	86	31	32	41	20	29	20	41	31	23	15
hsa-miR-1199-5p	61	0	28	40	0	56	31	0	0	29	10	0	11	22	16	15	25	48	36	12	30	61	31	45	0	87	108	34	70	96	72	56	151	44	67	55	70	18	52	103	127	96	45	42	49	112	37	63	162
hsa-miR-1200	164	34	95	102	55	214	120	10	14	187	28	25	27	147	90	0	63	144	155	64	62	256	145	246	18	317	386	138	258	340	309	218	507	141	276	185	315	121	257	72	66	58	100	81	119	135	82	120	37
hsa-miR-1202	25	0	0	15	13	47	10	0	0	46	3	0	0	32	12	0	0	33	23	10	13	52	23	56	0	55	71	13	54	57	54	38	79	27	42	37	63	14	46	17	16	29	12	21	89	67	13	25	10
hsa-miR-1203	276	122	172	253	239	297	273	13	87	152	148	79	111	137	78	33	253	310	309	75	201	364	284	311	20	651	685	255	472	695	592	362	902	243	572	247	597	60	444	193	287	326	253	238	262	167	153	252	82
hsa-miR-1204	0	0	0	0	0	11	0	0	0	0	0	0	0	0	0	0	0	0	0	0	0	14	0	14	0	0	16	0	10	18	12	0	15	0	11	10	11	0	10	0	0	0	0	0	0	0	0	0	0
hsa-miR-1205	32	0	18	13	0	70	13	0	0	36	0	0	0	34	19	0	12	31	46	19	13	55	34	68	0	59	60	30	36	57	51	48	75	38	56	45	52	38	39	19	0	16	0	11	0	0	0	17	0
hsa-miR-1206	15	0	0	0	0	22	0	0	0	13	0	0	0	13	1	0	0	0	0	0	0	19	11	18	0	23	27	11	20	28	16	16	34	0	25	0	13	0	13	15	0	10	10	12	0	12	14	0	3
hsa-miR-1207-3p	53	13	30	25	21	50	34	0	15	36	16	0	16	15	19	0	44	52	57	12	19	38	29	32	0	96	177	49	98	137	75	53	189	48	61	52	95	13	51	0	0	0	11	21	0	15	0	12	10
hsa-miR-1207-5p	12	0	0	0	0	0	0	0	0	0	0	0	0	15	4	0	0	0	0	0	0	12	0	0	0	18	27	0	22	19	25	15	24	0	17	11	25	0	17	12	11	11	11	10	17	39	10	0	0
hsa-miR-1208	27	0	16	18	17	62	24	0	11	35	0	0	0	18	9	0	0	36	25	0	17	37	20	31	0	42	46	22	38	49	67	46	89	24	54	38	39	11	28	16	12	26	13	13	13	20	37	23	8
hsa-miR-122-3p	49	27	68	45	36	74	53	12	19	48	33	22	24	44	27	13	55	44	59	16	20	89	55	97	0	125	98	63	81	82	107	79	131	37	126	47	104	29	86	11	11	12	10	14	12	22	14	16	16
hsa-miR-122-5p	35043	10245	105983	6441	5887	11964	11401	1896	6092	11262	10739	23169	15141	36725	17616	639	276625	20275	13441	18518	13960	33162	44677	13884	6747	28636	12956	8945	14494	29576	115369	11417	30641	1657	35408	20801	50887	33703	6691	2278	6319	1036	910	1071	245	2221	1526	674	9652
hsa-miR-1224-3p	16	0	20	0	10	21	12	0	0	23	10	0	0	16	14	0	19	20	15	15	12	41	19	35	0	56	48	29	37	32	35	29	82	20	30	36	31	0	30	11	15	14	16	0	12	26	28	13	13
hsa-miR-1224-5p	409	89	207	268	215	396	226	73	136	403	188	149	116	227	173	48	261	332	307	205	223	446	315	361	30	680	750	291	561	630	640	461	968	240	599	388	702	200	486	144	168	233	203	218	521	464	184	250	97
hsa-miR-1225-3p	25	0	0	0	0	25	19	0	0	16	0	0	11	17	8	0	12	13	8	0	10	18	19	18	0	24	48	16	34	42	41	32	64	19	31	17	33	10	15	15	0	21	21	15	30	28	20	20	14
hsa-miR-1225-5p	13	0	0	0	0	15	0	0	0	15	0	0	0	0	7	0	0	5	11	0	0	12	0	23	0	20	27	11	18	22	30	12	35	0	19	0	12	10	13	10	0	0	0	10	11	16	28	0	0
hsa-miR-1226-3p	15	0	0	0	0	12	0	0	0	11	1	0	0	0	9	0	0	11	14	0	15	23	0	17	0	29	23	0	16	28	28	12	45	0	20	18	16	0	19	40	47	38	21	26	19	45	13	32	31
hsa-miR-1226-5p	13	0	0	0	0	29	10	0	0	16	0	0	0	17	9	0	0	9	16	0	0	23	0	21	0	40	40	12	38	27	29	20	46	16	20	26	30	0	27	13	11	15	16	12	28	31	43	21	10
hsa-miR-1227-3p	26	11	14	14	10	36	15	0	11	36	10	10	0	23	16	0	19	24	24	17	13	35	24	50	0	50	63	19	37	44	50	38	91	10	35	32	36	31	31	14	0	16	14	17	17	26	34	17	10
hsa-miR-1227-5p	34	0	17	10	0	23	10	0	0	17	0	0	0	19	0	0	0	23	20	0	0	31	22	20	0	38	46	0	51	48	35	30	83	18	37	23	56	12	29	13	11	0	0	0	13	18	0	10	0
hsa-miR-1228-3p	28	0	0	0	0	22	0	0	0	21	0	0	11	14	11	0	0	21	27	0	0	24	20	21	0	42	45	23	29	32	36	26	45	11	34	22	34	13	24	0	0	12	15	0	21	14	18	13	0
hsa-miR-1228-5p	27	0	0	0	10	24	14	0	0	26	11	0	0	13	18	0	15	30	21	10	15	27	19	16	0	61	66	16	37	37	44	30	66	14	40	31	35	15	34	0	13	0	12	0	0	38	16	13	0
hsa-miR-1229-3p	16	0	0	0	0	27	0	0	0	22	5	0	0	15	5	0	10	15	17	0	20	20	20	14	0	32	41	14	18	35	43	29	54	22	31	18	27	13	21	19	30	20	11	23	30	48	29	30	16
hsa-miR-1229-5p	267	107	150	168	141	242	144	36	77	226	150	102	110	197	111	19	179	265	240	134	148	306	217	332	53	472	494	191	382	340	402	287	730	152	357	272	533	152	305	55	44	55	65	74	296	355	74	115	38
hsa-miR-1231	92	14	42	29	15	100	40	0	10	90	15	0	15	37	34	0	40	84	61	22	23	87	49	50	0	136	168	55	107	123	138	79	229	79	115	77	131	50	92	18	28	48	16	18	31	54	26	45	16
hsa-miR-1233-3p	32	0	12	19	0	31	0	0	0	36	0	0	0	20	12	0	0	20	24	0	11	45	19	30	0	47	46	17	44	60	50	27	81	18	58	36	52	16	40	17	0	26	14	0	13	44	12	17	14
hsa-miR-1233-5p	22	0	0	0	0	20	0	0	0	29	0	0	0	14	11	0	0	13	4	0	0	12	0	20	0	23	32	0	14	24	23	18	48	12	35	18	31	11	24	0	12	0	0	11	22	12	18	15	0
hsa-miR-1234-3p	30	0	14	20	0	28	16	0	13	24	4	0	0	19	11	0	12	29	26	21	0	21	14	19	0	40	65	23	46	41	68	36	76	29	37	28	39	10	38	25	21	20	22	19	16	54	32	16	13
hsa-miR-1236-3p	58	0	10	14	0	37	15	0	11	37	12	0	13	29	10	0	17	33	26	11	0	64	23	57	0	116	108	31	43	90	68	48	132	19	71	41	59	18	35	23	28	40	13	19	46	23	17	20	10
hsa-miR-1236-5p	15	0	13	0	0	33	10	0	0	30	7	12	0	32	10	0	10	16	15	11	15	39	15	26	0	55	46	18	34	38	42	35	63	0	42	24	39	20	29	20	14	49	16	26	24	45	29	27	11
hsa-miR-1237-3p	116	14	39	55	35	105	37	0	22	112	28	22	22	70	40	0	35	97	92	46	29	91	66	123	0	165	197	63	176	171	169	136	282	83	123	123	191	64	106	66	46	65	49	48	68	78	61	52	34
hsa-miR-1237-5p	65	10	17	37	0	70	25	0	0	58	14	11	10	45	25	0	23	34	45	15	18	61	32	47	0	96	117	41	65	102	99	62	151	46	73	75	81	34	68	47	70	90	69	66	53	192	142	95	74
hsa-miR-1238-3p	40	0	14	13	0	32	19	0	0	30	0	0	0	18	15	0	11	20	28	0	0	29	11	30	0	30	59	20	66	55	45	34	72	23	40	36	44	12	34	11	11	27	16	28	19	43	13	23	11
hsa-miR-1238-5p	65	0	23	29	13	48	18	0	0	35	10	0	10	26	24	0	22	32	39	18	12	70	42	54	0	64	86	37	37	86	70	61	109	21	66	39	68	21	64	39	43	29	20	22	22	50	17	35	23
hsa-miR-124-3p	27	0	15	23	0	35	12	0	0	22	12	0	11	13	9	0	0	20	23	0	13	26	20	19	0	45	61	11	41	37	62	33	75	17	24	21	37	0	29	22	12	19	12	28	15	33	16	26	10
hsa-miR-124-5p	34	0	21	14	0	39	20	0	0	22	0	0	10	21	4	0	10	15	28	0	12	33	16	37	0	72	49	23	45	57	55	33	65	20	49	19	36	13	35	47	0	15	0	0	0	28	18	20	5
hsa-miR-1243	23	10	0	15	0	41	23	0	0	15	9	0	0	17	4	0	0	14	27	12	11	33	13	33	0	42	36	24	26	43	47	30	54	13	51	14	35	0	26	18	10	38	14	12	23	20	14	17	15
hsa-miR-1244	56	18	32	36	22	82	22	0	18	44	21	21	15	31	34	0	33	46	65	16	26	71	44	97	0	116	103	48	58	104	134	76	127	18	104	36	79	28	83	34	29	51	22	64	45	108	67	54	45
hsa-miR-1245a	0	0	0	0	0	0	0	0	0	0	0	0	0	0	1	0	0	0	0	0	0	10	0	10	0	15	10	0	0	20	15	11	20	0	16	0	14	0	12	0	0	0	0	18	0	11	0	0	0
hsa-miR-1245b-3p	43	0	12	14	12	32	24	0	0	18	0	0	0	18	22	0	11	20	26	0	0	44	18	43	0	47	65	23	34	55	52	43	67	15	44	24	57	11	47	10	0	12	12	12	18	21	16	15	0
hsa-miR-1245b-5p	12	0	17	0	0	10	0	0	0	0	0	0	0	0	3	0	10	9	10	0	0	12	0	16	0	29	24	11	0	28	17	11	30	0	20	0	18	0	14	0	0	12	10	0	24	14	0	10	0
hsa-miR-1246	156	19	108	22	11	79	28	0	15	37	16	0	38	35	45	0	24	42	29	29	42	53	34	61	0	77	75	36	61	65	86	63	73	27	88	58	62	21	46	29	28	27	16	29	31	29	35	40	50
hsa-miR-1247-3p	75	16	31	22	27	75	43	15	12	52	16	0	15	42	26	0	49	64	67	24	22	73	33	54	0	151	149	30	136	165	136	81	200	52	99	102	103	13	102	22	35	81	51	53	47	102	52	54	36
hsa-miR-1247-5p	85	20	47	41	23	100	69	13	22	101	17	10	16	63	26	14	38	81	58	33	28	107	53	86	11	196	212	75	137	190	146	115	255	82	141	109	134	40	116	54	43	35	26	48	40	86	59	74	29
hsa-miR-1248	35	0	19	19	0	46	17	0	0	21	8	0	0	21	13	0	10	36	37	0	0	50	32	44	0	67	67	29	44	93	93	51	110	29	71	45	75	0	65	28	25	21	21	36	37	38	28	23	15
hsa-miR-1249-3p	73	0	27	24	23	68	35	0	11	84	4	0	11	62	27	0	21	51	50	22	25	70	32	74	10	147	154	38	98	132	114	72	184	48	92	62	100	45	84	24	36	60	31	30	43	65	47	43	26
hsa-miR-1249-5p	37	0	10	13	0	40	20	0	0	34	0	0	0	28	18	0	16	38	22	0	15	46	14	31	0	71	83	20	48	63	56	34	108	18	51	34	50	13	61	0	11	20	11	27	25	28	14	21	0
hsa-miR-1250-3p	129	25	50	57	19	134	61	0	13	120	23	12	17	96	44	0	33	94	97	57	40	120	75	117	0	217	204	70	146	149	170	124	247	68	159	115	148	41	151	35	37	45	25	39	66	82	42	50	29
hsa-miR-1250-5p	59	18	35	35	25	55	29	0	23	63	22	0	11	39	23	0	24	41	55	14	21	55	28	54	15	98	93	34	65	74	100	47	132	33	75	69	76	22	73	40	53	53	22	17	21	47	33	39	37
hsa-miR-1251-3p	26	0	0	0	11	16	0	0	0	17	4	0	0	13	4	0	0	11	15	0	0	21	14	23	0	52	39	0	36	44	30	18	45	19	34	28	26	0	23	19	19	45	17	18	32	123	26	20	14
hsa-miR-1251-5p	82	0	31	47	13	90	56	0	0	68	7	0	14	61	43	0	15	72	92	12	18	82	47	120	0	119	149	64	119	154	139	100	191	65	129	69	170	27	137	38	25	44	28	38	49	73	50	58	32
hsa-miR-1252-3p	11	0	0	10	10	25	0	0	0	14	0	0	0	0	0	0	11	0	0	0	14	20	13	20	0	20	20	0	13	28	24	12	20	0	23	0	14	0	11	0	0	14	0	0	12	21	0	0	0
hsa-miR-1252-5p	57	0	43	37	22	86	31	0	14	51	8	13	0	53	37	0	20	46	41	17	39	77	43	85	0	141	94	43	66	113	81	72	140	45	107	48	81	29	92	27	17	25	15	19	24	49	21	25	16
hsa-miR-1253	110	16	41	65	26	115	29	0	0	37	20	0	21	32	21	0	44	94	74	10	28	110	49	87	0	129	205	68	140	231	175	102	296	59	131	66	133	19	107	62	35	55	41	53	54	55	31	55	24
hsa-miR-1254	71	0	21	22	14	51	19	0	0	56	13	0	0	25	18	0	19	44	35	22	14	51	24	40	0	88	88	33	110	91	79	48	150	34	73	61	75	20	66	20	18	23	23	27	15	20	15	17	16
hsa-miR-1255a	12	0	10	12	12	21	11	0	0	12	5	10	10	0	10	0	0	24	12	14	12	24	14	17	0	33	18	10	16	24	17	24	25	0	24	12	24	0	17	59	0	41	30	18	17	22	0	24	54
hsa-miR-1255b-5p	39	0	23	59	73	54	22	0	15	32	14	0	12	21	70	0	69	134	24	120	53	66	47	61	0	48	46	21	23	43	68	36	63	19	41	19	42	11	22	33	23	59	47	21	10	28	34	35	26
hsa-miR-1256	34	14	28	19	13	49	32	0	10	11	15	0	14	38	10	0	19	19	25	0	13	50	24	59	0	79	60	22	47	61	61	49	107	32	53	52	71	0	67	18	12	24	0	13	29	51	15	26	10
hsa-miR-1257	44	12	24	19	18	66	27	0	0	64	9	0	0	53	32	0	25	39	35	23	16	60	37	63	0	91	116	31	76	89	87	91	142	29	77	59	86	34	66	0	12	21	14	24	17	31	19	16	3
hsa-miR-1258	61	13	47	60	32	79	48	0	21	49	34	18	15	48	25	0	20	46	48	29	31	68	49	82	0	114	101	49	65	103	115	92	161	37	106	66	100	34	79	34	26	45	35	40	57	91	35	41	19
hsa-miR-125a-3p	93	18	36	36	23	74	37	0	16	65	35	13	35	38	29	0	41	64	73	18	39	51	38	74	10	110	157	58	108	121	114	85	175	50	91	60	118	27	96	56	49	61	37	50	27	52	55	38	52
hsa-miR-125a-5p	1726	633	3098	1981	578	898	395	76	257	911	509	531	926	351	634	297	813	1029	573	1008	1985	3021	1085	4655	138	1645	1860	655	539	3018	2971	1066	2117	288	2298	1033	1985	59	629	10767	10791	7054	2459	2576	892	1929	1296	4942	7237
hsa-miR-125b-1-3p	509	69	319	335	164	598	322	56	43	507	119	37	71	307	218	0	255	546	522	235	190	559	385	579	28	633	927	401	728	779	714	651	1295	390	731	501	943	383	688	226	220	218	258	312	432	503	239	330	118
hsa-miR-125b-2-3p	27	0	16	20	0	32	16	0	0	31	5	0	0	29	22	0	42	24	28	10	0	49	22	50	0	39	55	16	19	62	82	24	81	17	51	26	49	0	37	33	23	43	16	23	0	18	28	28	17
hsa-miR-125b-5p	759	120	941	757	373	316	154	22	106	322	152	129	280	285	586	45	1658	558	355	530	275	1020	532	2650	37	829	618	215	293	1234	1529	392	878	118	931	384	808	68	232	1038	1182	1673	568	489	167	454	244	599	538
hsa-miR-126-3p	24187	11130	48184	15396	7154	9933	2841	1834	3492	10307	11895	18538	31699	4776	6593	22253	7065	11727	5611	17278	34683	34470	12115	23561	3187	12175	14837	6185	4078	26795	20575	8869	19673	2670	18122	5671	15800	953	7038	276059	402580	236654	71105	66281	22692	74813	38808	138631	232942
hsa-miR-126-5p	2987	3794	15926	7736	4684	2843	1272	655	2626	2258	3858	6271	11166	907	2814	10095	3175	4687	1735	5974	11466	6620	4130	10777	1152	3459	2797	1915	612	6728	3990	2469	3822	699	5312	1067	4653	186	1417	27323	36792	28397	6233	6546	2156	8861	2871	14361	21752
hsa-miR-1260a	44	0	19	17	0	33	0	0	0	19	6	0	0	10	11	0	11	11	19	19	19	43	21	42	0	40	50	11	34	41	59	25	72	15	28	23	33	12	31	63	59	87	29	28	16	42	39	43	49
hsa-miR-1260b	36	0	34	0	10	34	21	0	0	30	6	11	10	13	17	0	13	19	20	18	13	64	18	57	0	46	62	20	26	65	68	36	76	10	53	25	42	0	43	87	63	60	31	25	20	37	21	31	86
hsa-miR-1261	26	0	11	0	0	19	14	0	0	21	2	0	0	19	7	0	0	28	24	0	0	22	14	31	0	36	27	13	20	39	35	19	48	19	34	20	31	0	30	0	0	13	0	17	11	36	22	13	12
hsa-miR-1262	40	21	39	15	29	67	39	0	12	48	16	0	23	47	26	0	24	31	47	36	17	90	51	105	0	80	90	39	55	91	96	59	121	44	88	49	78	33	71	35	22	52	36	56	46	80	54	57	35
hsa-miR-1263	10	0	0	0	0	19	0	0	0	10	0	0	0	0	0	0	0	11	9	0	0	14	12	13	0	29	23	0	0	30	19	13	40	10	20	12	24	0	16	0	0	0	14	11	0	14	0	10	0
hsa-miR-1264	16	0	0	0	0	18	0	0	0	0	0	0	0	0	0	0	11	0	0	0	0	14	0	12	0	26	26	10	25	25	21	17	44	13	26	0	28	0	13	0	0	0	13	12	0	19	0	0	10
hsa-miR-1265	83	33	34	34	35	99	45	0	10	57	21	0	24	56	31	0	25	54	60	21	26	87	58	80	0	132	108	43	121	126	101	74	201	43	115	73	100	36	94	32	43	56	42	36	36	78	44	41	26
hsa-miR-1266-3p	17	0	0	0	0	17	0	0	0	0	0	0	0	0	5	0	0	10	11	0	0	15	0	14	0	21	26	0	18	30	18	14	35	17	22	11	30	0	24	0	0	10	0	13	11	19	17	17	0
hsa-miR-1266-5p	27	13	16	17	28	45	25	13	19	17	10	0	12	16	8	0	23	34	51	16	24	42	39	43	11	81	79	31	58	65	80	38	112	22	62	38	60	21	58	50	37	57	26	39	44	58	50	44	29
hsa-miR-1267	174	109	115	146	102	269	116	33	75	171	93	54	62	135	87	24	137	103	148	58	84	273	170	197	11	255	247	152	225	338	332	219	340	110	307	147	244	114	305	46	37	51	41	30	46	89	46	71	39
hsa-miR-1268a	64	25	67	44	14	57	37	0	0	90	19	21	25	58	29	0	34	54	47	46	30	81	42	58	0	99	119	38	75	94	109	59	179	63	81	70	81	49	63	63	80	39	22	34	32	49	49	50	117
hsa-miR-1268b	41	11	42	20	0	29	11	0	0	42	16	17	17	14	17	21	17	13	16	28	61	29	29	31	0	27	57	29	24	37	55	35	56	13	31	27	44	12	31	68	59	61	27	36	31	65	50	48	78
hsa-miR-1269a	34	0	18	13	15	32	15	0	0	24	0	0	0	19	14	0	14	25	34	0	10	36	14	40	0	55	60	14	50	57	55	28	98	14	61	36	63	0	38	11	14	21	10	10	10	25	18	18	0
hsa-miR-1269b	17	0	0	0	0	18	15	0	0	11	0	0	0	0	0	0	0	12	22	0	0	24	21	22	0	29	24	14	27	39	56	25	47	12	26	22	29	0	22	11	0	12	0	11	20	11	0	12	0
hsa-miR-127-3p	66	14	34	35	13	60	24	0	0	62	23	44	28	29	19	28	20	39	40	28	50	56	39	54	19	80	89	32	90	80	89	60	140	41	58	51	79	23	65	53	124	85	27	30	39	76	28	58	146
hsa-miR-127-5p	33	0	19	0	0	17	12	0	0	14	13	30	17	0	3	26	0	16	18	18	24	48	21	40	15	30	41	14	22	40	26	19	48	0	32	23	51	0	35	19	48	40	10	11	55	53	23	32	53
hsa-miR-1270	62	13	47	22	48	73	37	15	0	32	26	13	11	40	50	23	22	83	44	47	31	77	38	89	0	87	72	37	58	80	136	74	122	36	79	48	57	21	70	74	106	74	65	75	75	84	105	87	105
hsa-miR-1271-3p	0	0	0	14	0	14	0	0	0	0	0	0	0	10	0	0	0	21	10	0	0	21	14	21	0	24	31	10	28	40	32	30	64	0	37	14	32	0	32	0	0	0	0	0	0	0	0	0	0
hsa-miR-1271-5p	24	0	12	13	0	20	10	0	0	13	4	0	0	0	6	0	0	0	0	0	0	29	0	31	0	31	32	11	24	43	26	31	41	10	22	12	28	0	20	16	50	32	13	0	0	14	0	11	16
hsa-miR-1272	85	20	45	55	40	93	54	12	22	98	48	32	29	63	27	0	49	52	79	14	44	110	61	96	11	157	142	63	102	120	124	81	202	59	127	90	115	54	142	28	26	41	19	37	43	53	20	36	22
hsa-miR-1273a	14	0	10	16	0	22	0	0	0	17	0	0	0	11	0	0	0	16	20	11	0	19	13	21	0	26	30	0	22	31	29	17	36	0	13	14	20	0	25	0	15	12	0	0	0	14	0	0	15
hsa-miR-1273c	21	0	16	23	0	17	13	0	0	15	5	0	0	22	0	0	0	17	20	0	16	17	23	22	0	56	40	23	23	24	37	16	53	17	46	20	25	0	30	14	17	30	16	0	0	22	20	0	18
hsa-miR-1273d	88	25	36	57	30	99	40	12	10	98	34	12	19	68	35	0	60	72	76	32	45	101	73	52	0	133	136	42	128	133	107	99	233	71	120	109	149	58	97	34	34	42	43	59	54	58	41	42	14
hsa-miR-1273e	30	14	24	30	15	51	27	0	0	27	8	0	17	32	12	0	18	37	38	11	0	59	26	65	0	66	102	32	59	62	83	63	105	42	76	43	67	19	58	25	13	25	10	29	16	24	28	24	9
hsa-miR-1273f	16	0	0	0	0	19	0	0	0	17	0	0	0	15	0	0	0	7	12	0	0	20	14	27	0	27	23	0	24	23	31	23	41	11	29	15	22	13	16	10	10	12	0	0	0	16	0	12	0
hsa-miR-1273g-3p	160	20	64	71	32	120	50	18	19	97	33	17	28	52	61	0	51	85	68	46	46	140	96	126	0	148	168	51	105	169	135	90	241	64	122	84	117	36	109	40	52	51	42	47	43	61	40	51	36
hsa-miR-1273g-5p	0	0	15	0	0	16	0	0	0	15	5	0	0	0	10	0	0	17	10	0	0	25	12	21	0	23	37	15	16	21	23	13	50	12	24	0	18	0	12	31	11	0	13	19	13	12	15	20	0
hsa-miR-1273h-3p	42	0	24	22	0	22	0	0	0	30	4	0	23	10	8	10	13	8	17	22	26	36	14	44	0	46	40	17	32	44	49	27	53	10	32	17	39	20	37	139	188	136	31	27	33	63	31	85	121
hsa-miR-1273h-5p	34	0	16	17	0	38	21	0	0	31	8	0	0	24	14	0	10	12	19	13	11	30	20	35	0	47	62	25	58	54	50	42	96	16	40	37	49	12	34	39	40	35	15	15	32	36	0	20	17
hsa-miR-1275	13	0	0	0	0	10	0	0	0	0	0	0	0	0	0	0	10	6	10	0	0	13	0	19	0	12	15	14	0	12	18	8	14	0	17	0	0	0	17	13	19	11	11	0	18	18	0	0	26
hsa-miR-1276	115	23	53	71	19	168	84	0	10	70	17	15	15	54	35	0	43	103	121	14	41	92	60	68	0	193	253	69	179	282	169	152	449	94	166	115	217	23	183	73	83	124	73	89	117	264	142	108	61
hsa-miR-1277-3p	13	0	23	0	0	16	11	0	0	15	7	0	11	0	1	11	0	16	8	0	27	21	11	16	0	15	26	14	10	31	27	13	45	15	25	0	22	0	17	59	26	30	0	0	0	17	0	27	35
hsa-miR-1277-5p	34	121	241	103	42	24	11	16	16	37	107	121	279	0	12	151	34	35	25	78	332	214	78	116	11	24	36	18	11	70	54	27	67	12	50	16	51	0	21	550	417	472	75	31	54	172	11	323	330
hsa-miR-1278	17	0	0	10	0	24	0	0	0	15	0	0	0	0	10	0	0	12	7	0	0	34	0	26	0	25	30	13	10	27	21	21	46	0	26	10	25	0	17	0	0	0	0	0	0	11	0	0	0
hsa-miR-1279	0	0	0	0	0	0	0	0	0	0	0	0	0	0	0	0	0	0	0	0	0	12	0	0	0	15	19	0	0	11	16	0	12	0	10	0	12	0	11	0	0	0	0	0	0	0	0	11	0
hsa-miR-128-1-5p	102	24	35	44	19	66	18	0	16	55	21	25	26	57	23	14	30	56	59	23	26	76	37	56	0	132	144	48	140	146	123	84	208	54	100	77	127	27	109	42	33	54	37	76	57	82	42	77	21
hsa-miR-128-2-5p	37	10	13	21	0	41	12	0	0	31	7	0	0	21	16	0	13	28	41	14	0	36	17	49	0	53	67	22	43	72	68	30	95	33	52	29	63	15	42	21	28	35	24	23	28	48	43	24	11
hsa-miR-128-3p	796	168	941	796	766	425	133	29	194	302	289	286	487	157	1012	412	448	874	168	781	680	1074	339	1762	50	510	452	176	138	614	710	400	597	105	452	186	411	38	176	1746	2830	1625	620	269	190	554	185	1022	2185
hsa-miR-1281	81	0	29	25	16	43	19	0	10	100	26	0	23	67	31	0	38	61	56	38	26	64	37	80	0	124	137	37	91	81	101	79	173	38	77	76	93	38	69	30	28	47	36	35	26	74	44	34	20
hsa-miR-1282	12	0	0	0	0	23	0	0	0	10	0	0	0	0	5	0	0	11	13	0	0	11	12	15	0	14	22	0	0	18	30	13	39	0	26	0	12	15	15	13	0	20	0	12	11	10	12	0	0
hsa-miR-1283	0	0	0	0	0	0	0	0	0	0	0	0	0	0	2	0	0	0	0	0	0	16	0	0	0	19	16	0	18	19	21	10	19	0	18	0	15	0	14	12	16	0	10	17	10	0	0	10	7
hsa-miR-1284	14	13	12	0	0	21	0	0	0	16	7	0	0	0	0	0	0	15	14	0	0	19	16	29	0	29	31	0	16	21	30	17	40	0	27	15	12	0	19	21	26	14	13	10	14	18	15	23	12
hsa-miR-1285-3p	23	0	16	12	0	34	12	0	0	33	0	0	0	13	20	0	13	14	12	13	0	29	14	42	0	19	34	14	20	38	38	20	38	14	31	15	28	13	31	24	15	32	15	17	0	20	16	12	14
hsa-miR-1286	32	0	25	35	29	55	33	0	13	36	20	12	15	22	9	0	24	45	34	22	34	45	29	56	10	62	99	32	52	78	90	51	126	34	89	49	74	21	54	28	13	27	15	34	36	33	27	36	12
hsa-miR-1287-3p	22	0	17	0	0	40	16	0	0	14	2	0	14	13	14	0	18	9	20	0	0	38	33	36	0	36	22	22	14	61	51	27	60	16	40	15	27	12	35	142	51	89	66	52	106	190	180	47	38
hsa-miR-1287-5p	387	60	167	245	161	415	201	25	48	398	104	58	89	221	145	24	241	287	325	182	172	381	267	320	21	590	611	289	554	576	595	448	923	219	513	359	609	144	467	144	193	175	203	161	274	409	189	237	97
hsa-miR-1288-3p	0	0	0	0	0	0	0	0	0	0	0	0	0	13	0	0	0	10	4	0	0	13	0	13	0	17	16	0	18	17	14	11	26	0	14	10	11	0	16	0	0	20	0	0	0	11	0	11	0
hsa-miR-1288-5p	59	0	40	25	23	82	43	0	15	50	22	12	26	27	18	0	29	39	49	16	20	73	40	52	0	106	94	51	58	120	71	66	145	48	107	50	92	0	89	41	18	37	37	53	67	71	17	52	25
hsa-miR-1289	17	0	12	16	0	23	14	0	0	17	6	0	0	0	6	0	12	11	10	0	10	24	18	21	0	40	43	17	30	44	44	28	65	16	29	15	32	10	26	10	10	11	0	10	16	12	12	13	7
hsa-miR-129-1-3p	14	0	0	0	0	24	0	0	0	19	0	0	0	11	0	0	11	8	17	0	0	21	10	26	0	34	41	0	20	33	28	16	56	0	19	0	16	0	14	10	0	0	0	0	0	27	0	0	0
hsa-miR-129-2-3p	18	0	11	0	0	27	15	0	0	19	0	0	0	19	8	0	13	22	26	12	12	32	10	44	0	43	49	27	36	47	29	37	69	17	43	14	34	13	34	14	0	11	10	12	11	25	14	16	7
hsa-miR-129-5p	57	13	50	50	11	71	41	0	0	66	13	10	22	37	47	0	31	55	70	35	24	93	50	80	0	128	123	59	88	91	116	71	166	44	91	84	94	32	92	29	25	27	31	32	18	23	45	44	19
hsa-miR-1290	591	129	410	422	254	689	447	72	120	708	242	119	215	503	313	61	323	558	557	374	328	631	576	730	58	996	1105	534	747	639	922	678	1229	430	717	697	892	402	731	148	114	141	139	145	301	281	231	173	88
hsa-miR-1291	91	19	45	66	35	97	54	12	22	112	23	11	21	59	35	11	31	76	77	42	35	113	56	104	0	174	157	77	129	179	159	110	223	73	133	63	149	42	137	35	25	33	33	50	52	58	37	52	22
hsa-miR-1292-3p	131	48	52	72	53	107	51	0	21	86	50	25	27	71	36	15	67	101	70	52	59	92	68	87	12	224	216	76	173	232	179	107	315	75	145	133	158	40	126	57	59	62	49	47	117	97	45	53	20
hsa-miR-1292-5p	319	51	127	132	51	201	93	0	43	135	55	36	67	98	66	17	119	218	158	57	79	231	129	202	15	371	459	122	326	457	394	208	603	151	333	199	362	60	205	157	116	161	93	74	44	84	133	130	63
hsa-miR-1293	276	122	160	117	134	389	195	47	123	325	191	111	148	183	77	49	190	160	206	81	113	301	233	292	40	523	450	174	354	421	322	294	500	153	369	236	325	157	342	22	28	35	27	49	42	38	45	54	19
hsa-miR-1294	78	20	50	128	155	77	28	0	52	39	30	23	28	38	161	0	47	207	29	261	79	91	75	137	0	63	56	27	41	37	59	39	69	20	61	30	49	15	42	28	29	51	72	23	20	43	51	48	39
hsa-miR-1295a	36	0	0	11	11	30	11	0	0	22	0	0	0	16	10	0	10	28	28	0	11	31	19	22	0	45	54	16	27	26	45	31	90	14	42	11	31	13	36	12	0	19	11	18	10	11	13	22	0
hsa-miR-1295b-3p	14	0	0	0	0	22	0	0	0	13	0	0	0	15	0	0	10	11	12	0	0	13	0	20	0	21	34	13	20	37	34	25	35	19	25	10	27	0	25	0	10	0	11	0	13	26	0	0	0
hsa-miR-1296-3p	240	30	87	98	57	300	123	13	25	171	49	23	22	129	86	0	85	143	200	48	67	311	117	300	0	587	455	162	386	465	375	275	555	162	362	235	291	68	325	37	29	39	31	65	32	51	62	31	25
hsa-miR-1296-5p	21	0	23	0	0	14	0	0	0	11	1	0	0	13	12	0	0	4	10	0	0	25	0	37	0	24	31	13	0	25	25	16	29	0	12	0	17	0	11	86	117	63	17	18	13	28	0	61	60
hsa-miR-1297	14	0	0	0	0	0	0	0	0	0	3	0	0	0	3	0	11	8	12	0	0	21	14	11	0	17	27	0	11	27	14	12	25	0	22	14	14	0	17	11	10	18	0	15	11	15	0	11	0
hsa-miR-1298-3p	27	11	14	0	19	62	14	0	0	26	20	0	0	26	13	0	0	26	18	0	15	26	18	33	0	42	46	12	35	55	50	44	61	34	44	17	31	15	30	14	20	14	17	16	13	14	0	19	10
hsa-miR-1298-5p	21	0	0	15	0	24	0	0	0	18	6	0	0	0	6	0	0	15	19	0	0	30	12	21	0	47	26	11	24	46	45	17	45	0	31	13	23	0	23	55	19	75	37	61	38	193	84	42	27
hsa-miR-1299	50	16	116	52	23	49	21	0	0	33	11	0	19	29	13	0	15	23	34	29	11	44	38	34	17	67	65	28	48	75	120	43	88	25	65	47	46	10	67	58	131	28	10	12	71	15	26	29	10
hsa-miR-1301-3p	96	25	89	42	17	42	0	0	0	54	16	29	42	31	31	28	18	32	29	79	77	129	38	87	0	56	77	14	28	79	110	49	108	17	56	43	43	22	39	428	494	288	118	47	97	104	57	297	406
hsa-miR-1301-5p	16	0	0	0	0	17	12	0	0	0	0	0	0	0	0	0	0	8	14	0	0	18	13	10	0	26	23	0	20	24	23	16	30	10	24	0	16	0	25	0	11	0	0	12	0	0	0	0	0
hsa-miR-1302	0	0	0	0	0	0	10	0	0	0	0	0	0	0	7	0	0	9	15	0	0	13	12	16	0	24	23	11	0	36	14	0	23	0	29	0	17	0	12	17	0	16	0	17	12	12	0	0	3
hsa-miR-1303	102	0	48	85	33	140	66	0	0	130	13	0	17	67	101	0	34	141	106	59	46	116	72	103	0	142	189	80	143	147	125	119	215	76	148	132	167	53	135	102	112	127	62	48	62	73	43	61	124
hsa-miR-1304-3p	27	0	21	12	0	28	10	0	0	16	11	0	0	16	13	0	10	18	18	16	14	40	12	27	0	33	42	19	32	41	31	28	74	13	33	26	30	0	26	49	67	48	22	20	20	51	32	43	31
hsa-miR-1304-5p	45	12	22	30	15	27	19	0	0	25	12	0	0	16	28	0	18	27	29	14	13	48	23	98	0	73	54	21	37	50	80	29	70	12	55	30	29	12	36	56	97	61	40	22	23	37	38	74	40
hsa-miR-1305	20	0	15	17	0	18	0	0	0	15	6	0	0	0	6	0	0	13	17	0	0	41	0	30	0	26	29	11	20	21	39	20	49	0	28	17	30	0	18	12	0	12	0	17	25	25	0	13	14
hsa-miR-1306-3p	91	12	32	44	15	85	28	0	0	74	9	0	13	55	61	0	22	62	50	41	26	68	45	102	0	96	96	50	66	109	96	66	145	35	80	59	114	48	95	69	54	45	33	27	30	38	39	25	33
hsa-miR-1306-5p	67	26	97	65	81	55	26	13	47	16	41	31	67	24	43	34	45	86	44	39	79	98	64	125	0	74	67	38	44	82	98	61	91	23	64	37	108	21	27	114	156	89	47	44	85	62	35	92	143
hsa-miR-1307-3p	721	191	1025	623	161	347	120	39	66	664	213	259	364	378	496	611	262	359	238	987	676	726	403	1081	120	466	554	234	363	539	727	403	795	190	481	636	474	94	309	2407	2902	1713	656	269	407	647	224	1251	3017
hsa-miR-1307-5p	248	63	277	213	68	131	42	15	28	99	56	84	100	130	267	57	122	76	45	121	165	232	66	416	15	131	160	31	89	178	243	88	222	55	119	123	91	0	82	356	395	322	92	57	26	143	30	180	330
hsa-miR-130a-3p	338	53	319	252	212	159	38	18	52	97	81	147	261	86	218	172	121	379	81	251	308	561	174	283	17	152	171	75	53	218	235	116	171	39	209	83	158	16	76	983	1467	1043	328	126	108	304	110	463	1343
hsa-miR-130a-5p	21	10	17	14	0	51	15	0	0	12	0	0	0	14	9	0	17	21	18	0	12	38	14	28	0	41	47	20	29	53	35	28	73	21	41	21	32	0	32	20	0	0	10	17	0	27	13	24	9
hsa-miR-130b-3p	324	63	198	182	115	182	70	12	56	121	81	67	110	121	166	22	120	221	121	174	156	218	150	240	16	236	242	96	113	217	243	155	278	76	175	105	224	38	136	217	370	309	87	76	76	99	69	119	306
hsa-miR-130b-5p	30	0	54	17	10	41	17	0	0	19	2	0	21	20	13	0	16	32	27	19	21	52	16	32	0	42	49	14	27	53	55	36	58	15	41	18	61	0	25	94	217	64	53	12	74	142	64	67	157
hsa-miR-132-3p	43	13	36	32	16	36	18	0	0	21	16	0	10	14	27	0	24	51	16	18	28	68	22	106	0	52	63	39	36	80	73	37	67	14	67	25	65	0	32	109	124	70	55	50	20	41	44	82	51
hsa-miR-132-5p	33	11	19	14	0	35	12	0	0	22	8	0	0	12	22	0	15	23	20	0	0	35	20	56	0	39	38	17	28	68	67	38	69	18	37	25	39	0	36	24	18	17	14	18	34	56	19	22	18
hsa-miR-1321	20	0	0	0	0	19	15	0	0	10	6	0	0	19	4	0	0	20	15	0	0	24	10	22	0	36	33	0	29	27	29	17	49	11	26	0	29	0	22	0	12	13	10	22	11	23	18	0	5
hsa-miR-1322	87	21	42	42	37	113	44	0	11	70	24	25	21	36	31	0	39	48	61	25	26	76	52	74	0	114	136	48	98	127	120	79	182	56	107	58	130	15	122	33	22	21	32	37	33	33	20	39	18
hsa-miR-1323	25	0	13	14	0	30	14	0	0	12	0	0	0	19	13	0	10	23	16	0	0	41	21	33	0	39	25	21	26	32	30	18	73	11	36	14	26	0	33	0	0	0	0	11	0	0	0	10	0
hsa-miR-1324	31	0	10	0	15	46	23	0	0	31	10	0	0	22	9	0	0	19	16	0	10	29	21	40	0	87	55	15	32	53	55	31	84	19	52	27	33	16	28	18	25	14	15	25	20	28	36	19	0
hsa-miR-133a-3p	98	11	76	33	16	45	22	0	14	42	18	14	26	25	23	0	26	28	28	16	26	152	54	93	0	91	70	28	37	77	108	42	79	23	55	38	97	12	31	46	205	26	51	19	25	50	23	75	164
hsa-miR-133a-5p	31	0	27	24	10	28	14	0	10	26	9	11	0	16	12	0	21	30	17	10	11	31	14	30	0	62	66	27	44	57	70	26	80	37	51	26	61	12	36	23	18	26	15	38	29	27	23	24	18
hsa-miR-133b	45	0	20	16	12	40	24	0	0	30	6	0	10	35	12	0	10	19	30	12	12	37	20	43	0	58	63	18	43	55	50	42	96	19	54	24	44	16	43	37	38	44	28	25	31	35	33	32	28
hsa-miR-134-3p	48	0	14	17	11	47	22	0	0	24	16	0	0	23	21	0	0	31	24	13	15	32	41	46	0	63	71	23	42	79	64	46	75	16	53	25	64	13	28	22	27	23	19	15	29	32	29	19	17
hsa-miR-134-5p	208	31	402	90	29	102	35	0	13	152	189	353	285	40	60	183	45	45	47	208	310	652	86	384	56	96	183	109	90	95	129	71	200	53	94	132	140	14	77	258	1110	394	87	64	75	178	35	464	1814
hsa-miR-1343-3p	68	0	25	18	13	44	15	0	0	50	13	0	19	19	22	0	26	50	33	24	23	47	33	28	0	73	85	28	61	66	76	45	114	37	41	47	63	20	49	31	36	40	22	33	45	59	51	31	38
hsa-miR-1343-5p	111	37	64	68	47	155	72	0	26	136	43	18	49	63	30	13	74	152	146	51	62	115	113	59	0	198	327	130	248	279	221	187	415	119	166	157	291	85	176	46	30	45	37	82	98	128	44	79	29
hsa-miR-135a-3p	330	52	234	196	110	338	176	32	59	250	87	71	59	190	129	0	142	316	289	105	120	427	241	461	14	523	629	269	433	496	513	392	907	207	465	307	497	145	360	82	87	98	98	104	204	152	135	120	72
hsa-miR-135a-5p	20	0	11	0	0	16	11	0	0	12	4	0	0	0	4	0	10	12	7	0	0	16	0	19	0	25	19	17	18	14	30	9	24	0	29	0	28	10	15	32	17	21	0	11	0	0	0	16	23
hsa-miR-135b-3p	0	0	0	0	0	11	0	0	0	0	2	0	0	0	0	0	0	0	0	0	0	0	0	12	0	21	20	0	14	16	11	13	20	0	16	0	13	0	14	0	0	11	0	0	19	0	0	0	0
hsa-miR-135b-5p	22	0	13	12	11	38	13	0	0	19	6	0	0	19	11	0	12	17	24	0	13	28	24	38	0	47	38	20	35	34	45	30	59	11	46	23	22	0	20	30	27	40	14	17	26	32	25	21	80
hsa-miR-136-3p	57	27	62	35	19	62	21	0	0	54	19	51	47	35	19	27	27	38	35	15	42	97	33	74	0	84	100	41	52	80	78	52	117	22	63	46	55	20	54	41	72	64	16	25	21	43	11	44	81
hsa-miR-136-5p	40	0	55	23	0	37	0	0	0	41	19	16	21	16	13	0	13	20	6	20	28	109	15	51	0	37	63	20	29	38	50	34	58	19	48	28	41	13	39	30	81	46	11	12	12	34	16	59	161
hsa-miR-137	32	0	23	21	15	44	22	0	0	18	8	0	12	19	9	0	17	29	32	0	15	53	32	36	0	60	56	34	35	76	87	44	85	18	81	22	51	14	38	38	26	31	34	39	68	138	62	52	37
hsa-miR-138-1-3p	35	12	27	16	14	58	31	0	0	19	18	0	0	23	16	0	25	35	25	0	15	54	21	43	0	51	67	24	35	50	63	44	82	21	45	26	52	24	50	19	12	24	23	19	15	26	16	20	0
hsa-miR-138-2-3p	237	33	80	113	40	244	117	31	35	195	58	25	68	78	56	11	86	196	196	50	82	191	126	143	26	314	472	144	356	427	332	288	676	183	263	160	348	100	289	118	86	88	93	107	299	443	100	144	35
hsa-miR-138-5p	53	0	34	28	19	50	16	0	23	29	23	11	14	25	17	0	32	34	40	13	17	46	34	63	0	77	75	21	38	110	91	54	111	33	70	50	69	16	53	41	47	49	24	38	55	58	27	50	30
hsa-miR-139-3p	185	100	261	175	56	197	141	16	36	117	100	138	204	78	96	127	197	236	199	159	204	178	168	272	23	231	614	168	355	479	313	242	674	171	235	189	354	53	213	628	630	403	125	205	306	186	161	259	540
hsa-miR-139-5p	45	13	65	30	0	35	10	0	0	30	9	0	11	21	24	0	17	21	15	17	48	79	24	91	0	39	66	22	28	81	73	34	58	15	70	20	43	13	36	396	403	243	67	114	46	94	90	113	203
hsa-miR-140-3p	1284	450	735	1271	1969	565	136	119	1092	391	498	676	860	278	1269	829	942	1531	166	1546	1406	1397	475	1767	83	714	567	212	172	764	1061	400	755	116	446	267	362	18	181	3285	5043	4671	1512	534	420	951	481	2084	2795
hsa-miR-140-5p	239	62	311	335	245	279	80	42	78	206	73	66	221	181	181	79	245	700	137	283	365	444	209	489	0	270	231	98	130	272	358	211	247	56	251	106	286	39	121	538	805	473	314	120	101	142	140	306	553
hsa-miR-141-3p	492	66	111	55	85	62	39	20	66	41	37	74	470	145	30	0	63	228	45	69	81	256	177	148	23	167	165	30	62	281	150	69	186	25	120	40	238	0	69	369	79	85	20	25	15	43	41	47	2059
hsa-miR-141-5p	75	18	33	25	17	100	45	10	13	62	14	23	32	57	29	0	28	45	51	24	33	98	56	89	0	119	141	50	118	153	151	71	151	57	127	90	108	29	144	50	55	52	39	42	159	72	53	63	59
hsa-miR-142-3p	21337	7566	101670	31151	5847	7461	3173	1675	926	12600	8625	9064	25831	4782	10042	12269	6899	8841	7409	26140	56789	53945	21175	46585	1438	5774	10958	7874	2760	13450	22286	11855	15145	3229	18875	6893	16743	1129	7615	158079	178954	129187	35390	15870	12161	28210	8899	74657	160932
hsa-miR-142-5p	4682	1712	5715	5920	4955	2346	1035	380	1533	1538	1715	1818	5055	1350	4267	3687	3397	7093	1259	5043	7661	9047	3186	12441	499	3454	2892	1382	704	4455	5458	2387	3313	533	3529	797	3062	76	836	14386	14211	15732	5574	3714	855	3972	1579	8039	10689
hsa-miR-143-3p	2250	358	5474	11361	1025	900	739	250	435	1381	1155	803	2422	1295	3337	904	1946	2876	718	9018	2292	3741	4044	23298	362	1233	1662	999	516	4218	2073	1344	1685	457	2163	1276	2838	365	661	2003	6043	3600	1243	490	337	943	268	1472	4702
hsa-miR-143-5p	65	0	69	134	19	48	18	0	0	50	16	0	21	65	48	22	30	58	23	96	31	79	58	214	0	48	45	20	23	96	55	33	67	26	62	43	71	0	30	41	80	55	32	24	18	39	21	33	63
hsa-miR-144-3p	1598	266	776	2225	2393	1925	372	54	376	449	450	124	504	668	1552	24	1394	8184	612	1669	1653	3802	1269	2235	43	948	735	338	328	1190	1132	785	656	246	981	164	1159	15	265	789	281	1027	575	541	28	467	139	498	449
hsa-miR-144-5p	400	204	257	461	626	386	109	16	297	128	235	147	241	103	213	25	236	748	136	279	464	541	428	728	15	294	213	141	105	260	203	188	305	61	267	61	353	31	100	633	391	1187	500	687	39	449	113	562	601
hsa-miR-145-3p	35	0	18	28	0	25	11	0	0	23	11	0	0	23	21	0	15	22	18	13	15	33	11	75	0	39	45	13	23	65	38	22	42	14	43	10	31	0	20	18	41	22	11	10	14	18	0	14	11
hsa-miR-145-5p	268	30	157	153	47	137	62	18	43	100	78	46	107	87	138	10	106	94	78	77	84	220	143	564	11	262	201	82	118	348	254	119	270	64	189	105	192	24	154	81	352	143	63	67	57	117	36	89	136
hsa-miR-1468-3p	14	0	0	0	0	22	14	0	0	16	0	0	11	0	9	0	0	6	18	0	0	22	13	28	0	20	33	13	22	29	23	19	28	0	22	12	30	0	22	11	0	0	0	14	0	16	15	18	0
hsa-miR-1468-5p	33	0	31	16	15	34	12	0	0	21	16	0	0	15	16	30	41	28	24	21	26	31	25	35	0	53	37	24	40	42	74	37	63	10	49	25	42	10	39	33	33	29	16	14	26	24	20	22	32
hsa-miR-1469	189	53	80	112	45	214	88	15	31	195	68	26	55	121	78	0	113	207	164	65	40	177	116	105	24	345	446	139	365	463	352	223	625	200	247	280	322	84	273	81	90	105	84	114	137	198	62	102	31
hsa-miR-146a-3p	38	23	31	24	24	46	24	16	12	33	18	17	13	18	14	0	17	20	28	19	26	51	30	62	0	58	58	27	55	51	70	34	104	33	48	30	31	23	55	84	59	23	0	16	27	15	29	23	48
hsa-miR-146a-5p	9934	3344	19420	6787	1963	4224	1669	651	873	6483	3385	5432	6366	2530	4403	8272	2429	3781	2409	13373	13708	18437	5526	20906	396	3777	4654	2273	1540	6717	8025	4183	6438	1280	7097	4541	4834	1009	2485	36841	50791	42303	6761	3274	3527	6466	1387	16898	44101
hsa-miR-146b-3p	43	19	33	27	13	38	26	10	0	25	15	12	12	13	22	0	23	32	17	19	29	56	23	40	0	51	48	23	30	52	78	37	69	13	51	31	32	0	36	76	184	108	46	57	24	45	35	62	71
hsa-miR-146b-5p	467	152	1468	411	104	140	63	68	52	297	180	232	314	85	251	372	175	275	143	442	637	770	202	675	27	249	288	160	126	384	560	242	479	54	393	240	250	44	168	2357	5451	4606	516	374	371	446	168	1129	2129
hsa-miR-1470	40	0	0	0	0	40	12	0	0	34	0	0	0	16	11	0	11	22	32	0	0	26	18	23	0	68	86	20	59	62	58	37	132	26	56	25	41	25	47	15	15	15	10	14	10	22	22	16	10
hsa-miR-1471	28	0	12	0	0	20	0	0	0	19	0	0	0	12	7	0	11	15	21	0	0	30	14	26	0	33	56	11	41	41	36	31	80	14	28	25	22	16	25	0	0	21	10	16	16	23	0	15	15
hsa-miR-147a	55	15	26	23	13	46	30	0	0	54	23	0	14	43	14	0	18	40	39	13	21	46	34	40	0	92	82	32	86	97	68	57	127	29	65	68	75	25	69	15	17	13	14	31	15	14	18	28	14
hsa-miR-147b	18	0	0	11	0	32	11	0	0	24	0	0	0	21	10	0	14	15	17	0	0	21	0	21	0	35	31	12	28	31	27	15	46	0	27	23	20	10	15	17	0	0	0	13	12	0	0	0	0
hsa-miR-148a-3p	3558	1396	10482	5129	4727	2527	1223	352	1185	1174	1718	2023	3398	1926	5733	1739	13928	3530	1531	3672	5800	6553	3970	12326	461	2907	2216	1292	1224	3994	6859	2280	3111	502	3532	1104	4127	245	965	6215	9798	6054	3557	837	810	2024	1088	2314	6297
hsa-miR-148a-5p	78	16	48	35	16	71	35	0	0	41	27	0	24	66	30	0	35	40	65	17	30	98	47	97	0	99	88	52	80	110	146	58	129	47	107	69	92	42	106	52	64	44	32	49	56	82	35	65	38
hsa-miR-148b-3p	1144	411	2475	1449	1286	651	249	115	392	539	709	875	1647	210	992	1034	810	1120	258	1237	1964	2054	677	2191	118	601	662	279	207	949	1052	491	873	150	606	309	595	43	296	4242	6324	4094	1321	485	471	1550	339	3111	5280
hsa-miR-148b-5p	33	10	27	25	24	35	10	0	0	28	6	0	19	20	22	11	21	61	12	37	39	41	27	70	0	41	39	14	25	40	46	26	42	15	35	12	29	0	20	46	68	57	29	25	20	20	10	36	45
hsa-miR-149-3p	241	36	76	98	68	163	95	27	27	249	54	23	43	173	108	16	95	187	131	140	92	180	131	219	10	367	381	169	315	249	299	254	510	164	211	257	366	96	213	40	47	34	38	58	58	58	75	56	41
hsa-miR-149-5p	146	52	72	89	60	211	85	33	31	114	72	29	34	61	47	0	100	128	170	42	55	218	129	182	25	470	396	162	367	456	345	222	469	134	330	188	308	73	305	21	29	38	28	32	30	54	29	31	24
hsa-miR-150-3p	68	0	24	23	0	41	27	0	13	35	0	0	15	34	20	0	22	40	38	13	23	52	42	46	0	86	75	36	55	90	107	51	124	26	82	48	76	0	44	60	51	93	37	48	31	27	40	66	31
hsa-miR-150-5p	1931	247	1586	686	174	743	570	36	97	963	325	72	355	524	195	21	1213	1069	708	170	912	4746	1129	845	42	1999	2079	911	827	4064	5546	2061	2439	411	3609	1087	2478	96	988	12576	12811	8134	4553	12147	1080	2822	2841	10798	2959
hsa-miR-151a-3p	2211	1349	5479	2374	1732	1167	262	368	858	1516	1600	4776	4481	447	4058	12096	1278	1861	519	5103	4998	3434	1617	6535	1043	829	1050	532	290	1171	2033	912	1443	260	1144	965	1017	174	538	12872	18749	10988	4121	1332	1454	3139	992	7004	19116
hsa-miR-151b/151a-5p	123	61	470	133	126	107	30	18	27	72	57	133	171	34	93	267	138	142	54	150	361	366	89	181	0	79	103	32	52	94	162	78	139	23	118	58	111	0	70	894	1799	760	406	106	151	224	154	525	1320
hsa-miR-152-3p	275	115	503	207	91	138	48	14	59	128	119	203	231	52	107	321	172	126	74	211	351	359	109	380	44	147	151	60	45	216	314	121	199	32	166	116	144	16	71	1025	1165	812	158	111	113	221	92	370	903
hsa-miR-152-5p	110	42	55	91	45	145	65	16	25	131	39	20	37	91	42	11	86	129	98	70	67	120	99	129	14	128	194	116	166	187	155	165	249	87	148	139	197	68	178	65	58	64	55	81	102	132	82	71	42
hsa-miR-153-3p	18	0	13	10	0	22	10	0	0	13	0	0	0	17	6	0	11	16	15	0	0	25	15	35	0	28	35	16	19	24	27	11	39	15	25	0	13	0	18	10	0	12	0	0	0	13	0	0	0
hsa-miR-153-5p	26	0	14	0	0	26	14	0	0	27	0	0	0	16	16	0	12	15	10	0	17	23	21	27	0	43	28	14	18	27	38	36	58	17	32	10	19	0	20	0	0	0	12	0	0	16	0	0	0
hsa-miR-1537-3p	13	0	0	0	0	0	0	0	0	0	5	0	0	0	0	0	0	0	0	0	0	19	0	12	0	15	0	0	0	19	18	10	16	0	17	0	20	0	12	13	12	14	16	0	0	0	0	10	0
hsa-miR-1537-5p	0	0	0	0	0	24	0	0	0	13	0	0	0	0	0	0	0	14	12	0	0	11	0	14	0	14	31	0	27	28	23	18	29	12	21	0	23	0	24	0	0	13	0	10	16	10	10	0	0
hsa-miR-1538	113	14	35	46	13	113	53	0	10	61	14	0	16	26	28	0	30	105	87	14	38	103	40	44	0	124	218	43	150	189	146	111	264	51	100	77	150	30	119	49	46	46	28	40	114	139	67	57	22
hsa-miR-1539	26	0	14	12	0	24	11	0	0	23	0	0	0	21	0	0	10	21	11	11	0	25	14	13	0	38	32	0	31	27	30	15	37	14	27	35	30	18	23	21	26	30	0	0	0	26	20	15	12
hsa-miR-154-3p	18	0	12	14	0	24	10	0	0	17	0	0	0	15	10	0	11	20	18	0	0	38	13	32	0	46	42	15	31	31	35	28	47	12	31	18	25	10	24	0	0	0	10	0	0	13	10	13	10
hsa-miR-154-5p	28	0	21	25	0	30	12	0	0	14	17	0	0	15	4	0	0	16	12	0	15	48	12	33	0	42	37	17	31	47	39	22	56	17	41	20	21	0	31	31	60	35	26	21	19	27	22	38	59
hsa-miR-155-3p	0	0	0	0	0	10	0	0	0	0	0	0	0	13	3	0	0	0	0	0	0	13	0	24	0	23	17	12	0	16	19	12	16	0	18	0	19	0	14	0	0	0	0	0	0	17	10	0	0
hsa-miR-155-5p	453	191	1271	571	172	359	218	44	87	333	234	155	282	263	229	167	365	510	311	565	748	810	692	1330	45	479	507	355	314	755	827	438	711	173	866	306	808	103	326	4407	5091	2885	1471	1371	501	820	924	2340	2437
hsa-miR-1587	20	0	14	0	0	35	0	0	0	23	6	0	0	14	9	0	11	11	14	0	0	19	12	28	0	45	56	0	38	27	38	23	62	14	26	17	26	10	28	18	20	16	12	0	0	17	24	18	7
hsa-miR-15a-3p	10	0	0	19	20	21	0	0	10	12	0	0	0	16	9	0	14	28	10	20	25	24	21	24	0	12	27	0	20	31	27	18	40	0	37	17	12	0	12	14	12	12	0	0	0	0	10	11	0
hsa-miR-15a-5p	2588	266	1179	2990	2785	1865	353	50	577	626	434	218	497	452	1791	86	956	4246	483	2793	1874	2973	1185	2619	39	960	939	447	249	1194	1505	775	898	201	1040	212	979	28	280	1409	1569	3145	964	449	117	585	277	930	1112
hsa-miR-15b-3p	214	28	107	177	232	131	64	0	51	97	39	29	60	60	321	0	119	348	89	209	125	281	109	299	0	211	162	69	113	231	218	149	230	43	163	75	164	35	112	199	304	213	132	81	37	117	75	120	133
hsa-miR-15b-5p	1907	370	1708	4079	3593	2182	494	66	822	716	496	172	696	462	1948	77	1292	5340	708	4218	2881	3920	1608	3625	37	1221	1072	521	266	1628	2127	982	1099	214	1198	173	1341	30	305	2786	4247	5608	2383	638	203	916	716	1439	2200
hsa-miR-16-1-3p	25	0	0	33	23	19	14	0	0	12	0	0	0	11	14	0	16	18	5	0	10	17	0	17	0	32	24	11	17	42	33	22	29	0	32	0	13	0	16	18	14	16	11	18	12	16	13	10	9
hsa-miR-16-2-3p	476	360	228	641	1510	473	94	68	823	267	392	242	616	143	419	292	778	1071	102	1548	1806	907	707	635	105	381	366	225	133	357	693	252	313	93	303	84	312	46	111	827	923	1305	1460	554	90	422	497	651	626
hsa-miR-16-5p	269411	50493	95277	253206	473530	221485	32595	8873	108788	105567	89795	39280	83217	47921	229185	17490	192428	492116	50044	384897	257948	374343	168365	256635	7883	172892	155668	63000	45397	183491	313504	121620	146559	29570	128272	33113	135021	11640	39525	445013	431223	557536	541179	203872	33788	190409	143425	297240	323539
hsa-miR-17-3p	22	12	41	38	47	29	13	0	15	15	8	19	19	0	23	30	38	52	10	57	37	46	25	33	0	22	25	0	17	22	42	19	32	0	24	19	24	0	16	75	89	113	22	15	15	29	16	47	81
hsa-miR-17-5p	160	51	375	191	282	195	37	13	66	129	52	53	142	60	167	64	298	515	56	129	292	530	183	233	0	124	132	53	44	159	210	136	146	26	137	46	153	19	45	643	1447	686	529	143	110	193	186	423	851
hsa-miR-181a-2-3p	99	0	39	86	19	27	17	0	17	41	9	0	16	20	33	0	25	48	56	40	27	69	27	55	0	87	66	24	39	74	95	36	93	18	56	39	41	0	34	216	240	151	85	62	68	52	44	154	183
hsa-miR-181a-3p	67	25	71	36	17	42	18	13	14	38	20	15	22	21	33	0	20	35	30	24	47	79	33	122	0	54	59	27	36	75	71	46	58	30	66	41	41	0	40	97	240	95	74	47	95	37	41	105	173
hsa-miR-181a-5p	1266	68	374	277	178	755	133	11	46	594	81	91	113	569	552	133	226	683	262	414	392	1705	294	1804	23	953	1205	395	439	1384	1347	689	1057	260	923	567	792	73	444	2001	2008	1181	982	745	121	456	378	1193	1319
hsa-miR-181b-2-3p	34	19	29	53	42	80	40	0	13	36	26	0	18	19	17	0	42	45	53	0	30	70	49	80	0	85	95	57	75	129	84	66	124	41	102	42	90	13	92	32	11	26	24	25	32	52	19	39	11
hsa-miR-181b-3p	22	12	15	16	0	41	18	0	0	21	13	0	10	23	11	0	0	17	25	0	13	39	24	53	0	29	39	26	34	66	41	28	69	16	46	23	39	0	32	0	10	11	11	10	23	10	13	11	8
hsa-miR-181b-5p	377	33	129	124	54	156	50	11	24	91	38	29	67	93	161	20	107	183	86	118	102	337	61	530	0	166	228	111	72	249	322	148	192	55	191	131	146	26	95	554	458	271	215	199	58	89	112	206	263
hsa-miR-181c-3p	45	12	24	29	11	35	16	0	0	27	7	0	19	28	19	0	13	26	28	23	22	47	19	72	0	47	60	14	46	62	69	35	81	26	55	36	40	0	39	64	79	65	11	26	120	28	15	63	77
hsa-miR-181c-5p	57	17	35	33	18	76	36	0	24	46	26	17	12	59	37	0	38	58	35	28	31	83	47	102	0	98	98	45	76	109	93	74	136	33	99	58	98	25	70	48	34	46	38	37	71	38	22	43	53
hsa-miR-181d-3p	23	0	13	14	0	26	14	0	0	22	10	0	0	19	9	0	0	20	19	0	0	29	11	24	0	39	48	21	37	51	55	26	61	12	30	18	36	0	21	35	34	53	35	43	46	69	71	36	30
hsa-miR-181d-5p	96	19	45	27	21	92	40	0	0	57	20	10	17	48	32	0	35	77	42	34	38	115	31	152	0	83	89	36	74	89	97	67	124	38	70	46	59	37	57	50	34	50	40	18	15	21	18	40	35
hsa-miR-182-3p	15	14	0	19	0	24	13	0	0	0	11	0	0	12	13	0	16	17	20	0	0	29	19	45	0	48	44	17	28	35	46	24	57	0	37	17	25	0	47	33	25	33	0	29	11	16	14	28	0
hsa-miR-182-5p	420	250	508	1468	852	582	238	76	793	428	434	343	621	336	929	143	632	2901	301	2665	1500	1035	1150	1087	40	238	283	187	64	279	332	136	356	87	254	168	349	47	138	1154	721	1775	1010	875	75	391	666	609	1626
hsa-miR-1825	13	0	0	0	0	17	0	0	0	16	0	0	0	0	6	0	12	10	10	0	0	25	0	16	0	43	28	0	40	35	28	15	53	13	22	26	22	0	23	0	0	19	0	13	30	17	23	15	19
hsa-miR-1827	58	13	31	38	15	74	29	0	11	42	7	0	12	12	21	0	19	50	53	32	31	67	41	112	0	117	98	45	90	140	108	65	139	42	107	52	110	12	87	11	17	10	0	15	13	13	12	0	15
hsa-miR-183-3p	30	0	16	20	13	44	28	0	13	19	0	10	0	39	0	0	19	23	34	13	12	41	12	33	0	67	53	27	41	62	52	39	89	22	51	39	41	0	55	0	18	18	0	11	11	33	18	16	5
hsa-miR-183-5p	196	150	324	969	558	357	113	40	313	197	168	100	185	197	998	21	387	2038	218	1334	616	640	595	662	17	157	138	86	58	193	189	110	239	63	213	93	241	34	80	433	334	875	395	299	57	200	316	199	566
hsa-miR-184	126	60	82	53	84	144	49	46	25	106	88	27	49	65	95	0	78	100	144	149	94	221	149	237	14	196	237	108	149	169	224	156	277	72	228	91	133	43	112	28	41	48	20	36	44	41	168	19	24
hsa-miR-185-3p	109	33	164	110	70	62	23	0	16	79	17	59	53	52	161	93	65	156	28	268	188	145	74	186	0	48	79	29	45	51	79	42	86	18	55	64	63	13	42	192	351	193	89	48	65	81	30	133	330
hsa-miR-185-5p	3998	416	1764	3038	4003	2145	530	126	1094	2460	586	438	700	1388	5809	344	2234	5693	529	5987	2590	3689	1470	2775	93	1774	1368	444	468	1737	2984	1236	1856	278	849	852	1067	160	341	4962	5450	15792	2265	999	804	1396	710	1770	5297
hsa-miR-186-3p	208	49	115	118	94	253	149	0	56	232	130	94	67	134	68	18	99	121	184	91	119	224	187	242	20	371	318	150	262	245	286	197	404	147	278	218	231	99	234	58	46	45	55	43	155	132	42	77	28
hsa-miR-186-5p	2934	185	991	1622	1068	1496	357	70	303	1431	322	239	513	1034	3834	181	829	3230	390	1809	1260	2983	750	4055	34	841	776	275	326	983	1653	754	906	211	744	572	755	102	287	1800	2677	2213	904	487	135	588	251	1012	2111
hsa-miR-187-3p	46	12	22	43	21	62	22	0	16	36	14	13	17	18	19	0	18	35	38	19	25	71	23	77	0	67	78	38	58	89	85	64	121	24	73	35	85	11	72	27	45	23	25	29	36	41	38	43	22
hsa-miR-187-5p	41	0	17	14	0	53	18	0	0	44	9	0	0	21	15	0	18	40	33	0	12	44	28	34	0	58	79	28	47	88	65	50	118	21	45	43	48	15	58	33	29	28	17	36	109	50	41	23	25
hsa-miR-188-3p	23	0	12	12	0	30	0	0	0	0	0	0	11	17	10	0	12	16	19	0	0	25	13	24	0	32	34	17	29	43	35	23	65	14	35	25	24	0	31	17	17	24	0	16	11	23	15	20	0
hsa-miR-188-5p	43	0	21	23	21	34	25	0	0	34	13	0	0	32	27	0	23	33	31	15	20	53	28	39	0	61	61	24	41	46	42	47	67	12	47	31	40	16	42	15	14	28	15	0	0	24	19	22	14
hsa-miR-18a-3p	35	0	11	14	0	33	0	0	0	20	1	0	0	14	89	0	0	62	11	11	12	63	13	65	0	41	35	11	16	45	34	22	41	0	30	14	37	0	0	48	25	29	16	27	0	19	0	36	23
hsa-miR-18a-5p	88	25	87	69	62	116	37	0	13	76	20	19	25	54	44	11	82	195	58	52	98	207	66	115	0	111	105	48	59	182	149	91	170	30	90	40	104	16	66	477	714	372	231	120	95	201	134	297	508
hsa-miR-18b-3p	24	0	0	10	0	28	13	0	0	21	0	0	0	14	29	0	13	30	14	13	0	27	0	36	0	33	46	20	26	39	46	35	66	14	37	22	36	12	32	0	0	20	11	0	0	21	15	10	0
hsa-miR-18b-5p	41	0	20	18	11	45	19	0	0	23	10	15	0	18	15	0	15	37	25	0	0	39	34	30	0	62	58	23	41	52	39	45	72	13	57	24	41	16	40	16	15	31	19	15	20	37	19	12	18
hsa-miR-1908-3p	46	0	16	12	0	56	12	0	0	46	12	0	0	32	10	0	22	38	37	13	18	47	34	43	0	82	91	21	64	65	70	36	131	29	46	50	47	26	51	20	53	23	14	26	29	62	62	42	34
hsa-miR-1908-5p	155	19	76	74	62	66	26	0	29	107	28	29	79	61	113	57	74	103	48	108	76	95	63	109	0	92	107	44	73	96	160	57	167	46	75	73	96	26	69	102	162	77	50	36	68	49	57	91	174
hsa-miR-1909-3p	63	15	13	31	0	44	25	0	0	39	15	11	0	17	15	0	22	49	38	0	27	54	24	49	0	50	109	41	74	92	96	54	173	32	62	47	51	18	61	39	64	43	19	45	27	69	38	51	34
hsa-miR-1909-5p	28	0	0	0	0	17	0	0	0	14	6	0	0	18	6	0	10	19	14	0	0	25	0	15	0	29	28	0	21	28	30	21	42	12	10	13	23	0	23	22	24	35	48	27	17	29	36	49	11
hsa-miR-190a-3p	36	0	42	34	19	68	39	0	11	31	16	0	25	24	22	0	20	38	54	15	24	82	33	88	0	84	78	35	70	81	73	61	133	31	119	32	118	16	53	0	13	0	0	10	12	40	0	0	0
hsa-miR-190a-5p	542	141	533	361	212	259	158	12	64	140	234	106	139	68	147	71	171	688	133	358	577	575	457	802	22	171	209	149	106	167	266	155	268	58	239	77	278	24	121	920	686	871	459	456	53	284	99	407	690
hsa-miR-190b	910	187	643	709	390	1027	591	128	145	1074	318	182	248	817	513	64	468	913	856	681	510	1143	929	1457	101	1408	1590	872	1052	1032	1367	1089	2074	627	1095	1075	1375	598	1106	234	224	217	219	204	519	477	253	284	177
hsa-miR-191-3p	59	26	67	60	26	45	22	0	0	52	26	45	29	28	46	18	28	31	37	36	44	86	30	141	16	81	75	33	49	93	81	57	117	17	62	51	50	14	44	106	243	107	52	33	29	117	38	83	182
hsa-miR-191-5p	4082	804	3705	2035	1224	1776	326	151	630	1829	775	1698	2188	1102	1962	2504	982	2435	603	3458	4127	6642	1265	7178	213	2208	2313	555	521	3096	3582	1356	3650	388	2102	1093	1652	132	716	21583	34897	33645	5396	1860	2104	3250	1504	8570	24240
hsa-miR-1910-3p	25	0	0	0	0	29	16	0	0	21	2	0	0	0	10	0	0	22	13	0	0	29	0	30	0	19	41	10	26	36	32	32	53	14	25	27	40	10	25	0	19	22	0	11	0	16	10	0	0
hsa-miR-1910-5p	15	0	0	0	0	0	0	0	0	0	0	0	0	0	4	0	0	0	0	0	0	17	0	0	0	17	14	0	16	26	27	9	35	0	0	0	12	0	20	14	20	45	15	27	34	56	31	0	15
hsa-miR-1911-3p	47	11	21	31	11	52	32	0	0	32	17	0	0	28	18	0	34	48	58	12	29	61	38	46	0	104	100	36	84	116	77	73	134	45	81	37	77	16	71	39	22	14	20	39	32	37	35	29	10
hsa-miR-1911-5p	139	16	67	67	26	145	85	0	10	123	13	13	19	84	39	12	52	126	118	37	52	144	91	204	0	278	244	112	204	261	218	144	380	86	230	132	212	52	228	76	32	58	39	54	85	133	50	72	29
hsa-miR-1912	12	0	0	0	0	20	0	0	0	10	0	0	0	0	0	0	0	11	13	0	0	14	15	19	0	24	21	0	23	26	17	13	34	10	19	0	21	0	15	0	0	0	0	0	0	14	0	0	0
hsa-miR-1913	23	0	11	12	0	16	0	0	0	23	0	0	11	15	10	0	11	16	14	0	10	29	11	24	0	33	37	16	26	30	38	21	77	0	31	24	25	15	37	17	17	36	16	14	36	25	17	17	12
hsa-miR-1914-3p	61	17	12	23	19	45	19	0	0	42	19	11	10	37	17	0	34	35	34	11	16	43	27	40	0	57	72	29	56	66	75	50	126	23	54	42	50	21	40	27	32	40	18	36	25	34	36	40	18
hsa-miR-1914-5p	401	39	148	136	117	325	173	11	63	275	97	53	53	251	93	0	159	191	258	96	111	414	172	323	12	888	729	190	401	722	712	383	1204	197	595	385	479	100	404	179	156	266	114	171	479	253	144	171	70
hsa-miR-1915-3p	651	108	192	231	113	609	278	30	56	633	134	71	114	274	206	48	317	541	500	164	182	412	261	208	22	811	1269	358	920	1272	993	645	1835	491	651	658	975	305	669	243	210	189	205	237	264	269	181	269	94
hsa-miR-1915-5p	27	0	0	13	0	19	18	0	0	24	4	0	0	10	12	0	14	39	27	0	13	30	12	16	0	63	66	13	44	64	47	38	74	21	52	26	43	0	28	15	24	25	21	22	27	32	31	23	11
hsa-miR-192-3p	28	0	21	20	19	37	23	11	0	36	5	0	10	30	11	0	17	27	32	10	13	59	16	59	0	73	60	33	62	74	61	47	93	20	67	22	74	0	45	19	22	23	11	12	19	32	13	29	13
hsa-miR-192-5p	1978	583	2557	1340	1971	1159	440	104	932	947	504	632	1173	1226	1711	101	4599	3147	445	2086	1466	2560	1550	1877	132	1559	999	475	504	1920	3627	721	1953	188	1215	592	2358	446	399	1423	863	1122	696	325	55	327	250	355	594
hsa-miR-193a-3p	30	0	21	28	13	48	24	0	0	35	10	0	16	15	17	0	20	29	40	18	15	59	26	44	0	68	99	31	69	85	66	47	99	31	60	33	53	0	49	24	24	27	25	31	50	36	26	41	15
hsa-miR-193a-5p	309	58	461	246	55	200	87	0	43	194	42	94	93	623	318	0	927	239	135	295	132	218	277	807	31	182	154	100	108	198	582	156	278	50	358	254	265	91	59	79	120	103	33	38	21	37	37	33	57
hsa-miR-193b-3p	29	0	0	11	0	33	13	0	14	20	11	0	10	22	17	0	16	12	20	13	21	37	11	40	0	57	62	15	35	48	59	34	62	15	52	32	50	19	39	11	11	32	20	16	26	30	26	22	9
hsa-miR-193b-5p	59	20	65	26	18	42	21	0	24	36	14	37	24	103	41	0	212	48	45	63	23	54	60	94	22	73	77	37	68	67	175	34	86	23	75	47	71	48	49	25	25	28	24	23	12	39	32	30	20
hsa-miR-194-3p	23	0	0	10	0	20	14	0	0	16	0	0	0	16	7	0	14	17	16	0	0	26	13	28	0	40	41	18	36	43	46	30	55	0	36	16	39	0	31	10	24	12	16	16	17	20	15	0	10
hsa-miR-194-5p	1139	221	1037	686	894	606	208	35	235	295	219	197	552	907	1325	21	2115	1507	335	732	477	1474	731	1312	46	713	441	212	203	1022	1764	405	751	116	766	182	1214	104	197	412	193	413	266	120	26	131	81	120	203
hsa-miR-195-3p	24	0	10	0	0	15	0	0	0	15	2	0	0	20	0	0	11	13	7	10	14	15	13	29	0	31	28	0	15	19	26	19	27	11	31	17	21	0	22	11	13	25	0	12	10	19	13	10	0
hsa-miR-195-5p	313	252	224	424	1017	337	74	58	525	173	239	158	370	120	281	204	535	717	118	1082	1191	734	495	583	89	317	302	178	92	329	519	220	281	64	274	83	316	40	101	888	699	1053	835	376	61	290	338	450	421
hsa-miR-196a-3p	75	0	32	40	22	87	44	0	10	40	19	0	16	26	16	0	51	43	58	19	21	91	41	88	0	131	112	71	93	129	131	88	176	43	115	64	107	14	119	58	45	46	35	47	39	50	27	48	24
hsa-miR-196a-5p	46	10	33	13	23	40	12	0	0	20	14	0	27	16	16	0	31	19	18	25	29	52	83	49	0	56	40	33	39	50	48	34	76	23	71	32	67	11	38	96	56	38	33	28	44	54	70	29	34
hsa-miR-196b-3p	25	0	23	0	16	35	19	0	0	22	8	0	0	26	13	0	0	27	12	11	0	27	10	30	0	37	46	42	50	50	50	17	70	15	44	18	31	14	36	44	34	52	19	74	24	52	70	29	35
hsa-miR-196b-5p	370	65	251	516	462	303	125	15	174	168	167	151	226	139	228	115	509	551	129	1349	528	368	379	744	46	209	225	150	101	218	191	208	264	52	188	89	282	23	143	204	263	212	164	93	46	68	77	170	286
hsa-miR-197-3p	235	38	174	116	51	175	96	0	15	144	44	28	47	93	64	11	140	187	133	71	89	313	122	332	0	288	314	124	182	317	414	227	385	85	293	142	263	66	201	376	725	344	208	237	211	376	231	462	392
hsa-miR-197-5p	92	16	34	36	40	79	32	0	14	60	22	12	12	45	39	0	34	73	64	43	29	70	43	92	0	134	159	33	121	120	134	77	210	30	97	59	126	33	77	26	31	25	33	27	36	48	28	38	24
hsa-miR-1972	14	0	0	0	0	0	0	0	0	0	1	0	0	0	0	0	0	0	0	0	0	0	0	0	0	14	11	0	11	12	0	0	20	0	10	0	0	0	11	0	10	0	0	0	0	12	0	0	6
hsa-miR-1973	18	0	11	0	0	31	0	0	0	13	0	0	0	11	0	0	0	17	20	0	0	20	16	34	0	38	28	15	24	28	34	19	66	17	37	16	33	14	22	0	13	11	0	12	12	10	0	12	3
hsa-miR-1976	48	0	30	23	26	34	0	0	0	18	5	0	17	16	35	0	25	47	5	36	31	51	19	54	0	30	31	12	27	39	46	25	51	12	40	20	36	0	20	51	66	52	29	28	17	34	21	43	43
hsa-miR-198	65	0	29	31	24	79	38	0	11	58	15	0	17	56	32	0	40	49	63	32	29	91	47	71	0	138	118	47	107	107	94	75	202	33	93	67	81	36	91	22	29	42	20	27	50	43	29	37	19
hsa-miR-199a-3p	3144	1139	7786	3154	1235	1195	512	224	315	1293	1153	1208	3579	418	878	1658	1403	1234	918	2550	4906	4866	1947	9368	162	1666	2536	1009	627	4007	3283	1945	3529	437	3645	886	3160	167	1266	31131	52862	19794	7036	2507	2793	5583	2040	12533	31150
hsa-miR-199a-5p	96	29	126	43	18	39	11	15	16	44	33	67	112	16	22	90	29	28	34	39	101	199	52	110	10	83	97	28	50	120	159	53	128	13	89	44	62	18	57	1050	1992	778	328	135	97	266	87	542	916
hsa-miR-199b-3p	291	275	788	349	204	140	69	75	128	150	196	315	776	53	79	640	218	174	116	357	1038	566	333	913	88	257	326	137	95	420	364	219	433	55	470	108	387	20	131	2300	4927	2131	611	268	236	501	239	1007	2711
hsa-miR-199b-5p	37	13	33	31	15	38	17	0	0	16	16	10	33	16	14	0	36	24	22	14	29	65	17	170	0	67	59	23	40	81	63	37	75	24	53	31	38	13	43	59	137	113	25	31	19	57	16	41	62
hsa-miR-19a-3p	928	147	705	1512	1689	745	242	35	408	544	231	205	350	379	1481	128	743	1945	219	1402	798	1137	551	1285	17	399	252	170	133	347	437	368	338	92	320	171	382	60	136	283	244	388	121	59	29	100	42	140	274
hsa-miR-19a-5p	18	0	0	11	0	20	16	0	0	13	0	0	0	10	0	0	12	14	19	0	0	28	14	23	0	31	37	13	18	29	30	11	50	14	26	0	27	10	29	12	19	28	10	11	31	24	11	23	6
hsa-miR-19b-1-5p	0	0	0	0	0	10	10	0	0	0	0	0	0	11	0	0	0	10	8	0	0	22	0	0	0	16	20	0	15	14	14	11	28	0	16	10	13	0	12	10	17	17	10	0	0	18	0	0	0
hsa-miR-19b-2-5p	13	0	0	0	0	20	0	0	0	10	0	0	0	15	5	0	0	15	17	0	0	16	12	19	0	26	20	0	11	35	23	14	39	0	26	13	21	0	24	0	0	12	0	11	14	23	0	12	10
hsa-miR-19b-3p	3569	439	2230	4075	4552	2452	778	112	972	1807	709	557	906	1350	6454	267	2268	5575	531	5143	2300	4017	1448	5205	74	1550	916	514	428	1239	1437	1327	1184	324	1075	628	1001	153	356	1006	1040	1415	485	214	68	387	139	538	1135
hsa-miR-200a-3p	98	47	61	33	44	68	28	23	22	48	19	35	108	108	25	0	69	80	30	24	39	117	61	93	0	82	76	43	35	129	88	42	107	18	80	29	132	12	64	196	42	68	19	14	12	34	20	33	698
hsa-miR-200a-5p	42	0	23	21	14	48	25	0	21	23	17	10	20	16	12	0	19	37	41	0	20	58	34	48	0	69	79	29	49	88	72	49	103	18	59	28	48	19	57	41	24	39	38	37	27	60	35	42	41
hsa-miR-200b-3p	54	11	46	21	16	32	12	0	0	30	6	25	41	78	20	0	41	84	29	16	27	92	57	77	0	55	47	24	28	67	64	32	73	14	47	26	148	13	34	114	38	43	13	20	15	33	22	26	478
hsa-miR-200b-5p	10	0	10	0	0	19	12	0	0	11	0	0	0	15	0	0	13	20	16	0	0	23	0	22	0	31	33	0	23	41	31	24	47	10	36	17	34	0	23	15	0	0	12	12	0	15	0	11	16
hsa-miR-200c-3p	131	23	82	48	30	83	21	0	0	64	10	93	90	61	38	0	34	133	53	47	84	119	143	185	0	101	126	43	68	155	119	74	157	26	106	44	196	18	83	449	242	145	79	52	66	71	62	121	4241
hsa-miR-200c-5p	117	0	38	49	24	156	51	0	0	89	18	13	11	81	35	0	31	83	80	35	16	142	53	129	0	183	197	75	171	204	195	147	299	72	154	130	208	33	194	48	44	52	41	58	44	66	66	74	31
hsa-miR-202-3p	34	0	30	19	12	50	30	0	0	28	3	0	0	20	14	0	11	37	38	14	17	48	30	59	0	63	84	39	58	82	67	56	129	16	66	26	89	12	72	21	23	25	22	26	29	38	28	16	12
hsa-miR-202-5p	15	0	11	13	16	31	0	0	0	13	0	0	0	0	9	0	0	19	16	0	0	19	15	21	0	34	26	0	15	25	29	16	55	11	37	0	24	0	11	12	0	14	0	10	0	0	0	0	4
hsa-miR-203a-3p	192	97	251	71	34	204	77	23	40	161	82	44	121	115	75	23	61	166	125	48	55	209	275	397	50	158	157	116	61	176	142	93	438	142	265	82	254	76	88	215	75	137	83	69	56	99	53	216	335
hsa-miR-203a-5p	51	19	32	33	18	60	44	0	12	49	15	14	10	43	28	16	21	43	57	28	26	105	39	79	0	79	82	37	72	81	81	68	130	30	116	47	89	30	95	23	15	11	12	13	27	32	19	13	10
hsa-miR-203b-3p	55	17	26	36	35	76	53	0	0	40	24	0	19	36	23	0	52	53	60	18	19	83	44	69	0	119	102	37	77	110	123	63	144	39	91	30	110	29	89	36	52	39	20	58	45	47	38	50	21
hsa-miR-203b-5p	131	68	164	140	157	228	171	39	80	202	110	97	106	135	71	46	123	133	163	91	93	298	203	270	50	437	380	167	248	367	304	225	504	170	377	171	345	79	299	72	74	84	46	79	222	257	45	116	59
hsa-miR-204-3p	22	0	12	0	0	20	0	0	0	13	0	0	0	14	6	0	0	10	16	0	0	10	0	20	0	30	34	0	16	35	27	17	38	0	24	14	21	0	0	0	0	21	0	0	13	21	0	0	0
hsa-miR-204-5p	26	0	24	12	14	24	17	0	0	14	5	0	13	17	10	14	13	20	13	0	15	33	14	31	0	45	35	21	18	53	53	22	60	15	34	13	62	0	18	80	79	78	50	35	12	44	26	59	66
hsa-miR-205-3p	57	17	38	27	29	84	48	0	29	59	28	14	14	58	34	0	34	41	55	22	53	65	53	77	12	134	120	30	95	108	94	97	156	45	127	59	89	29	91	12	19	26	21	15	28	44	19	36	15
hsa-miR-205-5p	151	0	137	41	14	248	33	12	33	59	16	10	21	27	231	0	34	187	62	84	26	155	66	734	0	177	171	49	66	300	204	71	215	39	165	62	110	13	38	47	44	41	35	48	21	39	25	46	57
hsa-miR-2052	0	0	0	0	0	15	0	0	0	0	0	0	0	0	0	0	0	0	0	0	0	0	15	13	0	17	19	0	16	0	10	14	19	11	17	0	10	0	13	0	0	0	10	0	0	13	13	0	0
hsa-miR-2053	13	0	0	0	0	18	0	0	0	0	0	0	0	0	0	0	0	13	9	0	0	15	13	18	0	29	21	11	0	33	17	16	18	0	23	0	22	0	25	0	0	0	0	0	0	12	0	0	0
hsa-miR-2054	0	0	13	0	0	13	0	0	0	0	2	0	0	10	4	0	0	10	8	0	0	19	0	14	0	22	12	10	11	19	15	14	19	0	27	0	22	0	0	63	140	92	0	0	33	24	0	59	92
hsa-miR-206	136	49	90	134	109	201	81	22	73	163	58	30	89	97	77	26	122	167	89	115	127	465	556	150	0	204	179	130	107	194	366	125	284	57	203	200	360	65	119	38	33	35	26	35	49	62	37	39	20
hsa-miR-208a-3p	26	0	11	14	0	33	20	0	0	13	0	0	0	16	0	0	13	21	22	0	12	27	18	27	0	39	46	22	18	35	34	31	64	15	40	12	38	11	32	15	12	11	10	18	10	10	13	0	0
hsa-miR-208a-5p	44	0	14	16	0	40	23	0	0	34	18	0	0	23	13	0	16	27	22	0	0	31	33	35	0	43	65	24	49	73	63	39	101	28	63	41	51	0	43	40	23	22	13	18	34	51	20	30	18
hsa-miR-208b-3p	65	17	36	33	23	96	45	16	18	76	19	12	25	55	31	13	55	43	80	28	46	101	60	107	0	136	142	76	92	145	109	90	150	50	129	61	123	32	104	36	33	63	33	58	81	73	54	59	31
hsa-miR-208b-5p	10	0	0	0	0	20	0	0	0	12	0	0	0	0	0	0	0	0	0	0	0	13	0	11	0	24	20	10	19	26	16	18	28	0	25	0	19	0	19	15	0	0	0	10	0	10	0	0	0
hsa-miR-20a-3p	19	0	10	0	0	27	10	0	0	13	4	0	0	0	8	0	0	13	18	0	0	29	0	33	0	46	38	11	26	45	27	18	72	12	39	19	39	0	26	40	35	41	19	12	37	42	0	26	26
hsa-miR-20a-5p	719	78	745	791	792	815	148	16	107	571	109	66	245	201	717	45	493	2006	220	914	592	1742	620	1088	0	702	454	219	174	810	780	526	675	109	484	145	596	87	213	3051	4406	4137	1252	721	319	901	316	1860	2549
hsa-miR-20b-3p	53	0	17	33	18	68	27	0	0	32	5	0	0	37	22	0	25	37	59	0	10	69	34	56	0	125	117	27	93	133	92	68	169	35	124	50	84	0	97	30	32	37	16	29	56	45	17	31	18
hsa-miR-20b-5p	128	80	116	287	420	156	42	0	133	102	72	44	99	50	235	35	251	583	49	306	291	297	159	216	0	140	106	54	52	173	145	101	167	21	78	31	137	13	43	288	349	796	192	127	51	93	70	160	292
hsa-miR-21-3p	85	25	54	49	29	47	35	0	20	53	41	59	62	31	21	100	32	35	29	32	47	71	36	69	12	91	73	32	60	97	81	52	122	27	75	58	58	17	56	66	137	91	33	26	28	33	22	58	72
hsa-miR-21-5p	59853	9948	76433	47677	20722	24927	9264	2199	8086	14584	9083	8592	20231	12886	38537	9947	20375	45541	11053	35835	36570	42118	33603	75752	2533	17514	17859	10124	5654	27666	31372	19866	24497	3911	33897	9723	25773	2187	8117	53555	62923	39212	10402	7374	3330	11864	2929	19772	56612
hsa-miR-210-3p	146	22	76	54	55	69	24	0	39	44	25	37	37	56	83	0	93	115	30	96	50	76	46	71	0	80	63	15	50	85	89	42	83	23	61	49	40	13	26	27	36	45	28	26	10	25	16	16	49
hsa-miR-210-5p	30	15	22	22	13	55	21	0	0	75	0	0	20	28	21	0	29	44	37	17	21	47	23	31	0	69	97	23	59	77	83	56	133	24	67	55	45	24	56	17	14	16	17	28	0	29	28	20	15
hsa-miR-211-3p	21	0	11	17	0	25	16	0	0	20	5	0	0	11	7	0	0	22	16	0	0	28	11	31	0	45	45	20	39	51	36	27	67	13	31	14	35	12	35	15	21	49	36	16	53	60	41	35	8
hsa-miR-211-5p	55	0	11	21	12	55	27	0	11	46	9	0	0	26	14	0	17	37	38	18	16	62	31	67	0	88	100	42	71	112	85	52	130	29	98	38	65	18	49	37	31	50	30	44	41	101	54	42	20
hsa-miR-2110	201	22	61	87	61	164	79	14	25	143	25	0	35	114	147	0	87	187	97	251	90	152	90	192	0	184	220	102	163	199	229	152	294	96	169	120	178	60	172	80	160	139	115	90	90	112	70	115	131
hsa-miR-2113	71	10	19	34	0	84	32	0	0	63	12	0	10	40	17	0	16	45	76	16	12	69	39	66	0	128	139	45	79	144	96	82	221	37	99	67	92	18	96	37	31	32	19	32	24	47	31	31	20
hsa-miR-2114-3p	74	17	36	43	24	90	33	0	14	52	27	12	23	21	22	0	42	47	66	15	20	85	41	92	0	109	148	60	97	151	108	89	210	42	101	62	95	42	115	35	44	32	37	45	60	79	42	32	23
hsa-miR-2114-5p	114	27	65	73	47	128	67	24	26	113	52	39	40	90	50	22	64	92	98	71	63	136	77	177	14	209	216	86	132	176	200	121	281	70	158	140	152	61	130	55	42	62	66	85	119	93	74	68	26
hsa-miR-2115-3p	153	20	57	77	28	147	73	10	0	115	18	12	15	70	41	0	44	147	117	37	31	130	77	156	0	160	252	101	175	261	201	169	374	115	211	121	241	49	207	63	42	87	51	58	120	89	78	84	33
hsa-miR-2115-5p	61	20	38	41	27	69	37	0	12	52	45	22	15	37	22	0	26	51	49	24	21	70	55	89	0	111	96	44	82	107	86	72	138	49	101	78	93	25	78	39	19	53	21	29	51	56	30	30	25
hsa-miR-2116-3p	46	0	14	14	14	41	11	0	0	23	16	0	16	26	17	0	21	22	24	0	15	49	22	40	0	59	68	25	36	54	87	30	59	18	44	19	34	18	36	23	42	27	24	28	37	34	35	19	26
hsa-miR-2116-5p	37	0	20	33	20	36	33	0	0	24	10	0	12	10	8	0	14	35	31	17	20	52	38	28	0	82	80	38	41	102	80	55	128	26	88	26	77	10	45	33	37	45	48	38	83	105	43	49	24
hsa-miR-2117	26	0	20	14	0	33	15	0	0	16	8	0	0	12	7	0	0	19	18	0	16	39	29	52	0	49	45	22	42	55	50	34	53	19	41	31	35	0	32	42	34	35	13	33	25	21	12	21	19
hsa-miR-212-3p	17	0	0	10	0	25	15	0	0	17	0	0	0	15	7	0	10	13	14	0	12	24	18	23	0	39	41	19	29	45	33	17	49	26	31	20	17	0	30	14	0	20	11	18	12	18	30	12	11
hsa-miR-212-5p	63	0	21	28	10	112	51	0	0	56	15	0	11	30	29	0	18	62	78	16	24	81	35	73	0	165	188	71	152	271	167	82	286	49	150	70	195	12	142	85	62	64	53	79	98	133	45	97	27
hsa-miR-214-3p	29	0	13	21	0	29	15	0	0	27	9	0	15	0	13	0	11	20	27	0	16	45	17	33	0	63	58	17	35	68	45	30	74	17	54	16	51	0	25	37	29	32	0	16	14	25	23	16	9
hsa-miR-214-5p	12	0	0	0	13	11	0	0	0	12	0	0	0	13	0	0	11	11	11	0	0	17	12	0	0	20	25	13	10	30	17	13	29	0	19	0	21	0	13	15	0	16	0	12	0	0	0	11	0
hsa-miR-215-3p	12	0	0	0	0	15	0	0	0	21	0	0	0	0	1	0	0	10	10	0	0	18	12	17	0	30	18	10	22	23	20	14	31	0	26	0	22	0	15	0	0	10	0	0	10	12	11	10	5
hsa-miR-215-5p	270	85	209	96	163	184	73	15	114	239	41	57	187	399	85	17	283	379	87	160	162	335	224	254	30	270	243	99	136	294	242	133	264	56	239	99	328	63	200	91	48	54	33	39	25	38	19	40	24
hsa-miR-216a-3p	25	0	12	16	10	28	24	0	0	24	0	0	0	15	9	0	17	24	16	0	15	43	11	36	0	50	39	22	40	61	60	33	65	19	45	29	43	0	36	23	18	20	14	30	17	23	22	16	19
hsa-miR-216a-5p	42	0	20	22	0	21	19	0	0	12	0	0	0	22	6	14	15	17	20	16	10	40	31	86	0	45	40	0	27	65	34	26	37	17	39	25	38	0	26	14	18	39	10	11	11	14	11	17	0
hsa-miR-216b-3p	79	24	30	43	30	88	44	0	14	67	27	23	15	45	38	0	37	75	64	32	40	123	62	120	0	146	156	60	132	138	150	95	253	43	156	74	141	30	154	36	35	36	44	31	35	44	43	37	22
hsa-miR-216b-5p	11	0	0	0	0	0	0	0	0	0	0	0	0	0	0	0	0	0	0	0	0	11	0	10	0	19	14	0	0	15	11	10	17	0	14	0	13	0	10	0	0	0	0	0	0	0	0	0	0
hsa-miR-217	33	0	20	15	0	21	16	0	0	26	8	0	0	21	10	0	0	15	21	21	19	34	18	49	0	41	35	15	29	43	41	28	62	15	49	20	35	0	36	0	10	30	10	0	20	32	23	10	9
hsa-miR-218-1-3p	20	0	0	12	0	36	15	0	10	18	8	0	0	13	8	0	10	11	13	0	0	35	13	22	0	49	59	15	39	50	40	27	74	17	41	29	44	0	20	18	12	11	13	18	28	15	17	10	8
hsa-miR-218-2-3p	48	12	11	12	15	42	23	0	0	43	12	0	13	25	15	0	20	25	27	13	15	36	32	43	0	55	65	22	34	70	76	38	98	22	50	37	44	0	56	36	22	51	30	34	37	108	56	33	23
hsa-miR-218-5p	76	22	49	48	42	95	47	0	15	48	30	13	59	41	27	0	60	51	57	25	34	72	51	109	0	107	150	74	67	112	91	71	150	47	101	51	135	26	88	83	46	57	44	63	46	51	47	54	34
hsa-miR-219a-1-3p	32	0	16	12	13	33	15	0	0	20	7	0	0	21	15	0	13	27	29	13	12	29	19	30	0	51	47	20	44	64	77	30	90	10	44	37	44	0	44	57	38	75	89	69	44	119	59	61	35
hsa-miR-219a-2-3p	11	0	0	0	0	0	0	0	0	0	0	0	0	0	0	0	0	2	12	0	0	0	0	11	0	0	0	0	0	0	13	0	13	0	12	0	10	0	13	0	0	18	0	0	0	0	0	0	0
hsa-miR-219a-5p	63	0	32	34	11	78	41	0	11	60	15	12	13	54	19	0	36	52	48	19	30	91	29	75	0	137	135	32	99	142	88	85	176	46	131	74	112	20	103	36	34	24	36	35	18	54	18	56	19
hsa-miR-219b-3p	20	0	0	13	0	33	11	0	0	19	11	0	0	11	4	0	0	21	19	0	11	21	11	20	0	54	42	16	25	60	40	18	63	12	38	15	36	16	28	12	11	10	0	0	10	26	0	0	0
hsa-miR-219b-5p	26	0	11	10	0	32	21	0	0	23	4	0	0	14	9	0	16	20	24	0	13	30	21	42	0	44	43	15	23	41	41	32	70	18	35	22	32	0	41	25	23	17	13	29	39	18	25	22	16
hsa-miR-22-3p	3957	115	1102	1486	656	2360	584	39	189	2054	182	173	199	1898	2191	107	973	3171	563	2094	779	2631	721	1816	44	1499	1393	434	688	1466	2962	1391	1385	376	1310	904	1079	244	627	1745	2243	2176	1004	604	150	785	413	813	1935
hsa-miR-22-5p	57	0	28	15	0	31	21	0	0	18	8	0	12	35	20	0	0	24	13	18	16	62	16	59	0	54	46	22	29	53	76	30	59	12	46	24	28	13	38	95	129	72	38	27	31	36	38	40	69
hsa-miR-221-3p	5025	216	3298	1940	767	1477	419	68	129	1794	351	363	630	796	1894	285	619	1992	795	1297	1425	4431	1108	5445	30	1895	2118	706	805	3174	3203	1563	2696	347	2774	1208	1709	226	1043	8757	20796	9569	2733	1146	1332	2297	786	5313	14114
hsa-miR-221-5p	27	0	33	14	0	19	15	0	0	13	4	0	0	0	5	0	0	18	7	0	10	35	0	19	0	26	21	10	11	36	19	14	25	15	33	16	24	0	18	132	265	118	29	19	21	56	24	111	135
hsa-miR-222-3p	693	63	447	333	171	279	97	17	30	251	77	78	147	218	372	97	125	472	223	242	290	866	231	1034	23	399	414	192	202	501	574	359	497	89	564	225	426	55	193	1073	1726	1030	451	299	202	331	197	709	1401
hsa-miR-222-5p	24	0	10	20	10	28	20	0	11	21	5	0	0	14	11	0	17	19	29	11	10	36	16	38	0	59	67	20	41	72	46	40	84	20	48	20	34	14	35	17	15	22	20	19	23	29	0	27	9
hsa-miR-223-3p	31678	4730	40741	18971	3745	7709	2485	966	1689	11837	7571	10943	21926	8880	8873	11411	9928	9967	5229	13893	26238	58090	9644	140793	1648	10747	12575	4582	3409	18555	25356	10019	17133	2206	14321	7236	12968	528	5631	144895	240962	161678	41990	15996	12750	37221	13060	95011	188924
hsa-miR-223-5p	347	162	588	482	87	134	36	37	91	174	203	475	599	136	130	884	250	156	90	392	574	403	194	1541	142	132	178	114	65	244	295	185	175	37	229	101	226	21	96	1063	1816	1228	337	146	192	315	125	744	1758
hsa-miR-224-3p	20	0	15	11	0	27	19	0	0	24	0	0	0	11	10	0	0	20	21	0	10	32	20	26	0	48	47	13	29	35	41	45	66	27	35	27	43	19	39	0	0	0	0	22	15	18	18	12	0
hsa-miR-224-5p	307	57	125	88	52	168	54	13	29	76	123	452	304	42	42	420	46	57	92	94	395	325	75	118	67	183	298	83	135	292	325	167	274	72	155	110	191	23	130	1224	568	669	563	152	107	620	100	594	6350
hsa-miR-2276-3p	36	11	22	23	16	50	18	0	0	24	9	0	0	14	21	0	27	29	45	10	16	59	20	42	0	73	61	21	62	81	50	40	82	32	61	38	60	0	48	51	49	71	55	45	136	163	89	77	24
hsa-miR-2276-5p	45	0	19	30	17	60	39	11	0	42	10	0	10	22	11	0	19	40	33	10	13	71	34	49	10	78	84	34	72	102	83	67	123	40	73	37	91	18	75	15	17	19	22	29	35	54	19	43	9
hsa-miR-2277-3p	93	17	45	31	18	68	39	0	0	59	11	12	18	34	23	0	46	53	70	17	36	120	35	81	0	108	131	49	71	114	140	79	193	46	93	61	87	15	68	58	109	90	22	41	38	46	60	68	80
hsa-miR-2277-5p	27	0	12	0	0	18	0	0	0	11	0	0	0	12	5	0	11	20	11	0	10	14	13	23	0	40	47	11	31	44	48	16	46	13	30	12	21	0	18	13	0	17	0	15	15	17	21	21	7
hsa-miR-2278	29	0	11	0	0	36	15	0	0	19	2	0	0	17	14	0	0	36	27	0	10	31	18	16	0	61	137	25	81	79	53	49	155	32	34	31	55	0	48	12	13	17	0	0	14	15	0	18	19
hsa-miR-2355-3p	54	0	32	27	0	47	23	0	0	39	10	0	13	26	21	12	10	20	27	19	34	77	32	95	0	48	51	29	20	47	49	38	67	21	57	41	35	13	39	64	119	72	11	17	0	33	10	55	107
hsa-miR-2355-5p	93	21	56	67	41	99	70	0	30	81	28	19	47	44	43	0	58	76	79	35	54	107	81	159	0	189	171	97	113	210	178	122	307	59	192	75	164	38	112	71	68	117	77	75	116	253	120	89	79
hsa-miR-2392	16	0	0	0	0	20	0	0	0	15	5	0	0	0	9	0	0	14	12	12	0	28	0	37	0	29	41	13	22	19	34	26	36	0	28	17	22	0	20	57	102	39	17	26	22	37	29	38	79
hsa-miR-23a-3p	4361	482	4008	2315	557	1848	660	88	268	1430	400	295	1223	1042	1430	379	937	1687	822	1336	1702	4747	1427	7937	85	2504	2395	719	832	4213	4072	2110	2792	397	3619	1030	2444	166	875	9249	14272	9881	1725	1230	632	2295	757	4512	8034
hsa-miR-23a-5p	826	115	794	598	376	1508	898	51	91	739	260	87	168	510	439	25	396	833	1059	261	338	1242	1014	1895	32	2536	2075	879	1652	2369	1881	1342	2304	752	2089	839	1838	400	1690	142	160	120	112	140	151	150	108	186	107
hsa-miR-23b-3p	1406	157	862	561	215	481	164	23	79	304	127	108	268	248	578	111	429	571	239	365	449	1089	360	1370	40	589	538	177	220	987	968	545	762	96	879	199	637	37	240	3220	3397	2729	549	502	236	582	344	1627	2550
hsa-miR-23b-5p	18	0	24	15	0	31	11	0	0	19	5	0	0	0	9	0	18	26	5	0	0	22	12	32	0	41	33	13	22	44	40	19	59	0	40	16	26	0	21	41	34	30	10	23	18	23	11	33	42
hsa-miR-23c	19	0	0	14	0	26	0	0	0	19	4	0	16	11	8	0	0	12	10	10	14	19	0	26	0	21	27	11	16	42	39	23	39	11	32	16	23	0	26	20	33	36	10	0	0	11	10	13	14
hsa-miR-24-1-5p	26	0	16	22	14	37	21	0	0	19	0	0	0	15	11	0	13	22	23	0	10	32	24	36	0	53	53	33	36	69	42	26	70	17	77	24	44	12	41	18	14	13	10	13	20	38	13	25	20
hsa-miR-24-2-5p	36	0	17	15	0	45	25	0	0	32	9	0	10	15	15	0	19	27	34	10	23	42	25	47	0	70	44	32	64	86	72	28	74	24	55	36	35	14	41	30	22	30	30	45	33	56	32	52	21
hsa-miR-24-3p	2806	207	2236	1353	436	1241	334	61	94	1375	281	262	813	808	1174	365	795	1465	600	1445	1160	3959	811	5819	63	1423	1435	474	570	2039	3038	1180	1741	298	1702	797	1483	265	646	9779	16966	10621	3020	1390	1092	2701	1047	5553	13038
hsa-miR-2467-3p	28	0	0	17	0	35	17	0	0	28	0	0	0	16	14	0	0	37	26	0	11	36	17	44	0	69	67	19	51	65	53	27	65	27	46	37	47	0	59	15	0	15	15	11	10	19	18	0	0
hsa-miR-2467-5p	0	0	0	0	0	19	0	0	0	0	1	0	0	0	0	0	0	11	5	0	0	21	0	15	0	21	19	0	0	32	35	16	43	0	23	0	13	0	16	12	0	0	10	0	0	0	11	12	12
hsa-miR-25-3p	11315	2685	5831	14093	19852	8288	2160	623	8467	4635	4154	3822	4370	2500	16589	2419	9934	19842	1837	19252	11891	11263	6675	16054	792	6936	4562	2359	1427	6563	9365	4467	6265	905	4238	2129	4857	367	1250	7417	8659	10300	7449	3415	512	3459	1961	4584	7492
hsa-miR-25-5p	68	19	38	45	32	63	26	0	10	32	12	13	0	28	85	0	25	97	44	75	31	76	49	92	0	82	91	36	65	109	105	43	138	27	70	46	79	16	58	73	78	125	49	39	31	46	49	52	62
hsa-miR-2681-3p	26	13	16	11	0	31	0	0	0	13	4	0	0	15	5	0	12	16	14	0	0	37	19	37	0	47	37	18	24	42	33	28	57	14	34	19	32	15	29	29	15	37	11	27	22	74	24	35	24
hsa-miR-2681-5p	16	0	0	0	0	0	0	0	0	10	0	0	0	10	6	0	0	17	10	0	0	10	0	23	0	23	29	11	24	27	23	20	40	11	25	20	17	11	20	15	0	18	0	26	0	16	12	0	13
hsa-miR-2682-3p	36	0	19	16	11	28	17	0	0	10	15	0	0	19	6	0	11	19	21	12	10	30	20	28	0	56	47	19	25	37	33	20	61	11	35	25	47	10	34	20	18	29	14	24	28	29	19	26	13
hsa-miR-2682-5p	60	10	12	19	13	56	26	0	10	41	9	0	0	51	20	0	16	35	44	0	0	39	0	47	0	111	108	25	84	76	68	48	106	24	53	41	75	12	53	23	19	26	0	21	24	26	18	30	18
hsa-miR-26a-1-3p	17	0	24	20	0	23	13	0	0	15	4	0	14	0	5	18	0	20	26	19	11	29	19	35	0	49	45	15	21	62	34	26	62	15	35	25	30	0	25	82	103	61	22	0	22	38	0	59	84
hsa-miR-26a-2-3p	34	57	95	49	34	41	18	17	42	41	32	33	123	24	25	96	51	59	26	130	282	138	103	110	15	62	65	45	26	68	92	38	80	27	88	24	84	13	42	435	512	528	86	73	55	80	58	262	327
hsa-miR-26a-5p	5096	2508	15322	6434	2404	3709	1093	441	1470	5298	2372	1648	7188	1666	2314	2438	4054	8102	2216	6695	12475	17112	6478	12652	357	3689	4694	2315	1220	8217	8216	3994	7022	1091	7362	1900	7006	503	2368	78602	94566	88883	14559	10532	6011	15725	4858	43688	66998
hsa-miR-26b-3p	82	10	40	47	31	91	48	0	0	55	23	19	33	36	41	0	39	80	46	33	41	84	41	98	0	91	92	39	79	109	116	79	158	40	97	60	74	14	64	88	142	97	43	25	29	34	46	62	138
hsa-miR-26b-5p	5533	2333	15392	6771	2395	6338	1078	404	1251	4997	3253	2997	8561	1695	3139	4400	3263	17248	2924	11235	14417	17832	7936	12528	444	3457	3782	2258	1078	5603	5974	4174	5255	1086	6574	1623	8351	762	2754	53538	68316	69217	11091	8693	5602	12000	4361	29980	61478
hsa-miR-27a-3p	654	317	1159	855	325	479	204	80	250	394	291	338	964	258	372	377	538	547	286	419	679	1179	481	2626	106	651	540	258	201	1133	923	585	695	124	985	261	738	74	268	2773	3866	3010	669	415	202	805	244	1363	2264
hsa-miR-27a-5p	33	0	0	17	11	36	12	0	0	28	6	0	0	12	14	0	0	19	17	10	11	39	10	28	0	46	48	17	27	47	48	24	56	0	37	29	46	0	34	83	53	68	30	35	22	45	28	29	42
hsa-miR-27b-3p	1026	629	1864	1028	464	458	244	105	419	365	604	875	1404	340	658	1044	2838	638	345	695	1072	1489	736	2034	232	822	624	308	266	1358	2002	583	907	142	1025	351	1021	72	277	5657	5778	4095	986	701	435	1144	639	2688	4680
hsa-miR-27b-5p	99	17	49	54	33	128	61	0	18	57	27	0	24	43	42	0	63	75	95	24	40	116	74	95	0	149	174	96	140	177	189	111	239	59	132	76	148	18	128	57	51	21	53	40	50	43	44	62	50
hsa-miR-28-3p	311	149	879	258	91	105	48	40	80	159	236	571	379	61	107	1067	193	112	81	425	590	423	203	674	63	128	181	73	66	265	293	161	268	44	196	130	185	32	78	1307	2123	1843	309	151	193	337	113	712	1654
hsa-miR-28-5p	38	0	27	12	0	21	0	0	0	32	7	0	13	13	14	22	0	18	7	20	20	80	18	54	0	30	30	12	18	27	40	16	45	16	28	20	32	0	21	140	225	104	53	23	22	34	32	83	148
hsa-miR-2861	26	0	0	10	11	40	14	0	0	37	0	0	0	30	16	0	15	30	29	18	10	35	20	29	0	57	63	18	63	57	57	44	112	35	46	34	64	19	43	12	0	11	21	13	19	32	23	11	5
hsa-miR-2909	52	22	24	26	19	52	14	0	10	33	16	17	14	32	17	0	11	26	30	10	16	50	18	41	0	85	70	33	64	92	85	44	94	18	60	44	71	17	61	31	25	37	30	11	26	84	43	26	18
hsa-miR-296-3p	88	21	61	51	32	92	41	0	14	93	27	20	25	59	68	0	41	80	61	23	41	120	58	131	0	149	168	54	124	167	149	110	278	66	149	81	96	36	90	51	86	66	33	40	67	80	64	49	74
hsa-miR-296-5p	69	0	36	25	17	49	22	0	10	31	13	0	0	26	116	0	22	97	29	34	19	49	30	65	0	86	73	33	56	73	68	51	123	28	53	30	55	16	43	22	47	28	16	16	21	24	28	11	13
hsa-miR-297	11	0	0	0	11	21	0	0	0	18	0	0	0	11	0	0	0	13	11	0	0	18	0	15	0	34	24	11	17	16	17	14	37	0	16	18	18	0	19	0	0	0	0	0	0	0	0	0	0
hsa-miR-298	24	0	13	12	12	39	23	0	0	22	10	0	15	18	9	0	14	30	32	0	16	54	18	35	0	64	63	26	57	88	54	40	100	18	39	40	36	0	55	23	10	29	19	24	10	45	22	27	13
hsa-miR-299-3p	27	0	10	0	0	12	15	0	0	17	5	0	0	10	8	0	0	24	8	0	14	23	14	17	0	39	32	0	24	37	27	14	47	11	25	14	26	0	32	13	12	11	10	13	10	16	10	18	10
hsa-miR-299-5p	54	14	34	32	14	75	40	0	10	62	15	0	19	51	33	0	31	52	75	24	25	109	39	92	0	140	128	35	94	119	145	85	196	34	121	61	98	31	104	42	101	47	32	43	48	62	37	64	75
hsa-miR-29a-3p	1673	1365	2430	2216	980	725	486	291	1125	770	1302	929	2826	724	788	602	3587	1251	548	1045	2251	2286	1549	4396	310	1542	1069	775	451	2270	2341	1039	1528	228	1701	564	1535	177	379	3000	3544	3071	785	841	109	551	386	1508	1184
hsa-miR-29a-5p	50	15	33	28	29	80	25	0	13	39	21	17	14	54	33	0	18	32	45	25	20	58	60	93	10	94	94	47	65	74	83	62	93	32	91	51	74	38	78	26	19	22	16	11	22	20	15	11	21
hsa-miR-29b-1-5p	28	0	12	18	10	37	16	0	0	25	15	0	17	15	13	0	18	14	37	10	13	40	30	30	0	55	57	21	53	54	63	28	99	17	42	17	34	0	33	12	11	16	10	0	0	16	0	12	18
hsa-miR-29b-2-5p	46	0	25	18	12	52	18	0	0	26	9	0	0	27	19	0	22	31	34	15	16	48	27	64	0	42	31	15	30	78	43	45	57	14	45	22	42	12	37	27	24	23	21	20	44	24	16	19	29
hsa-miR-29b-3p	784	190	585	527	370	437	148	33	366	232	264	176	472	295	295	153	630	831	186	691	862	1244	403	1040	31	403	378	196	138	606	832	344	433	82	478	163	467	17	143	2648	1619	2016	526	567	127	401	279	910	1106
hsa-miR-29c-3p	2342	2058	3289	4973	6803	1575	742	540	4445	1055	2737	2337	3628	948	2114	1294	5635	3635	675	5621	4852	2805	2021	4254	479	1666	1193	854	556	2048	2340	1185	1399	299	1512	530	1518	132	459	1714	1707	1913	657	562	92	592	251	851	878
hsa-miR-29c-5p	188	28	84	82	48	111	57	0	16	100	42	26	32	101	56	0	55	113	62	68	62	205	72	123	0	147	132	58	98	140	148	90	186	51	104	81	102	12	68	221	325	213	142	127	90	212	181	159	251
hsa-miR-300	17	0	0	0	0	11	0	0	0	0	6	0	0	0	4	0	0	7	11	0	0	10	20	15	0	22	25	0	21	20	28	18	33	13	17	14	19	0	20	0	13	20	0	28	16	22	15	14	8
hsa-miR-301a-3p	143	52	122	137	127	165	97	0	87	112	80	62	125	67	65	50	114	187	126	91	163	251	125	194	15	212	243	106	167	231	223	159	323	78	239	93	236	45	170	413	387	336	135	124	79	131	72	306	336
hsa-miR-301a-5p	17	0	14	11	0	23	16	0	0	13	3	0	0	14	11	0	11	25	16	0	0	39	18	22	0	41	45	21	32	61	24	24	42	21	45	13	43	0	29	24	13	21	0	15	0	10	10	15	0
hsa-miR-301b-3p	28	17	23	19	11	34	18	0	0	15	3	0	10	14	9	0	12	23	26	0	21	38	25	31	0	51	37	12	29	40	31	32	44	19	43	15	23	0	30	19	18	22	17	30	18	23	13	12	19
hsa-miR-301b-5p	10	0	0	0	0	22	0	0	0	11	0	0	0	0	0	0	0	0	0	0	0	18	0	19	0	22	20	0	21	26	14	17	26	0	14	10	16	0	15	0	18	17	0	0	0	19	16	15	0
hsa-miR-302a-3p	12	0	0	0	16	0	0	0	0	0	3	0	0	0	0	0	0	10	6	0	0	11	0	12	0	19	17	0	12	13	21	13	21	0	19	13	17	0	18	0	0	0	0	0	0	0	13	0	0
hsa-miR-302a-5p	42	0	26	37	14	85	34	0	11	55	8	0	0	59	23	0	19	51	53	14	11	60	64	92	0	85	106	40	71	111	110	83	119	30	106	61	88	16	93	22	13	18	23	44	32	21	36	30	24
hsa-miR-302b-3p	141	48	107	101	99	179	133	17	43	139	83	57	39	89	84	0	142	132	161	78	82	231	148	162	0	276	312	132	247	248	292	223	438	105	248	179	288	42	203	68	67	50	97	73	249	319	126	99	25
hsa-miR-302b-5p	34	0	15	20	0	37	17	0	0	19	7	0	13	10	12	0	0	23	15	0	0	42	24	41	0	78	44	29	38	68	45	25	71	16	49	31	45	0	42	0	19	34	10	13	27	31	0	19	0
hsa-miR-302c-3p	40	0	36	23	23	63	12	0	0	18	20	0	11	32	24	0	32	24	39	0	20	80	19	62	0	67	66	28	52	57	61	46	64	26	128	21	50	14	50	18	23	0	0	18	16	73	12	13	4
hsa-miR-302c-5p	0	0	0	0	0	0	0	0	0	0	0	0	0	0	0	0	0	0	0	0	0	13	0	10	0	26	16	0	16	27	19	0	33	10	21	0	16	0	17	10	0	12	10	15	0	23	12	17	0
hsa-miR-302d-3p	122	19	111	92	61	211	131	21	17	96	39	20	30	103	65	0	80	194	185	59	81	175	166	225	18	303	345	140	164	270	260	212	336	120	321	107	307	79	280	80	77	70	85	111	162	166	77	162	43
hsa-miR-302d-5p	11	0	0	0	0	14	0	0	0	0	0	0	0	0	5	0	0	10	9	0	0	17	0	11	0	17	16	0	22	33	22	13	26	0	13	0	0	0	20	0	0	0	0	11	0	0	14	13	0
hsa-miR-302e	10	0	10	0	0	11	0	0	0	0	0	0	0	0	0	0	13	11	10	0	0	12	0	17	0	24	18	11	17	23	18	17	34	0	24	0	10	0	15	10	0	12	0	11	10	0	0	0	0
hsa-miR-302f	0	0	0	0	0	0	0	0	0	0	0	0	0	0	0	0	0	0	0	0	0	0	0	0	0	0	14	0	0	11	11	0	12	0	16	0	10	0	0	0	0	0	0	0	0	0	0	0	0
hsa-miR-3064-3p	112	29	104	77	63	182	72	15	17	60	44	19	18	74	49	18	60	97	144	19	43	176	123	201	0	216	220	81	134	202	197	153	236	69	300	85	189	52	177	37	48	38	31	40	132	124	30	42	37
hsa-miR-3064-5p	18	0	12	0	0	20	0	0	0	10	6	0	0	11	11	0	0	14	11	12	11	16	0	18	0	24	24	0	14	17	31	29	37	0	20	0	20	0	19	20	32	16	0	17	0	24	12	11	22
hsa-miR-30a-3p	117	38	108	58	26	75	35	0	25	65	39	30	58	50	26	29	63	62	64	28	54	99	75	137	11	121	113	52	73	166	154	72	180	39	153	64	133	19	84	341	345	194	87	102	26	84	77	117	103
hsa-miR-30a-5p	1206	775	1575	1007	778	671	283	138	602	523	854	469	980	458	903	206	1454	656	464	409	729	1162	756	2070	174	1142	945	404	447	1771	1790	759	1280	195	1234	413	1226	78	449	3087	2746	2039	787	1027	215	881	524	1279	1075
hsa-miR-30b-3p	50	13	27	14	0	35	23	0	0	47	16	0	0	32	14	0	13	22	32	28	17	53	38	43	0	58	62	33	48	62	57	39	87	21	54	39	53	14	50	17	28	34	19	26	33	44	29	32	19
hsa-miR-30b-5p	74	22	69	62	38	45	21	0	19	42	13	32	44	31	33	0	66	57	31	31	54	182	27	103	0	80	75	23	40	95	89	43	101	22	68	19	55	17	57	252	419	283	101	49	32	99	49	144	216
hsa-miR-30c-1-3p	42	27	28	20	0	47	24	16	0	33	26	18	18	21	16	24	14	26	20	18	23	44	30	72	0	47	56	24	45	43	68	31	62	25	54	33	48	21	29	38	49	57	32	29	39	54	34	28	45
hsa-miR-30c-2-3p	11	0	12	0	0	13	0	0	0	16	4	0	0	0	6	0	10	7	11	0	0	13	0	23	0	19	23	11	11	25	18	19	25	13	25	0	20	0	10	20	20	25	0	16	18	103	0	15	0
hsa-miR-30c-5p	227	60	284	179	193	142	54	13	69	113	66	59	141	68	125	35	140	190	67	129	217	573	104	448	0	262	206	51	61	322	329	129	296	38	212	88	143	12	103	1388	2261	1411	467	295	139	416	193	741	1120
hsa-miR-30d-3p	24	15	35	19	0	23	11	0	0	19	17	31	23	12	12	35	26	18	22	22	28	35	17	39	12	26	28	11	17	45	38	27	41	0	29	10	34	0	20	39	59	39	16	18	16	33	11	42	33
hsa-miR-30d-5p	6787	1468	8070	5488	4849	4070	767	273	1431	3420	1380	1546	3446	1793	16176	1298	4562	6907	1430	8358	5674	12740	3418	25849	303	4128	3692	1292	1172	5179	6840	3139	5239	722	4343	2071	4018	302	1414	22017	32381	22121	7289	3263	1996	5236	1968	14351	24442
hsa-miR-30e-3p	192	87	350	138	87	124	48	21	39	124	95	226	267	64	71	353	109	135	102	125	281	274	128	327	28	184	198	81	123	213	203	134	283	64	192	108	186	33	122	666	1116	786	198	146	124	247	91	514	721
hsa-miR-30e-5p	8167	2443	8378	8268	10556	5075	1577	473	3063	3734	3068	2417	5064	2511	9048	1984	6727	10964	1653	8110	7806	10502	4971	13070	477	4416	3650	1736	1261	5589	7345	3828	4483	823	4462	1826	4099	237	1410	12359	15534	13737	5109	2961	1077	4448	1454	7646	13511
hsa-miR-31-3p	19	20	47	12	11	51	13	0	0	39	11	0	18	28	28	0	21	28	29	18	24	44	19	52	0	62	57	25	39	60	59	41	100	34	76	28	41	0	41	50	33	41	46	49	45	61	44	58	22
hsa-miR-31-5p	207	32	89	94	48	211	70	14	0	216	23	14	18	143	89	15	82	155	146	67	48	174	122	167	0	328	355	129	260	266	310	199	444	134	266	206	286	106	245	92	78	115	58	68	80	105	76	139	105
hsa-miR-3115	60	19	66	33	25	56	41	0	13	38	15	10	26	35	21	0	33	55	61	17	38	86	40	91	11	109	116	67	64	106	136	61	185	39	98	43	83	20	82	42	41	80	61	53	69	88	77	53	33
hsa-miR-3116	194	38	207	180	127	378	233	24	62	173	71	39	60	159	126	0	103	266	354	84	100	421	214	441	33	498	500	169	343	534	367	355	668	207	620	162	568	99	412	69	49	61	74	72	145	215	60	99	34
hsa-miR-3117-3p	21	0	13	10	0	28	12	0	0	18	0	0	0	12	0	0	11	27	13	0	11	24	0	39	0	60	62	17	26	43	36	23	48	0	36	10	55	0	22	0	0	10	0	0	0	14	14	0	9
hsa-miR-3117-5p	18	0	0	0	0	32	0	0	0	0	0	0	0	0	0	0	0	13	13	0	11	16	12	22	0	47	29	13	31	50	38	26	60	10	36	0	31	0	20	0	0	19	11	0	0	24	12	11	9
hsa-miR-3118	44	0	25	13	19	62	15	0	0	36	21	0	11	21	10	0	14	30	35	10	10	54	33	37	0	80	66	36	49	87	64	47	73	30	63	34	49	16	52	11	0	22	10	11	0	20	12	17	11
hsa-miR-3119	31	0	11	13	16	41	22	0	0	27	3	0	0	24	16	0	11	22	22	0	11	28	14	40	0	61	56	14	44	44	47	38	74	30	55	27	46	10	50	10	0	0	0	12	10	12	0	0	4
hsa-miR-3120-3p	0	0	0	0	0	0	0	0	0	0	2	0	0	0	0	0	0	0	0	0	0	0	0	10	0	0	10	0	12	10	10	8	0	0	0	0	0	0	0	18	31	40	0	0	11	36	0	18	28
hsa-miR-3121-3p	14	0	0	0	0	23	0	0	0	21	0	0	0	0	10	0	0	16	17	0	0	17	0	13	0	41	41	19	16	27	27	17	45	11	32	0	21	0	30	0	0	14	0	15	0	21	0	10	0
hsa-miR-3121-5p	0	0	0	0	0	0	0	0	0	12	0	0	0	0	1	0	0	0	0	0	0	0	0	14	0	19	19	10	10	22	13	0	17	0	19	0	13	0	16	0	0	16	0	14	14	26	0	14	6
hsa-miR-3122	165	27	73	87	44	131	81	13	37	148	58	22	45	83	46	0	65	90	107	51	61	91	82	110	0	185	253	73	159	195	171	146	370	80	176	151	208	74	143	32	25	71	25	62	95	108	58	74	39
hsa-miR-3123	10	0	0	0	12	10	0	0	0	0	0	0	0	10	6	0	10	4	13	0	0	0	0	0	0	15	26	13	15	21	14	13	23	0	23	0	20	0	16	0	10	19	0	18	17	0	0	0	13
hsa-miR-3124-3p	121	28	49	63	39	124	69	17	27	124	45	21	39	65	45	11	61	86	69	32	56	104	49	83	20	208	271	62	194	258	179	170	409	75	145	145	157	31	174	50	38	74	52	48	87	126	53	79	29
hsa-miR-3124-5p	62	18	28	24	23	57	30	0	0	39	13	10	18	89	32	0	25	41	41	20	50	52	35	57	0	92	94	39	65	94	95	47	122	31	75	54	67	19	56	46	39	46	31	35	41	66	38	39	26
hsa-miR-3125	173	26	60	62	48	164	77	23	16	137	35	30	34	107	50	0	73	113	124	51	50	155	89	159	0	303	278	94	196	283	217	192	454	99	194	151	238	71	205	48	55	76	57	69	85	73	47	58	31
hsa-miR-3126-3p	56	17	24	36	23	63	27	19	0	36	19	0	15	44	27	0	54	23	55	23	21	97	47	54	0	57	67	38	36	73	129	54	86	24	75	57	49	32	93	46	44	52	50	42	23	78	53	34	43
hsa-miR-3126-5p	111	22	49	73	30	120	79	0	13	99	20	14	13	96	47	0	54	111	81	71	42	122	75	163	0	197	215	122	153	152	176	136	307	85	180	150	212	87	155	40	51	79	46	56	50	76	74	47	48
hsa-miR-3127-3p	17	0	0	0	0	0	0	0	0	0	7	0	0	12	7	0	0	5	10	0	0	12	13	13	0	19	28	0	25	21	19	14	34	0	17	14	14	0	18	15	13	17	19	11	10	24	18	20	11
hsa-miR-3127-5p	64	27	40	59	46	100	63	12	20	58	25	12	38	41	23	14	38	72	86	37	50	106	64	112	13	144	173	66	102	143	138	99	222	65	116	69	128	26	110	51	37	36	43	42	56	67	83	65	36
hsa-miR-3128	34	0	31	14	20	46	18	0	14	31	10	18	0	23	12	0	29	21	49	0	22	50	21	71	0	70	65	26	39	95	89	45	83	30	66	26	71	16	56	32	22	28	21	30	40	68	31	34	22
hsa-miR-3129-3p	15	0	11	0	0	26	12	0	0	0	6	0	0	20	12	0	0	25	23	0	0	38	20	19	0	33	27	0	26	31	33	30	45	14	33	16	43	0	38	11	10	0	0	11	15	21	0	0	4
hsa-miR-3129-5p	47	11	28	24	23	66	31	0	0	36	17	0	10	41	23	0	24	44	55	0	29	48	26	56	0	92	75	30	51	93	77	57	130	24	76	41	84	16	57	19	21	37	18	20	33	57	29	97	18
hsa-miR-3130-3p	144	19	67	85	30	167	88	0	12	132	32	17	17	50	30	0	52	101	115	34	46	125	90	78	0	186	213	89	206	257	190	143	321	85	160	168	213	57	198	93	70	109	64	103	134	219	130	106	71
hsa-miR-3130-5p	194	56	117	172	128	194	103	25	35	193	87	40	47	146	84	16	124	188	184	131	118	215	194	238	0	261	289	177	249	251	261	235	411	140	236	167	323	147	249	123	92	115	134	125	121	130	135	128	71
hsa-miR-3131	179	25	60	55	29	143	72	12	13	154	37	15	31	101	52	47	63	92	97	44	33	128	71	136	0	233	235	94	193	218	224	141	392	91	148	168	179	51	139	66	47	59	52	73	51	104	92	75	37
hsa-miR-3132	25	0	12	0	0	18	12	0	0	12	0	0	0	20	11	0	0	20	25	0	0	21	10	35	0	59	30	18	34	48	62	27	62	16	41	16	34	0	23	15	15	39	11	20	11	27	20	18	14
hsa-miR-3133	82	18	69	53	36	140	65	0	17	90	33	18	21	54	42	0	42	71	89	34	35	124	69	135	13	183	177	74	131	188	138	102	211	70	167	91	150	45	133	56	46	55	49	67	69	102	37	87	29
hsa-miR-3134	21	0	18	17	13	22	12	0	0	16	0	0	11	14	11	0	10	19	18	11	0	36	17	45	0	35	44	15	30	42	40	26	55	20	45	17	32	0	34	14	11	11	0	0	15	0	12	15	7
hsa-miR-3135a	17	0	0	0	0	23	15	0	0	26	0	0	0	17	13	0	14	18	21	0	0	25	12	27	0	49	42	19	30	53	55	29	58	20	35	15	28	12	23	0	0	16	0	15	12	12	13	0	1
hsa-miR-3135b	174	18	367	67	53	139	49	0	14	171	28	23	35	73	61	49	44	87	108	191	212	358	132	197	0	214	273	124	131	231	448	177	311	81	232	237	182	38	160	1520	2379	869	451	185	463	338	98	1295	2272
hsa-miR-3136-3p	30	0	13	11	0	37	13	0	0	18	6	0	0	22	10	0	17	18	18	10	0	26	18	41	0	54	59	19	42	52	57	35	66	17	56	28	37	16	48	0	15	13	11	22	27	26	37	13	13
hsa-miR-3136-5p	50	10	39	45	19	72	34	0	21	35	25	12	10	37	19	0	38	59	45	23	24	66	45	77	0	116	103	47	64	83	96	66	122	50	84	48	108	24	87	19	20	19	10	35	25	44	18	17	19
hsa-miR-3137	24	0	16	14	13	26	15	0	11	24	7	0	0	17	9	0	11	33	31	13	0	33	20	57	0	45	46	16	26	29	31	44	79	18	46	16	45	10	35	13	18	14	0	10	0	28	15	14	8
hsa-miR-3138	222	31	81	94	29	215	78	11	21	177	50	18	38	123	85	0	91	189	153	78	78	225	110	246	0	357	419	134	279	304	328	226	582	136	306	213	346	96	257	119	148	94	84	97	92	99	65	99	112
hsa-miR-3139	14	0	0	0	0	21	0	0	0	20	0	0	0	13	0	0	0	7	12	0	0	27	13	17	0	26	26	0	19	32	37	19	56	13	21	18	29	0	22	0	14	0	0	0	0	13	0	0	0
hsa-miR-3140-3p	29	0	16	15	0	50	13	0	0	19	9	0	0	16	17	0	0	24	19	16	11	39	20	36	0	38	40	26	22	37	50	21	56	18	35	24	28	12	28	17	21	39	13	23	18	24	24	20	17
hsa-miR-3140-5p	45	10	37	28	23	79	49	0	10	46	19	0	12	33	27	0	13	37	39	16	19	68	52	97	0	99	93	36	58	75	71	60	113	36	88	42	112	24	61	11	10	10	11	0	12	10	10	19	0
hsa-miR-3141	58	12	27	18	10	63	24	0	0	38	13	0	12	34	11	0	27	63	67	16	39	53	39	38	0	123	217	35	145	125	114	96	223	48	75	54	122	22	91	79	97	54	24	53	80	70	71	68	113
hsa-miR-3142	28	0	19	21	19	53	24	0	14	38	18	0	0	33	10	0	23	16	32	0	19	50	31	52	0	83	67	27	49	66	74	57	125	30	90	37	62	21	51	32	22	32	24	25	27	38	20	41	34
hsa-miR-3143	32	0	14	18	13	35	16	0	11	19	9	0	0	18	24	0	13	44	22	10	0	33	21	31	0	58	33	18	34	50	41	24	63	16	40	20	24	0	37	15	28	32	21	21	27	30	0	23	12
hsa-miR-3144-3p	28	0	14	14	12	26	10	0	0	20	7	0	0	16	13	0	16	20	26	10	0	42	22	31	0	64	46	29	28	65	62	29	69	16	52	28	36	10	37	27	21	40	22	23	16	45	16	24	15
hsa-miR-3144-5p	11	0	10	0	0	12	0	0	0	0	6	0	0	0	6	0	0	13	5	0	0	18	0	12	0	13	11	11	24	25	31	14	31	10	32	13	18	0	16	18	16	30	0	34	96	13	25	28	38
hsa-miR-3145-3p	56	10	21	25	22	93	25	0	0	45	14	0	12	41	40	0	12	39	38	19	23	76	41	83	0	95	106	42	57	59	68	62	112	33	105	63	65	24	90	28	12	28	18	25	28	28	13	25	13
hsa-miR-3145-5p	36	10	37	20	13	52	20	0	14	28	16	12	18	27	22	0	23	30	36	21	13	65	31	80	0	77	63	36	52	74	77	58	82	22	85	38	57	32	58	14	29	33	21	27	27	66	54	32	14
hsa-miR-3146	201	64	158	176	131	243	199	16	49	219	88	35	83	175	120	0	166	229	297	148	120	352	280	388	20	430	447	198	342	388	447	282	618	154	358	209	396	122	321	64	90	83	127	103	115	164	130	118	56
hsa-miR-3147	20	0	0	0	0	23	0	0	0	20	8	0	12	11	12	0	0	24	17	0	11	28	0	31	0	48	62	12	32	53	50	37	72	16	46	14	43	14	37	27	19	30	44	43	54	48	39	45	20
hsa-miR-3148	15	0	0	0	0	33	0	0	0	13	8	0	0	18	12	0	0	13	14	0	12	27	0	31	0	33	37	13	21	29	31	14	47	14	42	16	20	0	24	0	16	19	14	17	14	33	20	28	4
hsa-miR-3149	0	0	0	0	0	0	0	0	0	0	0	0	0	0	0	0	0	10	11	0	0	0	0	10	0	18	12	10	17	10	11	10	16	0	20	0	0	0	17	0	19	12	0	0	14	13	0	0	0
hsa-miR-3150a-3p	0	0	0	0	0	0	0	0	0	0	0	0	0	0	14	0	0	0	0	10	0	12	0	15	0	12	15	0	0	0	13	0	14	0	11	0	0	0	0	0	13	0	11	12	0	18	0	0	10
hsa-miR-3150b-3p	35	0	0	13	14	36	20	0	0	18	5	0	0	21	9	0	0	15	22	16	0	40	14	43	0	48	41	23	31	50	38	23	63	23	49	34	45	0	21	30	26	28	26	15	27	47	36	36	29
hsa-miR-3150b-5p	19	0	0	0	0	22	0	0	0	26	4	0	11	12	5	0	0	10	19	0	0	27	0	26	0	29	41	12	25	36	27	25	39	11	20	13	20	10	20	17	0	28	0	12	0	22	15	18	3
hsa-miR-3151-3p	129	27	51	35	28	125	46	19	29	114	27	32	30	85	36	12	50	82	109	53	40	129	72	152	10	219	180	116	130	162	169	107	221	67	150	97	131	56	110	19	31	21	21	42	31	55	40	37	60
hsa-miR-3151-5p	96	24	54	37	51	99	44	10	22	70	39	20	27	56	45	0	66	76	92	56	52	112	86	126	10	180	198	83	132	130	176	100	245	83	162	88	181	51	113	22	38	17	19	44	107	26	38	45	22
hsa-miR-3152-3p	34	0	27	24	20	52	33	0	10	31	14	0	0	22	14	0	14	21	37	10	13	68	29	56	0	72	84	24	47	69	57	57	96	34	82	19	90	12	71	24	17	31	14	36	32	61	25	40	19
hsa-miR-3152-5p	32	33	21	17	22	24	31	27	21	17	15	12	20	17	13	37	39	28	42	19	30	48	40	37	36	58	68	25	51	57	65	41	78	35	41	38	38	29	47	55	55	76	53	77	53	75	56	53	34
hsa-miR-3153	31	12	32	21	18	63	37	0	17	39	11	0	0	36	15	0	32	34	38	11	14	63	36	66	0	94	95	44	57	105	90	59	136	47	98	45	95	25	71	22	30	35	34	32	29	52	29	33	11
hsa-miR-3154	43	0	28	23	21	62	17	0	11	35	12	0	0	46	19	0	34	42	37	22	19	64	38	79	0	81	79	31	48	77	90	64	127	30	69	58	71	28	45	43	30	32	27	25	31	39	46	47	17
hsa-miR-3155a	24	0	12	11	0	30	0	0	0	25	0	0	0	24	15	0	0	14	16	0	12	31	0	35	0	43	54	11	35	32	49	29	61	25	30	30	38	0	30	15	10	17	12	0	11	34	19	22	10
hsa-miR-3155b	13	0	0	0	0	0	0	0	0	0	0	0	0	0	0	0	0	13	12	0	0	0	0	12	0	14	28	0	17	21	14	14	21	0	11	0	17	0	15	0	10	12	0	0	12	23	19	13	0
hsa-miR-3156-3p	24	0	0	10	0	31	16	0	0	24	0	0	0	17	15	0	11	21	14	0	0	19	13	39	0	32	45	15	43	24	41	24	55	10	31	22	39	17	24	12	22	28	12	0	11	21	13	12	13
hsa-miR-3156-5p	21	0	0	14	0	23	11	0	0	13	0	0	0	13	0	0	10	16	21	0	0	20	19	23	0	37	35	17	42	49	43	30	59	0	49	16	31	0	39	15	0	15	0	16	20	30	0	20	14
hsa-miR-3157-3p	32	0	10	0	0	24	12	0	0	14	0	0	0	14	6	0	10	17	14	15	0	31	22	31	0	36	58	20	50	34	35	23	68	18	37	21	27	12	30	13	10	22	17	15	14	24	15	20	0
hsa-miR-3157-5p	74	17	44	32	25	69	29	0	10	62	23	16	22	51	20	0	31	56	50	23	29	66	40	57	0	105	112	32	82	93	87	60	159	28	82	52	87	20	78	32	31	45	26	19	42	50	32	31	12
hsa-miR-3158-3p	124	21	48	49	37	137	60	0	10	108	24	16	28	69	50	0	53	160	64	90	34	125	78	62	0	157	176	52	144	188	175	77	183	64	119	126	149	41	135	78	84	75	84	133	90	105	66	95	46
hsa-miR-3159	33	10	15	13	16	44	20	0	12	38	18	0	0	18	11	0	21	19	34	0	18	45	27	44	0	63	60	24	54	73	56	52	80	30	65	52	45	0	42	23	12	25	14	30	17	29	23	27	15
hsa-miR-3160-3p	0	0	0	0	0	12	0	0	0	15	2	0	0	0	0	0	0	12	7	0	0	18	11	15	0	10	14	0	18	33	17	14	23	0	15	0	0	0	10	0	0	0	0	0	0	12	0	0	0
hsa-miR-3160-5p	21	0	11	0	0	20	0	0	0	18	0	0	0	17	0	0	13	8	10	0	11	15	0	17	0	40	27	0	14	38	28	17	43	10	21	19	18	0	18	0	0	19	0	12	0	24	11	10	0
hsa-miR-3161	30	0	31	14	0	54	20	0	0	19	0	10	0	21	14	0	20	19	22	0	12	29	31	34	0	49	44	25	42	47	38	38	64	24	67	43	53	18	42	26	21	32	13	22	32	47	29	22	28
hsa-miR-3162-3p	105	13	51	44	26	118	51	0	11	98	28	10	24	88	29	0	50	82	75	34	25	98	69	98	0	191	167	87	130	139	149	94	241	53	109	134	120	53	108	23	54	53	50	49	88	101	65	52	48
hsa-miR-3162-5p	25	11	0	0	14	34	13	0	0	10	4	0	0	20	16	0	17	26	18	0	0	33	11	46	0	57	39	17	51	46	72	33	79	20	39	12	43	17	24	12	15	19	13	13	29	40	27	24	9
hsa-miR-3163	0	0	0	0	0	0	0	0	0	0	0	0	0	0	0	0	0	0	0	0	0	0	0	16	0	15	10	0	10	16	10	0	16	0	10	0	0	0	0	0	0	0	0	0	13	10	0	10	0
hsa-miR-3164	12	0	0	0	0	19	11	0	0	16	2	0	0	22	6	0	0	19	11	0	0	27	0	29	0	34	35	0	29	27	41	31	44	12	26	19	28	0	28	10	20	16	19	17	16	39	22	12	25
hsa-miR-3165	18	0	11	17	11	24	0	0	0	19	0	0	0	12	0	0	16	16	21	0	15	30	22	22	0	43	41	15	30	35	30	26	43	11	36	12	46	0	38	0	0	12	0	29	11	17	18	0	8
hsa-miR-3166	10	0	10	0	0	24	15	0	0	11	2	0	0	0	0	0	0	11	19	0	12	30	12	21	0	31	39	14	21	37	32	30	45	0	44	0	33	0	19	10	0	10	0	13	15	28	0	15	0
hsa-miR-3167	49	13	23	41	19	46	39	0	20	44	19	11	13	29	18	0	47	42	50	18	40	58	51	39	0	91	96	52	63	58	76	39	120	28	60	26	48	28	55	16	14	11	16	25	20	23	18	23	5
hsa-miR-3168	60	21	74	80	43	33	31	174	45	162	12	0	11	78	59	77	36	117	222	141	47	77	52	116	37	178	84	80	110	70	245	34	87	69	208	48	112	162	108	72	78	91	214	76	148	118	453	79	52
hsa-miR-3169	27	0	0	0	0	23	11	0	0	14	0	0	0	18	2	0	11	8	16	0	0	31	0	25	0	33	26	0	16	37	35	18	37	11	37	11	27	0	26	0	0	13	0	10	0	19	16	24	10
hsa-miR-3170	77	12	35	25	23	76	33	14	0	66	10	0	21	47	25	0	31	64	79	32	24	72	33	128	0	168	144	40	96	83	114	58	175	49	69	62	129	41	67	34	37	43	37	28	30	32	47	38	17
hsa-miR-3171	12	0	0	0	11	14	0	0	0	0	0	0	0	0	0	0	10	8	10	0	0	21	11	16	0	23	11	0	10	19	28	0	21	0	11	0	19	0	15	0	0	14	0	0	0	16	0	16	0
hsa-miR-3173-3p	0	0	0	0	0	10	0	0	0	0	4	0	0	0	0	0	0	0	0	0	0	11	0	13	0	11	14	10	10	0	21	0	20	0	15	0	16	0	11	0	0	14	0	12	0	15	10	20	0
hsa-miR-3173-5p	24	0	20	28	20	46	22	0	0	25	16	0	15	16	12	0	22	58	9	18	31	40	26	24	15	35	27	22	17	33	44	31	45	14	32	15	25	11	20	24	42	38	18	26	25	32	14	22	29
hsa-miR-3174	21	0	12	0	0	27	11	0	0	22	1	0	0	18	5	0	12	11	14	0	11	33	16	27	0	39	41	20	29	53	42	20	57	0	56	17	38	0	34	0	17	21	17	26	12	17	13	11	16
hsa-miR-3175	29	0	20	19	0	31	16	0	0	22	4	0	0	21	6	0	11	17	15	0	10	21	20	29	0	41	47	0	29	52	30	34	65	16	35	23	33	10	35	78	278	124	22	16	58	36	21	47	137
hsa-miR-3176	113	12	42	53	18	138	64	0	20	58	23	0	19	34	37	0	39	140	110	21	27	96	50	90	0	173	291	64	171	224	167	126	434	79	166	56	180	27	153	54	50	53	33	47	47	59	57	53	20
hsa-miR-3177-3p	19	0	14	12	0	20	11	0	0	0	2	0	0	10	5	0	0	5	11	0	0	19	0	22	0	32	37	12	23	30	19	20	40	10	34	15	15	0	14	0	17	18	0	0	13	22	14	0	15
hsa-miR-3177-5p	22	0	0	0	0	14	0	0	0	18	0	0	0	0	0	0	0	9	18	12	0	23	10	25	0	39	37	14	28	41	33	16	52	13	27	13	23	0	26	0	15	12	0	13	0	13	14	0	0
hsa-miR-3178	39	0	17	13	0	24	12	0	0	20	4	0	12	0	20	0	16	17	24	10	13	29	16	18	0	54	59	12	33	56	73	23	65	27	36	30	45	0	35	39	59	43	33	36	40	113	80	53	30
hsa-miR-3179	64	27	36	49	38	118	44	11	22	78	20	17	18	67	25	0	45	47	73	31	43	90	48	116	0	148	128	43	96	146	126	92	193	53	148	80	90	35	103	17	13	26	12	32	43	59	20	31	19
hsa-miR-3180	13	0	0	0	0	20	0	0	0	11	0	0	0	0	0	0	0	0	0	0	0	16	0	0	0	23	24	0	13	19	12	10	37	0	12	19	18	0	11	0	11	15	0	0	0	11	19	13	0
hsa-miR-3180-3p	41	0	11	18	0	47	18	0	0	47	10	0	0	18	12	0	19	22	23	13	0	34	10	26	0	66	56	14	44	56	47	31	89	25	32	40	69	23	27	15	10	19	0	11	13	22	11	15	0
hsa-miR-3180-5p	88	30	38	33	25	100	33	16	20	81	26	20	26	59	26	18	49	59	54	32	24	72	47	59	0	147	152	64	103	127	144	89	256	56	118	93	135	47	91	45	37	34	32	51	45	72	57	53	54
hsa-miR-3181	242	37	79	87	30	216	88	0	14	236	39	18	54	123	68	0	103	217	169	66	45	160	86	123	0	244	403	134	316	319	223	217	537	166	214	192	345	124	235	46	43	64	39	76	49	99	87	56	30
hsa-miR-3182	294	108	319	374	278	633	400	32	121	229	171	114	164	99	144	16	288	411	382	112	239	625	420	594	61	716	720	467	500	1054	766	471	1177	232	851	270	814	170	643	314	234	349	217	310	322	372	267	458	145
hsa-miR-3183	55	12	21	43	10	44	34	0	16	36	18	13	14	30	20	0	37	38	41	24	20	53	23	55	0	118	96	29	73	120	108	61	170	35	92	38	84	15	72	41	33	50	29	45	44	70	49	46	36
hsa-miR-3185	220	36	76	110	42	210	99	0	21	189	63	24	28	82	72	0	77	131	128	33	71	151	112	122	14	260	321	109	264	331	259	206	495	103	214	183	258	70	232	65	58	53	71	80	61	118	58	72	36
hsa-miR-3186-3p	153	29	70	57	74	170	96	22	14	163	44	19	29	140	63	0	80	118	120	118	72	224	109	143	0	245	253	121	164	186	221	202	364	119	227	164	199	107	186	53	49	39	63	61	56	58	69	67	36
hsa-miR-3186-5p	49	0	32	33	18	50	26	0	10	56	15	0	13	27	12	0	31	37	38	21	10	57	34	56	0	76	72	49	61	71	65	46	107	34	77	48	90	29	76	23	19	15	23	32	24	30	27	29	18
hsa-miR-3187-3p	30	13	0	28	21	15	0	0	0	18	0	0	11	14	40	0	15	36	14	41	12	0	0	38	0	12	19	0	22	25	29	16	39	0	20	0	17	0	12	20	20	29	18	10	11	27	13	17	26
hsa-miR-3187-5p	111	14	22	39	22	110	48	0	0	92	21	11	12	55	40	0	37	70	66	14	29	78	45	88	0	170	156	59	131	146	136	113	242	69	108	120	134	29	144	37	42	46	31	34	32	54	31	41	27
hsa-miR-3188	34	16	0	23	0	34	23	0	0	29	10	0	0	19	9	0	12	23	22	0	18	41	24	35	0	65	79	27	47	88	59	35	99	25	42	28	60	0	34	29	34	35	30	27	35	61	46	37	18
hsa-miR-3189-3p	54	16	33	26	25	55	24	0	13	38	16	0	0	30	19	0	24	40	56	0	24	67	35	61	0	97	97	46	70	97	95	60	125	31	70	45	71	23	64	24	33	57	37	59	41	92	51	48	29
hsa-miR-3189-5p	46	10	52	38	47	77	57	0	13	42	17	10	24	39	25	0	40	72	67	17	21	86	58	99	0	125	114	62	83	89	82	64	140	31	117	48	113	23	87	12	11	19	13	22	13	28	13	25	10
hsa-miR-3190-3p	0	0	0	0	0	0	0	0	0	0	0	0	0	0	0	0	0	0	0	0	0	0	0	0	0	0	13	0	0	11	14	0	15	0	0	10	0	0	0	0	0	0	0	0	0	0	0	0	0
hsa-miR-3190-5p	140	22	56	72	32	140	73	16	20	147	31	17	31	103	44	0	59	82	93	43	48	132	74	123	12	196	212	62	188	194	219	132	344	91	170	136	187	87	134	61	69	65	50	77	71	82	78	62	43
hsa-miR-3191-3p	23	0	0	12	0	35	0	0	0	18	0	0	0	0	0	0	20	27	13	0	11	29	16	25	0	49	64	27	46	60	48	26	93	20	37	25	47	0	38	16	21	19	0	17	16	21	10	13	11
hsa-miR-3191-5p	14	0	0	0	0	19	0	0	0	10	9	0	0	0	9	0	0	0	0	0	0	13	11	27	0	24	28	0	18	26	28	26	44	0	29	16	19	0	17	20	15	25	23	23	31	49	34	23	12
hsa-miR-3192-3p	55	0	15	12	10	50	26	0	27	43	11	0	19	34	23	0	16	28	32	11	17	52	17	43	0	62	80	27	62	60	77	48	100	25	48	38	68	17	65	35	40	32	43	39	32	182	43	51	25
hsa-miR-3192-5p	25	0	14	15	0	34	15	0	0	37	8	0	0	17	10	0	17	21	23	0	0	33	16	52	0	64	41	21	43	57	48	27	71	10	46	22	37	14	36	29	27	22	14	31	16	60	33	38	23
hsa-miR-3193	58	0	26	24	33	67	32	0	19	44	28	0	10	31	21	0	15	61	54	15	27	76	29	85	0	100	104	33	65	103	105	60	177	32	96	52	97	27	78	29	12	19	25	15	18	20	13	38	8
hsa-miR-3194-3p	32	0	0	22	0	28	23	0	0	19	6	0	0	11	8	0	0	30	23	0	0	29	21	18	0	59	72	30	39	70	48	28	87	26	50	27	48	0	38	15	10	23	28	14	32	33	18	31	12
hsa-miR-3194-5p	23	0	0	0	0	10	0	0	0	13	0	0	0	13	0	0	0	1	10	0	0	12	0	10	0	32	31	12	32	35	35	20	33	11	15	12	24	0	17	12	0	13	0	0	11	12	12	14	0
hsa-miR-3195	56	10	22	30	0	60	30	0	0	32	12	0	0	26	21	0	28	43	40	0	18	55	31	47	0	81	114	27	102	128	88	62	167	39	69	68	90	0	82	22	24	20	17	27	15	48	35	39	16
hsa-miR-3196	100	11	27	26	14	81	36	0	0	64	12	0	11	28	17	0	36	84	62	18	30	76	38	40	0	97	189	47	133	137	103	85	234	44	85	73	127	25	108	22	17	34	18	49	49	50	25	46	16
hsa-miR-3197	82	0	21	26	26	49	27	0	13	61	17	0	11	51	19	0	26	54	73	23	26	62	40	58	0	102	134	47	104	117	93	66	182	53	70	68	83	36	72	26	46	50	25	38	35	108	39	49	88
hsa-miR-3198	34	0	20	16	12	39	22	12	0	43	14	0	0	28	12	11	18	29	36	10	22	57	20	54	0	105	117	38	76	81	76	49	122	40	61	46	60	22	61	20	22	43	18	18	26	33	50	39	23
hsa-miR-3199	58	15	20	20	16	45	36	0	0	58	20	0	10	44	22	0	25	39	29	17	14	66	49	53	0	78	73	27	66	89	60	63	109	45	101	51	73	25	86	20	13	19	10	15	35	13	15	24	9
hsa-miR-32-3p	30	0	40	25	16	48	17	0	11	18	0	11	0	21	18	0	11	37	33	0	25	51	13	32	0	67	68	24	41	67	69	41	98	24	73	22	65	0	63	34	30	32	19	22	76	35	25	40	29
hsa-miR-32-5p	650	140	547	1333	1070	1005	233	25	206	370	169	69	238	252	1091	34	399	1847	299	1325	631	1278	688	1805	35	454	472	248	161	580	666	504	490	148	717	160	711	55	237	377	169	314	141	95	58	133	58	166	168
hsa-miR-3200-3p	60	0	14	35	18	62	24	0	10	26	13	0	0	25	19	0	22	54	50	11	19	45	34	46	0	103	93	35	66	121	90	59	135	39	83	37	95	0	69	51	67	75	44	69	63	83	47	65	30
hsa-miR-3200-5p	17	0	0	0	0	21	0	0	0	13	0	0	0	0	7	0	0	21	18	10	10	20	10	23	0	30	25	14	19	34	28	12	38	0	19	14	27	0	20	10	0	17	0	12	12	18	13	15	11
hsa-miR-3201	15	0	12	12	12	34	16	0	0	10	3	0	0	10	7	0	0	12	17	0	0	29	14	18	0	34	24	0	17	49	32	17	33	13	42	12	27	0	28	12	14	22	0	13	25	15	0	17	9
hsa-miR-3202	95	23	46	47	42	102	38	13	25	83	23	15	25	57	24	0	42	65	69	43	28	117	64	98	0	214	164	55	128	155	159	107	261	61	147	100	130	35	90	13	13	31	0	18	16	32	18	10	13
hsa-miR-320a	7506	201	1646	1643	842	2447	382	38	95	3326	147	92	194	2785	4355	80	826	3352	609	5183	834	4226	979	4465	23	1986	2184	533	940	2165	4917	1879	2442	409	2062	2059	1262	344	680	7049	6858	7026	2495	958	1528	1035	1072	2041	6445
hsa-miR-320b	879	70	497	294	99	333	101	23	31	397	44	26	95	427	571	33	289	405	125	701	195	396	276	637	14	216	336	187	156	251	726	301	336	82	412	332	293	103	148	373	354	417	164	88	111	72	167	127	328
hsa-miR-320c	949	46	566	183	69	295	102	17	44	228	37	35	85	316	514	16	282	255	93	510	126	236	188	720	46	158	230	140	94	192	625	189	241	48	305	208	207	73	118	167	171	165	100	65	30	58	103	89	192
hsa-miR-320d	279	84	176	128	84	241	112	29	49	171	89	41	67	186	168	10	138	157	163	198	82	248	146	332	17	323	401	181	280	374	414	251	463	151	321	254	314	52	273	126	112	95	128	121	87	79	85	134	101
hsa-miR-320e	101	15	46	23	18	93	38	0	13	90	28	11	22	58	41	0	50	43	67	56	33	78	40	94	0	144	154	37	102	178	165	68	230	55	114	84	86	52	119	64	58	57	49	93	64	72	42	84	32
hsa-miR-323a-3p	91	12	69	44	14	65	32	0	16	52	38	25	36	18	22	13	33	75	44	0	37	102	51	48	0	62	145	41	109	110	103	68	183	59	60	72	90	12	72	56	119	59	19	27	55	116	24	79	107
hsa-miR-323a-5p	57	13	15	22	13	55	23	0	12	47	7	0	10	31	19	0	12	25	23	12	13	50	26	31	0	73	69	27	64	63	91	37	107	20	70	39	50	18	49	41	31	47	49	36	39	106	40	50	41
hsa-miR-323b-3p	70	0	55	13	11	41	17	0	0	36	27	40	22	20	11	10	19	21	20	14	42	135	16	80	0	43	70	27	38	63	64	37	123	31	37	25	40	0	26	50	156	67	37	31	0	48	21	80	181
hsa-miR-323b-5p	212	36	144	108	77	327	158	25	44	225	56	30	62	119	71	0	95	141	175	61	76	254	137	253	14	475	436	162	331	413	358	248	523	136	328	166	245	86	264	55	22	52	31	47	35	57	34	55	20
hsa-miR-324-3p	224	15	70	78	26	141	60	10	11	126	18	16	30	92	132	10	64	178	104	94	57	204	78	164	0	182	193	66	155	211	271	177	287	56	167	149	157	41	162	200	205	155	166	107	71	122	112	156	211
hsa-miR-324-5p	243	45	103	224	142	155	43	14	43	88	47	39	86	50	272	23	117	327	56	218	175	290	110	396	0	99	105	35	68	124	184	57	141	30	126	56	119	24	64	200	230	209	156	66	54	84	97	126	228
hsa-miR-325	71	0	31	17	16	75	34	0	11	34	9	0	12	43	26	0	19	28	57	13	12	98	32	90	0	134	157	51	107	201	146	69	172	45	99	70	125	19	129	42	12	30	15	33	33	22	16	28	12
hsa-miR-326	221	21	168	94	22	86	33	0	15	68	24	46	63	42	90	26	24	59	63	67	112	352	53	519	0	105	151	58	78	133	139	85	190	40	97	103	96	32	78	606	720	561	135	65	91	244	56	335	861
hsa-miR-328-3p	240	90	534	123	101	176	37	13	35	249	108	177	205	91	76	91	116	157	105	184	383	490	121	220	14	262	313	96	124	293	357	170	426	81	262	205	204	41	137	1239	2063	661	356	196	372	493	139	1168	1499
hsa-miR-328-5p	36	0	10	14	0	48	13	0	0	34	3	11	10	19	11	0	17	34	25	0	0	42	15	30	0	69	53	17	61	46	59	43	110	21	39	46	49	12	34	22	30	51	39	38	59	99	84	49	28
hsa-miR-329-3p	29	0	18	19	0	35	10	0	0	37	15	0	0	25	14	0	10	10	31	11	25	70	28	53	0	51	55	29	44	54	56	36	63	26	64	31	48	10	49	30	90	45	18	15	0	32	12	48	86
hsa-miR-329-5p	57	0	25	25	0	73	25	0	0	56	10	0	10	47	23	0	22	48	52	18	20	65	41	74	0	85	110	42	61	76	85	66	127	42	77	49	79	46	45	25	37	29	23	32	61	51	38	36	47
hsa-miR-330-3p	10	0	0	0	0	15	10	0	0	15	4	10	14	0	5	0	0	10	8	14	14	28	0	19	0	13	18	0	20	22	26	19	28	10	14	13	12	0	15	34	45	27	0	0	18	16	19	30	44
hsa-miR-330-5p	37	0	18	26	18	36	18	0	0	41	14	0	18	18	15	0	21	21	24	21	17	41	18	35	0	47	54	19	40	64	51	54	91	33	36	25	51	11	56	93	65	78	27	20	23	42	30	51	68
hsa-miR-331-3p	48	0	44	21	19	53	24	0	0	25	20	13	29	27	15	10	32	30	36	0	27	82	30	60	0	72	85	34	51	89	97	35	137	22	82	29	57	0	62	112	143	89	48	77	40	81	56	108	164
hsa-miR-331-5p	44	0	14	21	20	62	21	0	13	18	14	0	0	21	25	0	28	33	32	13	21	49	31	40	0	71	79	47	70	75	67	49	88	19	74	45	66	0	55	25	18	34	27	43	55	66	45	29	26
hsa-miR-335-3p	95	23	84	85	35	105	40	0	15	74	21	17	43	19	33	0	31	70	75	24	78	149	66	107	0	113	181	60	116	193	146	103	258	56	143	56	144	14	105	282	283	246	117	90	57	103	52	239	207
hsa-miR-335-5p	408	65	559	332	187	181	86	13	65	276	95	137	217	173	313	164	214	219	119	321	419	749	215	894	22	230	242	101	92	312	335	215	291	69	338	96	240	21	131	1224	1177	1670	299	158	171	273	114	595	1199
hsa-miR-337-3p	25	0	16	15	0	30	11	0	0	24	4	0	0	16	13	0	18	16	17	0	14	42	15	38	0	45	42	23	27	55	58	17	64	14	31	20	37	11	41	15	42	44	10	12	20	24	23	21	38
hsa-miR-337-5p	82	0	28	23	11	45	22	0	0	40	19	14	21	29	16	0	12	27	38	14	22	115	34	61	0	63	108	32	54	88	87	45	114	19	67	48	55	0	58	83	287	147	25	32	18	75	16	122	318
hsa-miR-338-3p	111	62	154	61	40	73	44	15	30	40	73	78	105	43	28	154	104	64	35	41	121	133	86	176	23	91	103	41	77	104	105	73	107	36	80	60	76	19	62	262	388	293	75	67	44	120	54	171	197
hsa-miR-338-5p	55	12	31	24	20	33	34	0	0	41	20	0	21	35	22	0	24	36	47	28	35	58	38	56	0	88	89	29	71	57	73	42	103	29	72	38	62	25	60	29	29	42	19	25	58	88	42	27	14
hsa-miR-339-3p	298	50	128	144	78	204	81	11	18	194	62	49	57	119	115	48	99	165	134	127	124	261	73	265	0	218	302	91	233	318	240	193	392	107	263	236	296	58	247	231	402	332	118	134	87	153	103	242	343
hsa-miR-339-5p	490	37	553	305	95	123	36	0	12	88	48	74	73	109	535	72	84	201	85	309	256	1001	98	1543	15	140	214	52	83	231	254	122	307	40	227	133	201	20	71	1754	3326	1723	717	216	368	668	216	1201	3336
hsa-miR-33a-3p	54	0	22	21	0	82	28	0	0	38	11	12	12	37	10	0	32	56	44	0	10	77	38	44	0	83	121	59	76	139	95	83	161	38	103	54	93	27	69	37	31	33	38	53	36	41	49	58	23
hsa-miR-33a-5p	65	35	91	114	57	78	44	13	26	49	36	31	56	31	39	25	93	65	45	40	74	102	91	127	12	94	85	64	85	118	119	66	126	35	122	46	84	15	72	80	88	90	56	49	25	55	28	81	86
hsa-miR-33b-3p	47	11	19	30	14	49	26	0	0	45	12	0	0	22	16	0	21	49	39	0	10	46	32	59	0	76	91	34	77	79	84	56	128	25	73	49	78	19	68	33	28	20	17	26	49	68	35	36	14
hsa-miR-33b-5p	78	11	31	50	20	68	41	0	0	61	12	0	0	29	26	0	54	64	36	24	27	66	40	64	0	81	95	30	88	97	80	55	150	32	83	45	79	14	72	42	21	29	27	52	32	34	14	34	19
hsa-miR-340-3p	18	0	18	11	0	33	0	0	10	22	7	0	11	12	9	0	16	27	19	0	36	47	20	31	0	55	50	26	30	54	62	27	74	15	47	18	48	10	24	40	65	38	24	18	0	24	17	47	68
hsa-miR-340-5p	217	141	630	307	203	198	72	32	81	262	126	173	281	115	163	277	201	281	107	314	515	565	182	1121	20	208	197	105	69	316	260	153	243	47	240	126	259	38	108	1137	736	878	143	97	74	282	40	504	922
hsa-miR-342-3p	1745	271	1324	742	228	644	290	42	126	773	232	171	508	371	373	115	731	761	425	488	873	3225	810	1712	31	1793	1770	628	629	3173	3703	1148	2420	324	2041	807	1430	115	575	10163	10465	7959	2555	3460	899	1889	1688	6725	4403
hsa-miR-342-5p	32	0	32	19	10	40	16	0	0	36	10	0	12	23	16	0	25	41	29	23	20	56	25	57	0	48	60	25	33	47	49	35	54	17	32	23	45	15	24	66	67	57	24	23	0	26	20	42	52
hsa-miR-345-3p	26	0	0	14	11	36	11	0	0	16	6	0	0	19	15	0	10	10	17	0	0	29	24	29	0	42	54	15	42	53	44	29	62	12	44	21	33	12	35	12	0	28	10	15	14	37	16	20	9
hsa-miR-345-5p	167	14	78	73	28	105	40	0	23	58	10	11	26	54	86	0	74	124	69	40	60	131	57	263	0	175	205	62	117	208	208	101	270	37	106	79	135	18	97	153	289	185	63	65	33	54	38	123	157
hsa-miR-346	31	0	15	25	10	23	15	0	0	24	10	0	12	10	5	0	20	32	31	0	21	26	26	19	0	38	57	16	58	59	58	27	80	13	43	33	58	0	43	47	24	17	16	30	35	22	36	28	16
hsa-miR-34a-3p	10	0	0	13	0	20	0	0	0	11	0	0	0	12	0	0	0	0	0	0	0	17	0	19	0	26	31	13	15	35	25	0	46	12	30	0	30	0	13	0	12	0	0	0	0	17	0	11	0
hsa-miR-34a-5p	450	163	2425	276	245	374	128	33	104	167	140	95	158	135	354	14	309	328	236	133	300	365	284	469	22	269	286	133	167	416	725	227	478	121	328	99	203	39	132	392	4950	299	109	92	110	230	81	122	358
hsa-miR-34b-3p	54	20	30	33	33	53	34	0	26	66	26	23	16	44	26	0	42	38	51	22	35	95	58	96	0	99	100	61	84	71	104	66	143	27	114	71	91	34	96	27	14	32	24	22	46	49	35	20	16
hsa-miR-34b-5p	24	0	14	13	0	20	0	0	0	19	5	0	11	0	5	0	0	13	24	13	0	26	12	34	0	33	43	16	19	37	41	30	51	10	39	10	33	0	31	23	20	21	12	10	16	26	11	20	0
hsa-miR-34c-3p	63	12	38	49	23	87	70	13	34	58	18	23	16	54	28	0	30	57	61	23	30	89	70	112	0	122	137	53	83	123	103	95	170	39	129	72	121	23	93	43	44	54	37	49	42	83	54	43	34
hsa-miR-34c-5p	48	0	24	11	10	48	20	0	0	21	13	0	0	18	17	0	21	31	44	11	0	35	25	35	0	65	75	18	66	68	67	50	93	23	41	34	59	11	49	25	31	22	23	26	29	27	18	28	20
hsa-miR-3529-5p	21	0	0	10	0	29	11	0	0	22	10	0	0	22	10	0	17	17	17	0	13	35	11	41	0	47	30	25	35	36	35	24	57	11	35	23	39	12	33	19	0	0	12	0	0	24	12	0	0
hsa-miR-3591-5p	0	0	15	0	0	24	11	0	0	0	0	0	0	0	0	0	10	8	16	0	0	20	0	14	0	21	24	0	10	24	19	12	29	0	18	17	12	0	31	0	10	0	10	0	0	10	0	0	0
hsa-miR-3605-3p	135	16	85	87	66	134	60	13	29	109	49	32	30	75	59	0	64	137	95	62	70	144	109	167	17	210	237	77	151	221	227	136	354	76	187	107	180	39	141	108	93	92	86	91	103	135	74	71	59
hsa-miR-3605-5p	29	12	13	15	15	34	12	0	0	25	8	0	0	16	24	0	14	22	21	26	0	43	11	41	0	43	35	21	29	61	46	31	77	14	35	26	41	10	20	15	22	26	12	17	11	35	15	14	20
hsa-miR-3606-3p	23	0	15	13	14	39	23	0	0	27	12	0	0	23	7	0	11	15	23	13	0	34	17	35	0	41	40	17	33	47	34	24	48	19	53	26	51	0	35	17	12	15	10	21	16	20	18	16	19
hsa-miR-3606-5p	11	0	11	10	12	14	10	0	0	0	0	0	0	0	0	0	0	11	9	0	0	17	10	23	0	16	25	0	0	20	14	0	27	0	24	0	19	0	16	0	0	0	0	0	0	21	0	0	0
hsa-miR-3607-3p	14	0	0	0	0	0	0	0	0	10	0	0	0	0	0	0	0	0	0	0	0	16	0	17	0	17	10	14	15	21	17	14	28	0	23	0	24	0	10	10	0	14	0	0	21	16	10	10	7
hsa-miR-3607-5p	11	0	0	0	0	17	0	0	0	0	0	0	0	13	5	0	0	12	10	0	0	18	13	14	0	28	0	14	21	40	16	0	24	10	12	0	17	0	18	14	0	0	0	0	12	0	10	0	0
hsa-miR-3609	91	41	109	93	90	190	114	0	36	87	33	23	45	88	50	0	50	106	135	37	59	195	122	226	0	279	255	133	187	260	212	173	366	99	340	99	337	62	213	100	45	64	82	84	152	133	55	122	66
hsa-miR-361-3p	476	83	398	233	142	204	87	17	53	156	103	127	171	127	156	120	216	308	166	239	260	582	192	406	30	315	240	118	139	334	437	200	355	97	317	207	292	41	195	1372	1387	822	494	386	148	357	199	633	1390
hsa-miR-361-5p	249	55	347	322	106	127	52	10	48	68	61	25	146	64	350	32	186	246	114	131	203	538	161	1591	18	293	253	96	82	549	476	174	327	33	355	79	267	0	85	1593	2109	2026	383	318	196	334	130	844	1115
hsa-miR-3610	28	0	0	12	0	39	0	0	11	32	0	0	0	32	17	0	19	24	15	0	12	27	10	26	0	47	67	31	51	76	49	31	101	27	44	41	47	11	38	16	19	14	0	27	23	24	22	22	10
hsa-miR-3611	26	0	14	17	18	27	20	0	0	18	0	0	0	11	22	0	0	16	11	13	0	22	0	34	0	25	23	0	18	23	22	12	36	0	28	17	24	0	12	10	0	42	0	0	0	20	0	12	14
hsa-miR-3612	31	0	14	13	16	41	25	0	0	33	12	0	0	41	14	0	0	12	25	16	11	41	20	45	0	50	60	23	33	51	57	32	89	33	60	26	44	16	33	26	14	21	13	16	34	57	29	26	19
hsa-miR-3613-3p	606	136	281	378	204	612	300	49	127	530	214	95	128	349	213	17	305	586	478	303	286	631	458	594	41	817	937	425	710	841	807	613	1414	347	658	539	838	321	682	222	218	287	228	276	279	539	287	347	193
hsa-miR-3613-5p	1391	281	1481	3609	4106	2075	729	47	404	1041	548	232	428	603	2418	200	1829	8376	880	6007	2998	2224	2481	1930	73	717	793	743	251	681	1082	1380	684	276	902	332	1762	184	335	593	266	913	531	334	73	253	87	343	389
hsa-miR-3614-3p	30	0	22	18	10	51	22	0	0	41	15	11	15	23	19	0	27	31	45	17	16	52	34	50	0	81	68	23	49	62	59	43	81	26	59	25	36	13	41	15	14	20	19	19	26	30	14	20	21
hsa-miR-3614-5p	28	0	0	10	0	21	13	0	0	20	4	0	0	15	16	0	0	23	20	0	0	15	13	28	0	34	44	10	27	40	35	28	45	0	32	26	32	0	35	25	21	26	0	17	33	30	22	28	13
hsa-miR-3615	722	26	157	323	106	338	76	20	40	226	39	20	54	138	829	16	187	405	91	540	196	608	222	2158	0	357	328	136	188	472	725	253	465	78	312	209	219	27	121	552	538	616	335	186	91	250	174	345	515
hsa-miR-3616-3p	148	20	41	63	37	104	57	0	12	115	16	0	15	77	49	0	41	104	82	22	45	119	66	111	0	236	246	69	195	194	200	149	346	88	160	102	156	57	160	32	28	42	27	45	62	44	25	57	15
hsa-miR-3616-5p	18	0	0	0	0	16	0	0	0	16	0	0	0	0	0	0	12	11	16	0	0	15	15	19	0	37	27	0	19	29	23	19	32	0	25	14	13	0	28	11	0	0	0	0	0	21	0	12	0
hsa-miR-3617-3p	44	0	37	25	35	67	34	0	10	43	26	0	18	37	20	0	23	44	54	20	31	69	48	75	0	101	79	30	76	94	82	55	128	39	100	48	96	28	64	105	208	140	73	69	143	474	209	154	414
hsa-miR-3617-5p	24	0	11	24	10	36	15	0	0	20	6	0	11	23	16	0	13	43	41	0	10	34	20	42	0	62	64	23	42	56	46	35	69	29	58	35	57	0	45	21	14	21	10	26	40	26	17	19	23
hsa-miR-3618	16	0	13	0	0	20	0	0	0	0	1	0	0	12	10	0	0	19	18	0	0	17	16	29	0	29	37	15	25	30	23	21	38	18	32	12	28	0	25	22	12	14	0	11	24	26	16	11	2
hsa-miR-3619-3p	39	0	15	33	17	35	25	0	0	25	11	0	0	25	23	0	24	28	38	17	23	49	37	37	0	65	77	21	43	66	81	45	97	18	44	32	52	14	43	38	78	87	30	49	46	66	115	102	25
hsa-miR-3619-5p	97	24	59	75	40	103	52	10	19	93	33	0	32	56	40	0	54	104	94	45	43	103	85	117	0	187	176	86	122	192	178	116	225	68	150	106	149	29	150	45	41	44	55	62	74	81	29	53	26
hsa-miR-362-3p	49	10	14	25	19	65	23	0	10	33	15	12	15	25	27	0	16	40	40	0	18	82	27	87	0	95	106	24	57	91	74	46	102	34	71	47	36	20	77	11	25	16	14	21	20	37	15	25	7
hsa-miR-362-5p	53	11	16	18	13	42	13	0	0	40	8	0	12	31	18	0	21	50	29	12	0	46	22	58	0	69	67	29	48	49	70	34	98	20	62	28	57	16	37	74	70	61	25	45	16	76	32	43	48
hsa-miR-3620-3p	195	24	83	119	42	171	102	15	39	170	61	27	71	109	52	0	68	141	133	76	69	127	109	115	17	200	259	110	208	235	218	171	377	98	144	186	193	69	173	55	65	49	74	75	68	76	76	82	56
hsa-miR-3620-5p	0	0	0	0	0	0	0	0	0	0	3	0	0	11	0	15	0	12	9	13	0	0	0	18	0	16	16	0	11	18	17	9	18	0	16	12	17	0	0	12	0	10	12	0	16	16	11	20	22
hsa-miR-3621	23	0	0	16	0	30	0	0	0	19	2	0	0	19	13	0	10	9	16	0	11	19	17	21	0	39	32	16	38	35	33	20	61	14	36	16	36	10	33	15	18	33	18	19	12	34	24	23	12
hsa-miR-3622a-3p	14	0	0	0	0	19	0	0	0	10	5	0	0	0	0	0	0	11	6	0	0	15	0	15	0	17	17	0	13	18	21	16	29	15	14	11	29	0	18	13	0	0	0	0	0	17	19	0	0
hsa-miR-3622a-5p	71	28	31	47	26	85	44	0	0	47	18	17	15	29	25	0	33	49	49	20	17	86	35	45	0	118	155	39	113	189	133	94	228	53	118	75	145	19	122	53	47	62	42	64	62	62	31	77	17
hsa-miR-3622b-3p	42	10	21	0	0	38	10	0	0	30	13	0	0	28	12	0	16	29	32	20	13	49	10	39	0	51	52	33	33	66	49	25	95	22	52	26	45	18	36	40	23	59	31	26	30	41	39	39	22
hsa-miR-3622b-5p	0	0	0	0	0	0	0	0	0	0	0	0	0	0	0	0	0	0	0	0	0	0	0	0	0	0	13	0	0	0	0	0	0	0	0	0	0	0	0	0	0	0	0	0	0	10	0	0	0
hsa-miR-363-3p	1114	48	184	516	365	848	105	19	76	270	57	39	45	256	1649	15	303	2070	109	690	282	1228	279	1344	0	607	410	167	191	507	579	352	465	100	412	137	502	17	160	579	397	629	386	262	45	240	98	287	335
hsa-miR-363-5p	303	71	186	205	195	458	257	32	48	289	108	60	98	227	174	0	198	333	358	124	150	435	259	500	27	512	609	314	454	562	597	443	709	238	628	317	558	119	537	205	134	125	195	180	148	239	246	219	124
hsa-miR-3646	146	26	85	86	70	262	129	0	40	138	43	37	35	99	64	0	80	123	170	31	54	213	128	197	13	329	398	138	230	344	309	224	440	137	289	117	276	37	271	89	50	46	69	86	133	183	80	95	38
hsa-miR-3648	448	63	193	216	104	364	212	21	66	395	108	66	112	189	133	17	190	275	288	104	137	361	216	215	26	577	807	274	524	734	508	417	1104	239	518	354	570	192	436	134	135	154	112	158	255	219	107	166	69
hsa-miR-3649	12	0	0	10	0	12	0	0	0	13	4	0	0	14	6	0	10	21	10	0	0	0	0	0	0	14	21	11	13	34	26	23	40	0	28	11	23	0	16	25	27	18	17	31	15	27	19	17	12
hsa-miR-3650	0	0	12	0	0	12	0	0	0	0	0	0	0	0	0	0	0	0	0	0	0	14	0	10	0	20	25	0	0	20	19	0	30	0	14	0	11	0	0	0	0	11	0	0	0	27	10	0	0
hsa-miR-3651	24	0	10	12	0	30	12	0	0	14	2	0	0	16	3	0	11	22	19	0	18	26	16	22	0	57	58	13	37	62	36	28	85	15	43	26	33	0	22	15	20	32	18	14	18	56	30	16	12
hsa-miR-3652	574	203	355	496	324	652	414	65	193	696	366	245	224	448	263	83	386	523	601	374	377	606	560	590	66	840	1012	541	785	783	780	633	1391	422	730	708	928	367	756	200	166	177	213	189	322	330	173	254	110
hsa-miR-3653-3p	134	32	69	66	55	175	87	0	27	119	38	21	30	77	49	0	59	110	146	30	51	178	103	176	11	254	299	114	208	275	253	185	374	117	238	109	224	38	189	66	46	58	47	78	236	177	79	75	40
hsa-miR-3653-5p	302	105	174	162	115	307	168	25	96	294	87	66	88	231	134	33	183	231	267	137	130	360	229	353	36	615	579	242	417	503	536	365	871	170	423	317	462	166	335	93	72	102	88	104	233	197	94	116	56
hsa-miR-3654	26	0	0	0	14	18	11	0	0	13	5	0	0	0	10	0	11	20	20	0	0	24	10	23	12	38	27	17	21	38	53	28	67	12	35	19	36	0	30	17	0	37	22	16	22	70	39	21	12
hsa-miR-3655	34	0	0	16	0	49	19	0	0	34	14	0	0	26	9	0	17	18	25	20	0	34	14	30	0	60	56	18	47	56	53	33	81	30	41	29	66	20	62	16	26	23	29	0	28	30	29	25	17
hsa-miR-3656	69	0	34	32	20	48	13	0	0	42	9	0	14	34	57	0	26	41	42	47	23	53	40	68	0	113	96	35	84	61	86	61	125	34	49	45	57	29	53	39	38	30	54	25	22	46	46	38	67
hsa-miR-3657	0	0	14	0	13	27	10	0	0	17	0	0	0	12	10	0	10	13	19	0	13	22	0	20	0	29	38	19	17	29	32	25	46	13	31	0	30	0	19	0	0	0	11	0	0	13	14	15	0
hsa-miR-3658	15	0	0	0	0	22	0	0	0	12	0	0	0	10	4	0	0	0	0	0	0	16	10	15	0	25	27	0	18	31	28	18	34	10	20	16	26	0	21	0	0	0	0	0	0	0	15	0	3
hsa-miR-3659	22	0	0	0	0	15	0	0	0	10	0	0	0	0	1	0	0	0	0	0	0	17	0	17	0	24	21	0	20	28	26	18	46	0	16	13	23	0	20	11	0	14	0	0	0	18	0	10	0
hsa-miR-365a-3p	23	0	22	17	0	27	11	0	0	16	0	0	0	22	16	0	30	14	15	0	0	21	17	49	0	36	32	14	20	58	68	25	67	0	45	26	36	0	13	25	39	15	12	15	18	23	18	15	7
hsa-miR-365a-5p	318	22	112	225	69	314	178	28	16	221	49	0	44	163	149	0	160	438	355	115	95	326	194	386	0	476	721	274	486	499	524	410	997	218	390	226	649	149	383	87	67	53	73	105	159	193	177	125	37
hsa-miR-365b-3p	19	0	26	16	0	21	11	0	0	10	7	0	0	20	15	0	31	8	13	0	0	26	16	41	0	41	31	16	10	49	55	16	52	0	43	0	22	0	36	14	28	26	10	11	0	21	0	19	13
hsa-miR-365b-5p	108	0	41	59	19	87	38	0	16	77	29	0	11	45	42	0	33	80	63	18	27	90	44	74	0	178	216	71	124	170	173	115	286	60	112	74	131	35	112	47	58	54	56	44	40	70	50	61	32
hsa-miR-3660	13	0	0	0	0	16	0	0	0	0	0	0	0	0	0	0	0	0	0	0	0	14	0	0	0	28	19	0	16	22	24	12	40	0	15	18	14	0	22	0	0	0	0	10	0	10	0	0	0
hsa-miR-3661	28	0	11	24	0	33	0	0	0	29	7	0	0	26	17	0	15	23	30	12	12	36	21	30	0	63	86	30	37	69	63	37	85	16	50	34	52	13	43	19	24	41	14	20	20	49	29	25	18
hsa-miR-3662	165	114	158	157	168	231	151	47	90	171	139	116	119	151	96	30	157	144	174	119	131	227	253	259	40	272	288	194	259	302	302	214	312	168	324	263	377	92	363	73	68	92	121	117	123	150	119	106	67
hsa-miR-3663-3p	88	12	28	53	0	54	33	0	0	53	10	0	0	13	21	0	20	52	56	14	15	41	31	38	0	91	104	35	104	130	97	82	180	53	85	80	95	18	73	44	29	48	21	39	32	107	28	49	17
hsa-miR-3663-5p	73	11	34	35	29	105	30	0	12	82	24	0	0	73	31	0	23	71	70	31	19	94	41	67	0	148	170	65	129	150	120	126	220	67	130	93	132	48	127	43	40	36	30	40	41	48	33	33	25
hsa-miR-3664-3p	15	0	12	11	0	38	16	0	0	17	0	0	0	17	0	0	12	17	26	0	0	19	21	29	0	47	40	18	41	30	40	24	61	12	36	12	32	0	26	0	0	13	0	13	25	0	0	0	12
hsa-miR-3664-5p	12	0	0	0	0	0	0	0	0	0	5	0	0	0	6	0	0	11	8	0	0	14	12	14	0	16	16	12	0	26	24	16	18	11	16	0	13	0	12	10	16	23	0	15	0	19	19	18	7
hsa-miR-3665	135	38	61	73	42	150	69	0	22	150	30	22	26	70	40	0	66	108	87	48	40	102	61	77	0	178	257	91	184	259	228	150	399	104	161	169	207	60	165	61	50	38	64	84	92	117	48	84	20
hsa-miR-3666	50	18	37	23	12	57	37	11	0	27	14	0	11	13	17	71	32	55	61	26	25	75	37	59	0	91	109	37	78	101	100	57	139	50	75	47	78	26	75	65	61	68	51	63	57	75	59	69	36
hsa-miR-3667-3p	134	25	105	76	73	120	69	0	25	95	32	31	49	51	37	0	67	102	103	34	43	183	102	107	11	304	361	104	169	388	426	165	489	70	316	114	219	30	157	114	46	184	66	57	547	151	76	104	33
hsa-miR-3667-5p	50	12	16	18	14	55	30	0	12	31	17	0	21	25	21	29	22	43	39	17	23	58	24	33	0	60	88	29	54	62	66	50	97	37	59	44	66	13	66	27	20	32	27	21	25	32	29	23	28
hsa-miR-3668	41	0	14	11	0	21	19	11	21	10	9	11	23	50	7	14	12	18	23	14	23	31	21	35	12	43	43	17	29	68	53	28	57	12	25	12	39	0	37	18	21	21	11	40	14	36	20	55	27
hsa-miR-3669	14	0	13	11	0	41	20	0	0	0	0	0	0	0	10	0	0	20	17	0	0	36	24	17	0	43	57	22	18	67	58	28	57	13	46	13	54	0	39	21	0	0	10	19	39	65	12	20	10
hsa-miR-367-3p	11	0	11	0	0	14	0	0	0	0	0	0	0	0	2	0	0	0	0	0	0	10	0	11	0	17	10	0	10	18	12	0	15	0	13	11	0	0	0	0	0	0	0	0	0	12	0	0	0
hsa-miR-367-5p	97	20	41	56	29	110	49	0	17	94	30	18	17	62	41	0	40	62	68	43	18	71	65	82	0	140	142	49	103	147	120	91	200	62	126	116	112	29	111	32	37	17	36	50	29	34	49	47	17
hsa-miR-3670	16	0	0	15	0	26	12	0	0	15	0	0	0	12	8	0	10	12	9	0	10	20	12	15	0	43	29	31	17	27	23	20	48	0	25	16	29	0	28	0	0	23	12	15	12	13	11	11	8
hsa-miR-3671	0	0	0	0	0	14	12	0	0	0	0	0	0	0	5	0	0	11	6	0	13	21	0	18	0	27	24	11	27	32	26	20	49	0	34	0	19	0	36	10	0	0	15	11	10	0	13	25	0
hsa-miR-3672	95	13	55	30	19	54	15	0	21	25	30	18	19	29	20	0	33	36	34	13	20	65	37	69	0	41	37	14	20	37	37	18	47	11	42	13	35	0	25	0	10	0	10	0	17	14	0	0	0
hsa-miR-3673	21	0	0	0	0	16	0	0	0	11	2	0	0	10	8	0	0	13	12	0	0	20	14	25	0	31	35	11	23	25	31	17	39	13	34	13	36	16	22	0	0	58	0	0	0	22	12	12	7
hsa-miR-3674	37	13	19	24	20	41	23	0	12	30	0	0	0	40	13	0	19	36	40	14	20	57	32	63	0	89	74	46	52	91	69	38	99	20	91	32	66	0	55	24	15	19	15	26	26	27	18	19	8
hsa-miR-3675-3p	100	27	48	72	41	98	57	12	15	93	36	10	23	53	43	11	58	82	106	33	37	156	58	116	12	197	205	74	167	245	210	142	303	46	171	99	175	48	140	80	66	144	68	89	83	146	76	90	106
hsa-miR-3675-5p	36	12	23	22	24	43	20	0	16	30	13	0	14	20	22	0	24	27	33	24	15	43	29	52	13	71	96	34	45	85	66	42	98	26	74	29	68	12	59	28	14	17	19	38	27	34	22	40	12
hsa-miR-3677-3p	61	0	14	26	11	66	26	0	0	48	10	0	0	25	14	0	18	43	36	19	21	64	25	49	0	90	100	35	70	73	110	68	131	40	69	47	75	15	58	12	15	10	10	20	18	24	0	16	0
hsa-miR-3677-5p	39	0	0	20	0	38	19	0	0	32	14	0	0	12	7	0	24	33	28	0	12	28	17	28	0	64	76	20	64	80	63	31	106	31	49	26	48	12	61	25	15	17	21	36	17	37	37	25	7
hsa-miR-3678-3p	29	10	16	15	12	41	25	0	0	15	5	0	0	20	7	0	13	17	28	10	20	38	26	35	0	55	44	29	41	82	38	36	42	18	54	22	50	11	71	16	16	33	19	26	33	46	18	27	13
hsa-miR-3678-5p	26	0	13	10	0	32	17	0	0	16	9	0	11	11	6	0	14	20	28	0	12	25	18	30	0	53	53	11	38	62	46	33	91	20	56	28	48	0	26	0	12	15	12	18	0	23	28	0	11
hsa-miR-3679-3p	28	0	0	18	0	30	12	0	0	25	5	0	0	33	9	0	0	18	15	12	0	37	14	33	0	41	43	24	28	29	46	31	64	0	41	31	40	24	50	28	23	24	19	48	18	57	39	33	18
hsa-miR-3679-5p	60	11	52	42	13	37	20	0	11	36	10	16	21	35	35	0	21	27	30	39	18	70	22	109	0	56	67	25	53	52	66	47	95	23	64	47	56	33	39	77	115	39	25	0	14	36	15	33	79
hsa-miR-3680-3p	19	0	0	0	0	16	0	0	0	13	6	0	0	0	5	0	0	14	8	0	0	25	10	12	0	28	33	12	20	27	26	19	30	11	34	14	15	0	24	17	16	19	16	11	0	24	17	16	12
hsa-miR-3680-5p	20	0	0	14	0	48	17	0	0	13	0	0	0	24	11	0	0	12	24	11	0	34	14	32	0	46	51	19	62	50	48	29	76	15	44	18	37	0	33	0	0	10	0	14	0	10	10	0	10
hsa-miR-3681-3p	71	14	33	28	31	80	32	0	10	76	27	11	19	55	28	0	37	65	55	35	28	101	53	104	0	147	152	44	99	136	117	81	211	69	122	81	106	49	122	19	22	36	22	43	26	32	34	31	16
hsa-miR-3681-5p	14	0	0	0	0	11	0	0	0	0	0	0	0	0	0	0	0	0	0	0	0	0	0	10	0	15	22	12	13	26	19	16	30	0	17	0	14	0	10	15	0	0	0	0	12	13	0	16	0
hsa-miR-3682-3p	41	0	17	18	24	30	13	0	0	20	6	0	0	12	12	0	11	19	27	0	11	36	13	33	0	47	42	16	43	58	51	33	96	22	58	24	40	14	40	27	20	18	20	13	23	35	27	29	0
hsa-miR-3682-5p	0	0	0	0	0	14	12	0	0	0	0	0	0	0	0	0	0	0	0	0	10	14	11	14	0	22	21	14	19	33	21	14	21	14	25	0	13	0	11	14	0	18	0	0	14	34	0	12	10
hsa-miR-3683	31	0	34	11	13	42	24	0	0	36	11	0	0	20	16	0	23	27	32	0	16	45	15	49	0	74	64	20	50	75	63	35	104	14	75	34	68	18	46	17	22	38	12	30	38	30	10	19	16
hsa-miR-3684	14	0	12	0	10	22	0	0	0	0	0	0	0	17	0	0	11	10	14	0	0	36	11	27	0	26	32	17	25	44	38	10	44	16	30	0	38	0	27	18	13	34	12	15	17	34	20	19	19
hsa-miR-3685	86	10	39	37	19	77	43	13	24	60	20	0	15	60	37	0	42	61	62	22	24	106	47	94	10	161	158	49	88	121	123	87	210	54	102	66	131	44	88	18	17	25	19	25	49	25	16	40	19
hsa-miR-3686	13	0	10	0	0	24	11	0	0	0	0	0	0	0	0	0	0	10	14	0	0	15	0	25	0	16	26	15	16	23	28	25	41	15	30	17	18	0	21	28	0	19	10	0	13	14	11	14	10
hsa-miR-3687	37	0	10	0	10	39	17	0	0	30	4	0	0	25	14	0	12	20	18	11	0	32	11	25	0	50	56	17	41	39	38	34	72	11	41	21	29	0	34	0	19	22	16	19	14	15	42	20	9
hsa-miR-3688-3p	14	0	12	35	52	17	0	0	19	14	0	24	0	0	55	0	23	60	11	43	18	33	22	37	0	18	17	13	19	17	21	23	28	0	19	13	22	0	15	0	17	16	0	11	10	12	0	10	10
hsa-miR-3688-5p	0	0	0	10	16	16	14	0	0	22	0	0	0	0	0	0	0	12	17	13	0	15	0	26	0	15	19	0	23	23	18	14	18	0	21	14	25	0	22	0	0	0	0	0	0	0	0	0	0
hsa-miR-3689a-3p	0	0	0	0	0	0	0	0	0	0	0	0	0	0	0	0	0	0	0	0	0	0	0	0	0	0	13	0	0	0	0	0	14	0	13	0	0	0	0	0	27	11	0	0	0	23	22	0	0
hsa-miR-3689a-5p	10	0	0	0	0	11	0	0	0	0	0	0	0	0	0	0	0	10	9	0	0	12	0	12	0	14	14	0	10	12	10	0	23	0	0	0	12	0	15	0	0	0	0	0	0	0	0	0	0
hsa-miR-3689b-3p	22	0	0	0	0	33	22	0	0	17	0	0	0	15	5	0	15	12	23	0	10	29	21	43	0	48	34	20	23	50	41	27	54	13	45	20	40	15	28	0	0	0	0	15	0	12	15	0	0
hsa-miR-3689b-5p	37	0	10	13	0	33	16	0	0	23	10	0	0	0	0	0	0	39	28	0	13	45	10	30	0	62	66	23	68	84	67	34	83	14	39	32	78	0	48	17	11	16	16	14	20	17	11	12	0
hsa-miR-3689c	0	0	0	0	0	12	0	0	0	0	0	0	0	0	0	0	0	0	0	0	0	0	0	10	0	14	13	0	0	0	0	0	18	0	12	0	0	0	10	0	0	0	0	0	0	13	0	0	0
hsa-miR-3689d	11	0	10	0	0	20	0	0	0	17	2	0	0	0	12	0	10	11	8	10	0	20	14	20	0	27	32	11	13	22	32	5	53	10	22	14	16	14	27	18	22	21	14	13	16	21	14	13	22
hsa-miR-3689e	0	0	0	0	0	0	0	0	0	0	0	0	0	11	0	0	0	0	0	0	0	0	0	12	0	16	17	0	0	16	16	10	24	0	10	12	12	0	0	0	0	0	0	11	0	0	0	0	0
hsa-miR-3689f	49	0	21	30	10	66	29	0	0	54	6	0	0	19	11	0	17	42	44	0	0	51	38	55	0	83	91	46	94	94	74	67	119	42	71	62	87	0	88	20	14	16	13	19	13	22	0	25	6
hsa-miR-369-3p	79	11	109	31	0	49	24	0	0	73	18	25	38	13	25	0	0	23	39	24	44	289	45	230	12	57	91	38	42	64	68	50	93	36	88	34	102	12	48	82	129	44	14	17	12	32	12	76	325
hsa-miR-369-5p	26	0	52	15	0	20	0	0	0	31	14	19	42	0	13	0	0	7	12	21	40	158	18	40	0	19	45	12	0	30	26	14	66	11	25	16	35	0	17	108	446	153	26	23	11	63	17	212	472
hsa-miR-3690	45	10	26	17	28	44	26	0	0	19	7	0	11	15	15	0	24	49	47	0	22	38	31	45	0	74	89	19	71	93	87	43	138	31	77	25	64	0	69	23	25	40	32	37	31	35	25	34	14
hsa-miR-3691-3p	117	18	59	57	42	122	75	10	21	95	22	17	27	71	68	0	40	110	101	33	41	123	60	164	0	246	308	63	215	326	203	140	382	79	179	132	200	35	126	43	29	59	29	42	33	82	45	54	28
hsa-miR-3691-5p	28	0	16	13	0	23	20	0	0	20	13	0	0	26	13	0	12	19	28	0	11	35	19	34	0	63	50	18	33	57	59	40	87	18	57	33	47	14	37	14	23	26	17	20	16	40	28	21	11
hsa-miR-3692-3p	62	15	29	40	25	64	33	0	18	31	22	17	13	45	17	26	44	36	44	17	29	58	42	67	17	89	111	50	69	133	99	67	166	46	88	68	77	24	81	75	49	60	21	46	51	34	33	51	25
hsa-miR-3692-5p	33	0	18	0	12	37	0	0	0	21	6	0	0	19	9	0	23	7	27	0	13	52	22	28	0	48	67	13	48	54	56	33	82	11	38	20	32	0	34	75	64	65	31	29	34	40	33	43	56
hsa-miR-370-3p	123	33	303	70	22	43	28	15	19	126	136	306	265	29	26	228	41	32	28	111	356	318	74	138	60	73	104	54	55	55	99	49	108	55	40	92	104	28	60	333	1213	380	152	98	84	181	97	578	1464
hsa-miR-370-5p	25	0	12	0	0	20	0	0	0	16	0	0	0	14	0	0	0	14	11	0	0	35	10	21	0	30	29	14	31	30	30	16	43	13	37	16	28	0	18	17	20	12	0	0	19	17	0	0	12
hsa-miR-3713	21	0	0	0	0	20	11	0	0	17	0	0	0	0	11	0	10	10	19	0	0	21	21	21	0	30	28	17	23	39	25	21	44	16	19	0	21	0	17	0	0	14	0	12	29	19	0	0	10
hsa-miR-3714	24	0	13	11	0	20	13	0	0	22	0	0	0	17	0	0	0	22	14	0	0	23	10	26	0	20	57	15	25	30	28	35	73	25	32	20	33	13	24	0	0	0	0	0	0	10	0	0	0
hsa-miR-371a-3p	11	0	10	0	0	17	0	0	0	13	0	0	0	0	2	0	0	0	0	0	0	11	0	11	0	13	15	0	14	17	16	19	27	10	18	16	12	0	22	14	0	0	0	10	0	0	13	10	3
hsa-miR-371a-5p	0	0	0	0	0	0	0	0	0	0	0	0	0	0	0	0	0	0	0	0	0	0	0	0	0	10	0	0	0	0	0	0	16	0	0	0	0	0	0	0	0	0	0	0	0	0	0	0	0
hsa-miR-371b-3p	10	0	0	0	0	13	0	0	0	11	0	0	0	0	5	0	0	13	9	0	0	0	0	14	0	28	24	14	12	22	20	0	36	0	20	11	18	0	14	14	14	12	0	12	0	14	13	22	0
hsa-miR-371b-5p	22	0	11	13	0	27	10	0	0	22	0	0	0	15	0	0	11	14	19	0	0	28	14	17	0	40	43	18	42	43	43	27	56	19	31	23	31	0	22	0	0	0	0	0	0	10	0	0	0
hsa-miR-372-3p	58	17	28	34	18	66	30	0	0	52	15	0	14	36	19	0	20	43	49	0	26	53	29	58	0	98	85	42	84	104	89	70	146	48	79	59	62	31	71	25	11	17	13	22	11	18	18	23	0
hsa-miR-372-5p	19	0	17	17	11	43	20	0	0	17	6	0	13	27	12	0	13	21	26	11	13	41	17	50	0	65	57	15	52	66	49	31	70	19	57	28	31	0	43	11	0	11	0	10	12	0	0	10	6
hsa-miR-373-3p	224	51	176	131	80	274	149	38	48	266	61	47	65	221	165	13	113	207	195	121	120	371	204	348	24	479	436	245	281	264	327	273	536	175	348	280	303	149	312	44	31	45	78	61	111	80	65	49	24
hsa-miR-373-5p	26	0	12	0	0	29	12	0	0	24	8	0	0	18	6	0	0	26	29	0	0	32	11	17	0	28	56	15	38	43	34	20	65	16	25	21	23	0	27	21	12	0	13	18	0	21	14	19	11
hsa-miR-374a-3p	42	54	122	62	49	57	27	0	32	31	48	71	110	39	21	120	22	84	49	59	122	116	71	105	19	84	84	52	55	87	84	66	101	21	83	32	81	23	80	126	107	125	35	49	30	56	28	73	104
hsa-miR-374a-5p	169	54	481	206	78	247	68	10	33	139	36	33	184	89	114	33	120	812	118	175	352	704	245	441	0	160	141	108	47	232	197	127	186	58	212	47	296	0	96	1374	1165	1000	236	257	90	353	63	686	805
hsa-miR-374b-3p	0	0	0	10	0	11	0	0	0	14	4	0	17	0	4	0	0	0	0	0	21	18	0	20	0	28	17	12	19	24	19	9	41	0	33	0	25	0	12	57	65	63	19	14	19	26	18	23	43
hsa-miR-374b-5p	41	14	72	27	10	34	10	0	0	35	8	12	21	12	27	0	23	55	18	18	30	151	19	107	0	45	44	16	14	72	57	30	73	12	59	16	44	0	23	433	483	324	55	33	19	80	20	178	278
hsa-miR-374c-5p	0	0	0	0	0	13	0	0	0	0	5	0	0	0	0	0	0	6	17	0	0	12	0	18	0	20	16	10	11	19	21	13	16	0	14	0	13	0	18	10	10	10	0	0	22	26	0	0	0
hsa-miR-375	2242	32	277	38	46	209	111	19	25	276	22	43	96	291	203	20	118	544	76	67	162	777	370	464	0	365	373	167	189	455	310	165	537	80	431	337	559	99	231	44	21	32	18	26	29	38	38	32	234
hsa-miR-376a-2-5p	0	0	0	0	0	14	0	0	0	0	2	0	0	0	0	0	0	0	0	0	0	16	0	12	0	17	12	0	10	18	18	0	14	0	18	0	10	0	12	0	0	0	0	0	20	16	0	0	0
hsa-miR-376a-3p	22	0	38	11	0	12	0	0	0	14	16	31	34	0	5	0	0	10	12	0	36	77	0	38	0	20	29	10	13	27	27	18	48	12	17	17	20	0	10	51	227	161	12	13	12	37	12	86	232
hsa-miR-376a-5p	17	0	0	14	0	26	0	0	0	13	8	0	0	11	12	0	13	10	17	0	0	30	14	21	0	39	47	21	32	46	35	19	51	0	49	10	25	0	32	25	27	24	23	23	24	59	24	29	24
hsa-miR-376b-3p	16	0	13	0	0	0	0	0	0	11	5	0	0	0	0	0	0	0	0	0	14	39	13	16	0	16	0	0	0	13	11	17	31	0	20	0	17	0	12	18	37	31	0	10	14	0	11	14	48
hsa-miR-376b-5p	0	0	0	0	0	21	12	0	0	13	8	0	0	0	2	0	0	15	8	0	12	17	0	24	0	25	13	0	10	22	18	18	15	0	41	10	31	0	17	17	15	21	10	15	19	24	14	21	13
hsa-miR-376c-3p	44	0	45	32	0	30	22	0	0	34	5	0	14	19	12	0	13	18	23	0	24	116	23	60	17	38	42	0	24	40	39	24	67	17	37	25	30	0	26	56	160	147	13	20	16	30	19	55	181
hsa-miR-376c-5p	0	0	0	10	0	11	0	0	0	0	0	0	0	0	0	0	0	0	0	0	0	10	0	11	0	19	15	0	0	21	13	9	31	0	22	0	12	0	10	0	11	0	0	0	0	20	0	0	10
hsa-miR-377-3p	32	0	13	0	0	23	0	0	0	14	0	0	0	19	8	0	12	12	10	0	10	64	11	25	0	39	20	15	21	39	33	22	39	11	22	28	16	0	17	20	38	31	0	13	0	24	14	25	56
hsa-miR-377-5p	103	22	44	51	26	116	62	0	11	92	26	12	25	58	36	0	38	65	84	14	31	99	41	98	0	183	196	69	144	196	155	91	265	50	151	119	156	47	152	46	54	65	40	64	81	70	32	60	35
hsa-miR-378a-3p	622	88	714	375	207	452	96	22	96	382	49	114	101	301	977	55	411	513	79	623	157	396	197	928	17	259	187	134	157	374	554	246	255	75	319	253	340	152	116	338	404	462	133	80	52	81	47	104	191
hsa-miR-378a-5p	85	11	53	45	34	67	47	0	18	75	17	11	16	44	86	0	53	72	59	27	35	98	52	165	0	105	125	86	93	99	96	69	148	48	103	56	115	27	94	55	60	46	31	29	28	30	19	28	24
hsa-miR-378b	10	0	0	0	0	19	14	0	0	11	0	0	0	15	3	0	0	9	16	0	0	21	0	16	0	33	55	0	30	47	37	24	49	12	29	14	23	0	21	15	10	18	16	13	18	13	12	22	9
hsa-miR-378c	133	16	112	78	50	96	25	0	26	81	16	32	21	62	150	0	90	84	21	173	50	76	41	166	0	64	51	33	38	71	110	51	76	22	74	53	57	28	28	74	77	135	34	26	12	24	11	26	29
hsa-miR-378d	25	0	36	22	16	37	15	0	0	25	0	0	0	25	21	0	29	37	18	34	0	32	17	50	0	47	31	22	25	55	51	38	56	16	43	20	41	11	31	12	14	27	14	0	0	22	11	0	5
hsa-miR-378e	0	12	10	0	0	25	13	0	0	19	0	0	0	13	9	0	13	11	19	0	13	23	15	28	0	45	47	17	27	33	23	28	49	11	34	12	44	0	23	0	0	14	0	11	0	0	0	0	0
hsa-miR-378f	37	0	27	21	0	74	24	0	0	29	0	0	0	33	19	0	34	19	29	14	12	66	33	47	0	114	116	41	127	111	119	69	117	43	94	72	118	10	113	0	0	16	0	10	0	0	0	11	10
hsa-miR-378g	76	26	31	35	17	68	25	0	20	73	29	15	16	56	17	0	41	64	31	16	26	47	48	45	0	95	140	48	114	85	104	59	166	38	58	83	111	23	75	40	23	23	21	27	30	22	29	30	16
hsa-miR-378h	17	0	0	0	0	30	0	0	0	15	6	0	0	0	0	0	13	14	14	0	0	24	14	17	0	18	43	15	18	35	27	21	48	18	37	14	23	0	14	13	0	14	16	0	12	16	19	12	0
hsa-miR-378i	29	0	14	22	15	31	13	0	11	22	4	0	0	26	15	0	22	18	21	20	25	22	32	29	0	56	52	29	34	37	48	43	55	10	44	29	48	13	34	18	21	29	13	20	21	28	23	16	0
hsa-miR-378j	80	15	37	29	37	116	39	14	21	79	25	20	20	65	32	0	48	73	78	24	36	86	55	143	0	156	156	77	129	148	140	96	190	64	130	82	129	36	129	24	26	30	38	43	37	33	21	38	18
hsa-miR-379-3p	22	0	12	10	12	13	12	0	0	14	3	0	0	19	11	0	10	14	13	0	10	28	11	21	0	44	37	13	23	36	28	23	53	14	36	16	26	0	13	0	27	0	0	0	15	13	11	12	24
hsa-miR-379-5p	60	18	388	76	14	18	13	0	0	80	94	199	232	16	23	102	22	12	24	109	213	149	67	97	45	41	56	32	36	45	66	50	72	32	58	25	98	10	34	328	1757	571	72	73	41	214	37	623	1996
hsa-miR-380-3p	36	10	34	30	31	43	26	0	13	39	28	15	10	32	28	0	25	37	46	30	21	54	41	54	0	81	82	28	62	78	96	45	129	32	76	35	80	26	48	18	20	13	20	36	10	34	15	20	20
hsa-miR-380-5p	12	0	0	0	0	14	0	0	0	0	0	0	0	10	0	0	0	4	11	0	0	13	0	14	0	10	15	0	14	11	20	13	25	0	16	14	14	0	15	0	12	0	0	0	0	15	0	11	17
hsa-miR-381-3p	50	0	203	41	0	12	17	0	0	28	63	102	170	0	8	59	18	11	21	26	137	216	36	69	0	22	73	20	23	32	41	21	83	24	32	35	37	0	25	234	1151	425	58	23	21	155	16	418	888
hsa-miR-381-5p	21	0	14	0	0	36	0	0	0	26	0	0	0	11	7	0	0	21	16	0	11	23	21	17	0	40	36	16	27	39	32	21	50	0	28	18	32	10	31	0	10	15	0	0	12	15	12	10	0
hsa-miR-382-3p	52	13	41	36	27	82	32	0	0	25	17	10	15	27	19	12	25	36	36	15	21	105	45	68	0	75	87	58	77	113	78	67	114	27	60	47	73	10	91	52	69	43	42	41	57	120	30	64	64
hsa-miR-382-5p	387	71	642	190	66	123	78	21	22	434	288	550	500	96	119	202	100	99	105	430	786	1435	243	644	169	182	304	248	116	157	253	155	350	114	199	313	243	60	153	683	2928	878	259	163	128	327	113	1140	4743
hsa-miR-383-3p	43	0	14	16	0	53	21	0	0	28	12	0	12	23	17	0	13	30	27	15	20	44	20	43	0	90	92	28	61	76	66	66	87	32	57	30	56	15	59	24	25	51	31	23	35	83	47	40	16
hsa-miR-383-5p	22	0	0	0	0	24	0	0	0	13	0	0	0	10	3	0	11	0	0	0	0	13	0	30	0	24	32	0	23	23	26	13	39	0	22	20	17	0	28	0	0	0	11	0	0	16	0	15	0
hsa-miR-384	355	101	273	227	236	499	287	50	120	332	203	169	162	281	169	43	224	228	305	180	158	370	356	412	53	543	523	247	398	466	459	396	710	280	480	397	549	179	447	147	115	94	124	139	311	379	125	134	76
hsa-miR-3907	170	32	91	110	46	188	128	0	29	88	49	0	56	39	43	11	128	227	178	26	69	178	119	90	0	281	595	149	385	569	335	293	886	130	223	135	344	23	338	107	96	100	53	108	171	166	95	163	32
hsa-miR-3908	21	0	11	13	0	28	16	0	0	22	0	0	0	20	8	0	12	13	24	0	12	26	25	41	0	75	69	21	39	68	53	41	60	26	54	24	38	0	38	16	16	19	22	10	31	33	16	22	14
hsa-miR-3909	15	10	14	12	14	20	16	0	0	22	0	0	0	11	9	0	15	20	40	0	13	33	13	25	0	46	62	19	21	54	37	45	84	11	38	15	45	0	47	21	12	18	12	29	13	18	25	28	9
hsa-miR-3910	79	11	46	35	29	110	54	15	14	84	24	25	19	43	36	0	30	46	73	25	33	85	77	95	0	130	129	85	88	158	158	99	157	64	110	73	114	42	110	40	25	45	48	64	47	96	33	59	25
hsa-miR-3911	42	12	18	24	0	37	29	0	0	27	8	10	0	17	18	0	22	32	27	0	12	35	23	35	0	62	69	31	58	74	72	40	102	37	49	34	60	0	56	33	21	27	27	37	15	24	18	34	26
hsa-miR-3912-3p	0	0	0	0	0	0	0	0	0	0	0	0	0	0	0	0	0	0	0	0	0	0	0	10	0	10	11	0	0	0	0	0	11	0	0	0	0	0	0	0	0	0	0	0	11	0	0	11	0
hsa-miR-3912-5p	17	0	18	0	0	32	0	0	0	10	17	0	0	11	11	0	0	21	22	0	0	34	22	46	0	29	26	15	23	42	48	34	64	13	33	15	34	14	32	24	16	13	16	23	26	79	23	19	13
hsa-miR-3913-3p	29	0	13	17	11	42	13	0	0	19	9	11	0	21	13	0	16	19	13	15	10	32	19	40	0	39	47	30	33	55	52	29	54	22	37	33	35	13	34	18	24	29	21	24	15	57	53	28	28
hsa-miR-3913-5p	22	12	0	18	17	17	15	0	0	0	0	0	10	0	14	11	10	29	2	33	22	12	14	20	0	15	12	0	12	12	16	8	14	0	0	0	11	0	11	11	19	0	10	0	0	0	0	0	0
hsa-miR-3914	17	11	13	17	16	29	13	0	0	25	4	0	0	25	7	0	16	19	25	0	17	25	15	40	0	31	50	27	32	49	55	26	66	16	36	22	47	0	36	17	0	25	17	18	30	27	13	15	0
hsa-miR-3915	29	18	35	17	19	34	17	11	11	16	9	0	27	24	16	0	18	29	30	13	17	61	31	48	0	59	72	34	54	58	74	40	77	27	63	29	57	20	57	48	52	65	66	85	67	89	74	71	60
hsa-miR-3916	38	0	12	17	0	36	17	0	0	26	3	0	0	22	13	0	0	22	32	0	21	59	24	24	0	66	66	23	46	77	77	30	103	25	54	31	44	13	54	50	42	65	34	59	41	92	57	43	35
hsa-miR-3917	15	0	11	0	0	23	0	0	0	14	0	0	0	14	0	0	11	14	13	0	0	18	0	18	0	37	50	10	28	25	33	17	53	10	22	22	38	0	33	10	10	0	0	0	0	22	12	0	4
hsa-miR-3918	0	0	0	0	0	12	10	0	0	0	0	0	0	0	0	0	0	0	0	0	0	0	0	0	0	17	15	0	16	25	14	15	40	0	25	0	18	0	0	0	0	0	0	0	0	15	12	0	0
hsa-miR-3919	11	0	0	0	0	11	10	0	0	12	5	0	10	0	5	0	0	9	11	0	0	23	0	17	0	28	24	15	22	42	29	22	45	0	27	11	26	0	21	24	10	14	0	20	16	0	17	21	12
hsa-miR-3920	31	13	12	16	0	57	28	0	0	29	7	0	0	19	10	0	11	27	25	0	0	40	17	29	0	66	73	31	60	77	65	29	112	15	71	29	59	13	71	19	25	24	28	32	42	33	43	28	22
hsa-miR-3921	0	0	0	0	0	13	0	0	0	0	0	0	0	0	0	0	0	0	0	0	0	10	10	12	0	21	20	0	20	26	20	10	32	0	10	0	12	0	14	0	0	10	0	0	0	0	0	0	0
hsa-miR-3922-3p	12	0	0	0	0	13	0	0	0	10	0	0	0	0	6	0	0	9	11	0	0	20	0	0	0	26	27	0	19	33	27	18	30	0	13	0	18	0	17	13	15	30	12	15	12	27	11	13	7
hsa-miR-3922-5p	69	10	26	29	14	101	34	0	0	81	8	0	0	50	27	0	18	52	53	14	0	73	37	77	10	99	119	43	82	146	116	74	178	43	111	79	139	33	102	39	38	59	49	47	77	136	34	69	14
hsa-miR-3923	22	11	25	22	14	32	10	0	0	28	15	10	12	19	18	0	14	29	28	13	18	40	24	54	0	47	44	27	40	55	62	35	88	12	61	27	40	16	43	31	31	46	26	28	13	48	27	26	26
hsa-miR-3924	0	0	0	13	0	28	12	0	0	11	0	0	0	0	0	0	0	13	16	0	13	24	0	21	0	37	32	22	33	34	25	14	36	0	28	0	27	0	27	0	0	12	0	0	0	0	0	17	3
hsa-miR-3925-3p	10	0	0	0	0	34	11	0	0	18	0	0	0	22	10	0	0	12	21	0	0	13	10	20	0	26	24	16	17	36	25	24	42	10	24	15	30	0	28	0	0	16	0	0	66	0	13	10	0
hsa-miR-3925-5p	30	0	11	0	10	44	0	0	0	16	6	0	0	26	9	0	0	21	20	0	10	30	23	32	0	55	42	15	28	67	42	24	73	15	46	32	25	14	35	26	21	46	21	17	42	42	27	22	15
hsa-miR-3926	0	0	0	0	0	12	0	0	0	0	0	0	0	0	2	0	0	0	0	0	0	0	0	0	0	0	11	0	0	11	12	0	19	0	10	0	12	0	11	0	0	10	0	0	0	0	0	0	0
hsa-miR-3927-3p	21	0	0	13	10	37	0	0	0	13	0	0	0	11	10	0	10	17	29	0	12	25	0	29	0	47	37	10	32	61	53	25	75	14	45	15	36	0	31	38	20	30	18	28	16	44	37	36	13
hsa-miR-3927-5p	0	0	0	0	0	10	0	0	0	0	0	0	0	0	0	0	0	0	0	0	0	12	11	13	0	21	13	12	10	19	21	16	20	0	21	0	10	10	13	0	0	10	0	0	0	0	0	0	11
hsa-miR-3928-3p	52	12	25	16	0	53	15	0	16	41	4	0	0	27	20	16	25	50	29	18	19	45	30	56	0	73	76	29	49	68	69	55	73	30	76	26	62	37	58	34	29	60	31	26	27	55	52	31	37
hsa-miR-3928-5p	48	20	20	25	27	54	29	0	13	43	15	15	27	40	18	0	37	41	38	18	20	64	22	59	0	82	97	41	73	106	72	62	118	24	76	49	75	24	58	28	17	43	21	36	50	68	31	50	31
hsa-miR-3929	14	0	0	0	0	14	13	0	0	11	10	0	11	0	1	0	0	0	0	0	11	11	13	19	0	28	15	12	14	22	19	0	27	14	20	0	17	0	16	0	0	10	0	10	0	0	10	0	0
hsa-miR-3934-3p	21	0	11	0	0	16	12	0	0	10	5	0	0	11	13	0	0	11	9	0	0	24	10	24	0	30	37	10	16	43	39	19	49	11	33	14	25	0	24	12	12	11	12	15	15	27	16	18	13
hsa-miR-3934-5p	107	0	61	60	27	144	55	0	18	86	32	15	24	52	51	0	59	75	117	26	26	142	85	145	0	252	267	114	202	343	305	122	367	87	234	124	203	27	218	28	30	35	19	35	58	65	24	44	22
hsa-miR-3935	40	10	18	16	10	35	21	0	0	29	10	15	0	21	16	0	16	30	41	0	15	47	15	37	0	88	75	42	61	97	87	52	136	34	70	40	66	14	60	39	37	41	35	41	48	77	35	51	20
hsa-miR-3936	20	0	15	14	10	38	10	0	0	20	12	0	0	28	10	0	16	25	28	15	0	49	24	36	0	58	53	22	27	59	56	30	77	24	43	22	43	17	25	14	36	28	14	17	25	56	26	26	27
hsa-miR-3937	22	0	0	0	0	19	0	0	0	16	0	0	0	17	6	0	0	14	17	0	0	20	10	24	0	33	34	0	36	31	39	26	41	0	21	14	32	0	28	0	17	17	0	14	10	16	18	25	14
hsa-miR-3938	26	0	19	10	14	25	13	0	0	16	15	0	0	14	8	0	0	23	17	0	15	33	16	29	0	53	60	26	41	86	70	37	99	24	44	30	44	13	45	37	37	20	31	34	23	50	24	43	18
hsa-miR-3939	50	0	19	16	15	58	23	0	0	28	8	0	10	27	13	0	17	36	23	12	11	51	33	42	0	53	76	24	58	75	61	48	100	36	57	51	62	11	66	48	18	33	19	83	23	51	48	25	17
hsa-miR-3940-3p	142	31	65	106	66	145	70	21	32	95	50	26	35	74	38	10	71	126	94	51	71	129	85	147	14	220	228	122	173	239	218	137	372	72	174	120	176	60	144	79	80	69	56	93	76	96	71	85	46
hsa-miR-3940-5p	172	17	48	40	20	121	47	0	10	175	20	10	19	107	62	0	47	132	115	53	23	142	69	120	0	303	314	77	237	187	264	172	450	116	184	177	206	77	167	12	0	21	14	24	55	56	40	17	9
hsa-miR-3941	15	0	18	11	0	30	0	0	0	11	5	0	0	0	9	0	0	13	18	0	0	18	12	28	0	41	67	19	28	44	29	24	54	12	31	19	40	0	24	0	13	10	12	0	13	27	20	0	24
hsa-miR-3942-3p	14	0	14	0	0	22	15	0	10	10	5	0	0	23	6	0	0	19	18	0	0	20	14	30	0	44	40	13	26	58	30	25	53	10	34	18	26	0	29	36	0	16	0	70	88	28	19	13	14
hsa-miR-3942-5p	20	0	0	19	0	28	16	0	0	12	0	0	0	18	11	0	12	22	29	0	17	21	17	24	0	31	37	0	24	50	30	25	54	24	39	13	41	0	29	0	19	17	0	12	34	17	0	12	13
hsa-miR-3943	95	16	41	31	21	96	45	0	13	72	20	0	0	59	25	0	26	68	59	21	26	76	53	49	0	139	156	46	103	130	149	68	254	51	99	83	120	41	79	35	35	43	43	37	42	54	46	43	35
hsa-miR-3944-3p	119	27	39	70	23	128	48	10	12	93	32	18	21	56	27	0	47	92	89	48	35	112	73	88	0	216	221	79	251	283	231	159	303	89	159	140	213	58	216	111	104	155	89	132	147	131	92	122	57
hsa-miR-3944-5p	56	29	32	44	27	79	33	0	13	45	34	13	26	18	27	0	45	50	59	16	31	66	37	41	0	90	143	38	107	151	102	82	186	38	84	68	94	15	92	71	41	41	40	58	57	70	42	58	26
hsa-miR-3945	20	0	0	0	0	20	0	0	0	17	2	0	0	0	6	0	0	11	11	0	0	36	14	20	0	25	25	21	16	33	48	21	31	0	30	12	26	11	31	20	18	28	10	26	30	38	23	19	22
hsa-miR-3960	55	10	18	17	18	57	18	0	11	52	8	0	19	41	25	0	14	47	56	17	17	45	32	37	0	87	105	35	87	69	76	55	130	40	65	50	107	36	58	22	37	43	24	45	103	190	56	48	19
hsa-miR-3972	228	53	88	131	81	205	111	23	63	304	67	72	53	203	80	0	104	143	160	106	107	206	135	219	23	452	443	138	309	319	322	227	592	141	250	285	268	175	235	76	70	120	68	88	221	149	93	88	69
hsa-miR-3973	0	0	0	0	0	10	0	0	0	0	0	0	0	0	0	0	0	0	0	0	12	0	0	11	0	18	15	0	12	15	18	10	14	0	17	0	20	0	0	0	0	0	0	0	0	0	0	0	0
hsa-miR-3974	52	0	32	18	13	63	27	0	10	24	14	0	12	32	19	0	27	27	35	10	25	72	36	75	0	88	73	39	56	82	124	64	95	24	86	44	122	27	65	52	57	32	36	51	61	47	34	51	21
hsa-miR-3975	19	0	0	0	0	18	13	0	0	0	0	0	11	0	3	0	0	12	7	0	0	19	0	12	0	25	21	12	29	31	21	11	47	0	26	10	27	0	14	0	0	0	0	0	0	10	0	0	0
hsa-miR-3976	43	12	54	35	27	62	47	0	21	24	25	15	16	43	12	0	44	43	54	20	34	63	36	75	0	107	98	54	62	110	94	59	140	35	114	57	99	21	99	23	19	30	25	30	25	43	34	37	11
hsa-miR-3977	32	0	22	14	17	38	19	0	0	24	10	0	0	18	13	0	16	21	30	13	10	57	31	47	0	76	87	39	53	98	72	59	101	22	102	33	63	13	57	10	0	15	13	15	14	15	13	0	7
hsa-miR-3978	18	0	0	0	0	23	0	0	0	13	0	0	0	12	9	0	0	0	0	0	0	17	18	27	0	37	28	11	14	35	32	28	54	0	31	23	16	15	22	22	16	11	22	15	18	28	21	18	17
hsa-miR-409-3p	288	66	884	196	30	56	50	19	20	350	370	1307	950	38	40	438	41	46	46	346	1027	1484	209	425	176	90	241	157	49	75	193	128	337	106	106	207	222	37	77	769	2931	1078	210	116	68	395	57	1495	5615
hsa-miR-409-5p	54	0	31	26	0	46	21	0	12	35	11	14	13	22	15	0	21	40	35	11	20	71	34	57	0	93	88	38	83	111	82	49	122	29	84	40	72	0	88	46	103	59	28	52	29	48	33	72	80
hsa-miR-410-3p	13	0	0	0	0	14	10	0	0	10	0	0	0	0	0	0	0	6	10	0	0	0	0	11	0	15	13	0	12	16	11	0	29	0	24	14	13	0	16	0	0	0	0	0	0	0	0	0	15
hsa-miR-410-5p	71	14	43	73	28	86	51	0	22	65	30	11	18	52	19	0	52	41	68	29	35	89	52	66	10	130	179	79	147	186	191	112	161	60	136	122	154	14	200	65	69	55	66	93	67	75	54	94	31
hsa-miR-411-3p	19	0	12	13	10	21	13	0	0	16	6	0	0	15	8	0	0	19	15	0	0	25	14	29	0	55	41	26	34	57	49	27	59	13	28	19	30	0	16	11	25	36	25	26	20	36	24	27	23
hsa-miR-411-5p	19	0	133	25	0	10	0	0	0	19	38	62	80	0	5	26	0	9	11	13	86	102	18	38	18	18	23	0	10	25	27	13	46	0	23	13	30	0	12	112	592	244	34	32	18	87	17	224	513
hsa-miR-412-3p	141	14	38	53	23	129	43	0	0	100	15	10	16	58	52	0	47	86	97	32	28	171	63	117	0	266	303	75	164	241	250	126	425	92	200	113	195	46	160	43	37	100	40	55	88	68	58	54	38
hsa-miR-412-5p	17	0	12	0	0	15	0	0	0	16	2	0	13	0	11	0	0	2	13	0	12	33	12	14	0	23	27	15	15	21	23	17	42	0	27	18	21	0	14	25	0	13	0	0	29	93	0	47	88
hsa-miR-421	115	0	69	89	82	74	27	0	35	46	14	11	38	30	107	22	38	135	35	95	57	117	41	155	0	62	71	32	30	89	96	70	92	21	67	28	65	20	45	186	316	224	71	50	34	63	36	92	158
hsa-miR-422a	23	0	12	13	11	31	0	0	0	20	13	0	0	25	14	0	11	17	16	19	14	27	19	31	0	47	36	18	29	36	38	15	73	22	35	25	23	11	21	0	0	16	0	10	37	17	11	17	10
hsa-miR-423-3p	923	56	602	328	73	427	61	16	27	705	55	42	119	275	2202	69	120	637	223	435	396	1512	233	3212	10	432	529	240	221	582	844	424	688	155	548	449	497	56	318	3633	4399	2205	833	475	442	775	334	1963	3314
hsa-miR-423-5p	12567	1048	6499	10801	9428	7185	1982	400	1013	5580	1068	786	1934	5315	27123	778	7881	22244	2212	36145	8800	12343	6569	22525	265	3930	4029	2943	1743	3203	9404	4977	3681	1355	4768	3245	5224	1123	1650	9983	14955	7458	11588	3000	2351	2938	4760	5828	13378
hsa-miR-424-3p	0	0	10	0	22	19	0	0	0	13	0	0	0	0	10	0	10	22	12	23	16	21	13	29	0	26	19	0	20	23	25	9	33	0	15	0	19	0	16	12	20	24	0	12	0	20	14	0	19
hsa-miR-424-5p	178	25	74	135	135	104	53	0	44	59	40	40	64	93	52	14	96	154	43	108	76	191	90	298	0	113	97	37	49	170	130	80	111	35	120	48	55	17	40	127	118	185	67	63	38	86	48	65	132
hsa-miR-425-3p	506	74	266	256	170	208	43	12	84	294	85	118	137	215	306	135	195	304	188	276	268	806	278	732	24	193	174	60	115	190	525	107	235	33	165	174	103	14	55	490	758	556	156	83	49	116	44	229	528
hsa-miR-425-5p	7425	276	2542	3125	1154	2715	345	100	222	1822	287	389	584	1182	8774	469	991	4203	649	4483	2011	8681	1207	16453	64	2065	1974	616	534	2314	3868	1435	2515	357	1814	1252	1362	103	618	13236	14447	8376	4196	1560	767	3128	980	6515	12502
hsa-miR-4251	16	0	0	0	0	15	0	0	0	0	6	0	0	0	4	0	0	5	10	0	0	14	0	0	0	21	20	0	18	20	26	20	27	0	15	0	13	0	18	11	12	30	0	15	30	64	34	18	12
hsa-miR-4252	44	0	0	0	0	37	17	0	0	32	4	0	0	17	10	0	11	20	38	0	0	41	13	29	0	55	67	17	52	80	50	37	81	20	57	24	45	11	53	27	14	16	11	19	23	32	16	22	17
hsa-miR-4253	12	0	0	0	0	14	0	0	0	0	1	0	0	0	4	0	0	12	11	0	0	0	13	11	0	19	17	12	20	27	14	11	31	0	23	13	23	0	20	19	14	22	14	18	15	14	20	20	11
hsa-miR-4254	102	0	63	51	50	151	53	0	23	107	36	12	27	100	57	15	61	94	100	55	41	142	80	159	15	224	209	87	160	190	178	124	289	82	176	117	194	66	126	45	53	60	41	46	70	104	61	53	27
hsa-miR-4255	35	0	18	14	18	36	15	0	12	19	10	0	0	13	9	0	20	19	28	0	17	33	28	35	0	37	51	27	31	55	47	35	68	29	51	38	41	0	53	17	17	18	13	25	26	40	12	22	6
hsa-miR-4256	13	0	0	0	0	21	0	0	0	10	0	0	0	0	0	0	0	0	0	0	0	12	0	14	0	23	26	0	19	24	20	11	34	0	26	13	15	0	16	0	0	12	13	0	0	13	0	16	11
hsa-miR-4257	53	11	24	29	19	61	24	0	0	45	12	0	20	37	29	0	27	35	43	17	25	44	27	47	0	93	113	32	74	110	89	56	130	24	63	59	75	17	84	21	43	61	18	34	31	57	29	42	22
hsa-miR-4258	58	0	24	20	17	54	15	0	11	71	11	0	0	37	19	0	18	35	45	17	16	51	28	38	0	78	93	23	82	92	86	59	146	34	53	42	85	27	85	18	22	33	15	13	28	90	39	30	15
hsa-miR-4259	103	21	35	35	28	108	50	0	11	82	11	0	18	65	46	0	45	81	88	37	39	117	56	132	0	231	197	72	180	173	194	129	304	81	154	104	162	46	139	42	34	61	36	62	40	59	76	50	23
hsa-miR-4260	77	0	23	47	22	86	28	0	10	77	24	0	12	50	30	0	40	74	48	24	26	72	54	73	0	111	175	54	121	133	136	111	253	55	100	77	125	32	107	29	12	31	32	19	24	49	25	32	14
hsa-miR-4261	12	0	0	0	0	10	0	0	0	10	0	0	0	10	0	0	0	7	12	0	0	13	12	10	0	30	30	0	26	21	27	15	26	0	13	14	20	0	18	12	12	11	0	12	21	43	29	23	14
hsa-miR-4262	37	0	17	24	15	35	12	0	0	12	6	10	0	19	6	0	11	32	27	0	21	33	24	32	0	63	80	16	60	74	43	36	82	16	51	30	53	15	29	15	0	23	0	24	16	26	15	25	19
hsa-miR-4263	16	0	0	0	0	16	0	0	0	0	0	0	0	11	4	0	0	11	11	0	0	20	0	18	0	24	27	0	19	26	35	19	47	10	22	15	29	0	20	0	0	14	0	0	18	14	0	11	0
hsa-miR-4264	10	0	11	0	0	10	0	0	0	11	5	0	0	14	7	0	12	13	10	0	0	17	10	18	0	32	20	12	14	18	29	25	21	0	25	13	18	0	0	17	10	13	0	17	11	18	11	0	9
hsa-miR-4265	13	0	0	11	12	25	0	0	0	0	0	0	0	0	0	0	0	0	0	0	0	16	0	20	0	25	22	0	23	27	22	17	40	0	23	12	14	0	19	0	0	0	0	0	0	10	0	0	0
hsa-miR-4266	32	0	0	0	0	19	0	0	0	11	0	0	0	17	11	0	0	8	10	0	0	18	15	17	0	29	33	18	29	30	37	31	53	17	21	23	35	0	29	13	10	15	19	12	0	14	16	0	0
hsa-miR-4267	44	0	0	14	0	34	16	0	0	21	0	0	0	15	10	0	18	34	27	0	0	37	30	36	0	66	89	11	42	51	68	36	97	17	55	29	44	10	42	10	12	18	12	21	0	17	18	19	9
hsa-miR-4268	52	23	31	34	26	52	33	0	14	33	15	12	17	33	18	0	34	39	40	14	19	64	55	60	17	76	87	36	96	140	111	77	134	41	103	60	89	16	87	45	31	70	40	43	52	71	38	40	38
hsa-miR-4269	20	0	0	0	0	14	12	0	0	14	3	0	0	11	5	0	11	17	10	10	0	16	11	21	0	25	35	0	33	27	36	26	58	12	36	14	31	0	26	0	11	10	10	0	0	16	32	13	0
hsa-miR-4270	20	0	0	0	0	21	0	0	0	13	4	0	0	18	5	0	0	13	12	0	0	19	10	25	0	37	32	20	31	34	34	16	47	12	33	23	26	0	33	0	12	0	0	10	14	20	14	0	0
hsa-miR-4271	12	0	0	0	0	11	14	0	0	22	5	0	0	19	4	0	0	12	18	0	0	16	17	26	0	38	39	20	19	27	36	22	48	0	18	18	34	11	15	13	15	33	15	11	21	26	20	12	26
hsa-miR-4272	30	0	26	27	24	50	17	0	0	22	9	0	13	32	15	0	14	29	38	0	19	51	25	51	0	67	52	22	45	65	68	53	100	34	57	18	44	13	50	21	0	0	10	15	19	24	13	19	0
hsa-miR-4273	11	0	0	0	0	21	0	0	0	0	5	0	0	11	6	0	0	12	8	0	0	15	10	15	0	24	20	0	19	19	29	20	38	0	11	10	19	0	25	10	0	18	21	10	10	41	27	22	0
hsa-miR-4274	186	60	165	227	122	245	150	47	45	174	88	52	82	143	107	0	250	380	251	149	179	258	192	297	34	409	524	255	337	350	423	340	711	156	312	173	510	160	300	75	88	89	106	89	135	156	235	131	44
hsa-miR-4275	99	26	78	71	55	151	69	0	30	92	52	27	35	72	34	0	54	80	99	26	40	134	98	166	15	242	213	104	152	228	190	149	290	84	220	95	178	33	173	40	72	135	27	59	175	151	51	105	96
hsa-miR-4276	0	0	0	0	0	0	0	0	0	0	0	0	0	0	0	0	0	0	0	0	0	0	0	0	0	15	16	0	0	0	20	12	0	0	0	0	0	0	0	0	0	0	0	0	0	0	0	0	10
hsa-miR-4277	13	0	0	0	0	12	10	0	0	0	11	0	0	11	6	0	0	7	12	0	0	15	14	13	0	33	13	11	19	30	24	0	48	14	17	15	36	0	40	0	10	0	0	0	23	24	14	14	0
hsa-miR-4278	16	0	0	0	0	25	0	0	0	13	10	0	0	10	0	0	0	11	15	0	0	15	15	11	0	34	29	14	31	26	31	22	43	17	28	20	24	0	26	0	0	0	0	15	15	16	0	10	0
hsa-miR-4279	52	0	22	18	0	42	22	0	10	47	14	0	0	32	14	12	24	41	42	10	20	36	18	50	0	88	97	27	47	73	74	47	109	26	65	44	74	20	51	25	20	30	17	32	29	53	35	21	12
hsa-miR-4280	22	0	12	0	0	27	12	0	0	11	0	0	0	10	7	0	0	18	21	0	0	21	14	30	0	34	30	18	44	34	33	27	57	25	39	18	41	0	33	0	0	17	0	17	24	68	18	12	0
hsa-miR-4281	33	0	12	18	10	45	23	0	0	40	6	0	0	31	14	0	11	23	23	16	10	43	22	47	0	75	79	28	47	45	41	47	86	19	34	46	47	22	56	0	15	0	12	10	13	21	19	17	10
hsa-miR-4282	66	25	40	57	36	81	41	0	16	60	64	40	14	53	46	0	28	39	54	18	29	87	75	69	11	100	114	68	93	138	129	104	134	51	115	66	103	25	119	28	27	25	27	37	34	74	24	52	15
hsa-miR-4283	14	0	0	0	0	0	0	0	0	0	0	0	0	0	0	0	0	0	0	0	0	10	0	0	0	14	20	0	15	18	12	11	19	0	0	0	0	0	0	0	0	0	0	0	0	10	0	10	0
hsa-miR-4284	25	10	30	17	14	39	17	0	0	31	9	11	0	21	10	0	12	37	32	16	15	43	29	46	0	72	58	18	40	46	63	33	78	24	45	31	60	26	40	17	16	20	21	19	17	29	30	23	18
hsa-miR-4285	29	0	15	13	16	35	21	0	0	27	8	0	0	23	18	0	13	20	24	12	0	38	10	33	0	61	45	27	35	50	41	33	72	22	36	37	42	16	35	16	24	24	12	22	13	28	15	0	16
hsa-miR-4286	64	17	31	36	20	65	27	0	16	33	11	0	0	21	21	0	34	39	39	12	27	120	47	89	0	85	104	31	81	114	111	65	137	37	96	51	80	10	67	170	168	82	47	41	30	64	31	101	193
hsa-miR-4287	26	0	10	14	10	26	16	0	0	21	6	0	0	15	10	0	18	26	20	0	15	34	24	24	0	64	71	10	60	63	55	40	82	19	44	38	35	10	36	11	0	25	17	12	12	18	19	10	0
hsa-miR-4288	27	10	13	15	12	35	20	0	0	23	10	0	0	17	12	0	16	15	24	0	14	38	30	38	0	59	46	28	43	66	71	45	63	27	52	23	48	12	55	91	47	121	49	70	69	98	69	85	46
hsa-miR-4289	13	0	0	0	0	14	0	0	0	13	0	0	0	0	0	0	10	5	13	0	0	13	0	0	0	25	25	13	19	25	25	20	32	0	23	11	24	0	16	0	0	0	0	0	0	0	0	0	0
hsa-miR-429	42	0	19	12	0	28	12	0	0	21	2	10	0	25	7	0	16	21	8	0	13	44	26	38	0	38	32	0	23	49	47	16	49	10	28	16	40	0	29	33	18	19	17	14	10	18	0	20	179
hsa-miR-4290	45	0	30	21	12	55	24	0	0	54	6	0	0	47	15	0	14	20	33	12	15	62	30	65	0	91	65	36	51	64	81	50	121	30	62	43	52	33	66	54	64	86	41	46	77	229	225	108	52
hsa-miR-4291	10	0	0	0	0	15	0	0	0	0	0	0	0	0	5	0	0	0	0	0	0	11	0	16	0	13	21	0	14	16	24	17	31	0	17	0	19	0	10	0	0	19	10	12	0	14	49	0	0
hsa-miR-4292	23	0	0	0	0	23	0	0	0	14	0	0	0	0	15	0	0	17	9	0	0	16	10	20	0	29	30	11	20	40	34	24	40	13	28	24	22	10	24	0	13	19	12	13	10	18	21	14	11
hsa-miR-4293	38	15	24	14	15	36	30	12	10	28	8	0	17	13	19	13	30	45	37	13	27	39	26	31	0	72	81	43	65	102	64	47	109	37	62	32	64	21	58	34	15	38	23	26	37	64	39	27	21
hsa-miR-4294	0	0	0	0	0	0	0	0	0	0	0	0	0	0	7	0	0	7	11	0	0	10	0	17	0	22	24	10	10	20	20	17	23	0	25	10	0	0	12	12	0	21	11	12	10	15	24	21	0
hsa-miR-4295	0	0	15	0	0	17	11	0	0	0	0	0	0	0	0	0	0	11	14	0	0	18	0	15	0	22	27	0	10	27	24	22	40	12	26	0	29	0	21	0	0	0	0	11	0	0	0	10	7
hsa-miR-4296	13	0	0	0	0	24	11	0	0	12	0	0	0	0	0	0	0	11	8	0	0	18	10	0	0	27	17	10	20	20	26	18	46	0	19	19	22	0	17	0	0	0	0	0	0	0	0	0	0
hsa-miR-4297	11	0	0	0	0	21	0	0	0	13	5	0	0	0	4	0	0	0	0	0	0	18	0	0	0	24	21	12	18	31	22	13	43	0	28	16	20	0	15	0	0	16	11	21	0	19	13	17	5
hsa-miR-4298	57	11	22	16	22	45	20	0	0	34	13	0	17	29	12	0	19	32	29	0	18	49	38	56	10	74	96	26	72	72	72	52	149	29	70	35	66	24	37	17	13	23	0	13	33	34	14	17	13
hsa-miR-4299	11	0	0	0	0	10	0	0	0	0	0	0	0	0	0	0	0	11	14	0	15	13	0	10	0	23	27	0	14	27	18	13	32	0	18	10	14	0	18	13	0	0	0	0	0	13	0	14	0
hsa-miR-4300	49	0	25	12	11	33	19	0	0	39	0	0	0	30	22	0	0	30	30	0	13	62	25	42	0	81	91	27	59	74	63	44	101	20	48	32	63	15	56	22	14	20	0	14	27	66	19	20	13
hsa-miR-4301	4074	731	2634	2133	2139	5328	2620	343	689	3339	1405	537	931	2040	1685	106	2352	4168	4375	1218	1446	5032	3413	7670	205	10403	8250	3077	6242	8383	6646	5009	9990	2585	7265	3149	7601	1949	5438	491	479	465	433	485	532	449	405	615	380
hsa-miR-4302	312	82	145	151	98	429	149	21	72	244	96	43	63	140	105	0	147	247	287	76	101	347	199	430	0	692	657	240	520	663	516	355	835	205	557	294	489	133	389	63	57	123	73	78	100	128	104	98	42
hsa-miR-4303	37	16	19	17	0	25	20	0	15	18	6	0	11	17	8	0	16	20	25	0	15	27	25	29	13	50	54	23	55	67	71	53	82	18	45	42	43	14	57	34	34	31	40	36	41	65	28	41	31
hsa-miR-4304	23	10	16	0	0	18	11	0	0	0	9	0	0	0	3	0	12	14	17	0	14	45	15	24	0	35	39	0	20	49	40	12	52	14	27	19	21	0	25	122	177	126	28	15	29	35	12	41	128
hsa-miR-4305	57	0	24	27	25	87	32	0	0	54	11	0	11	52	27	0	21	38	50	17	17	69	29	62	0	107	96	41	62	92	88	89	131	41	92	70	95	32	66	27	21	52	18	33	91	44	36	31	38
hsa-miR-4306	0	0	0	0	11	14	0	0	10	0	0	0	11	0	10	0	0	0	0	16	14	13	13	12	0	17	20	0	0	20	15	0	24	0	13	0	0	0	13	10	0	23	0	0	0	12	10	0	0
hsa-miR-4307	21	0	0	11	0	45	18	0	0	35	8	0	10	26	11	0	11	14	17	18	0	37	11	33	0	47	29	14	24	38	32	39	60	23	49	27	38	14	23	21	15	48	0	20	119	11	0	18	14
hsa-miR-4308	17	0	12	0	12	26	12	0	0	13	3	0	0	20	0	0	0	11	17	0	14	22	12	19	0	33	34	13	35	25	34	19	51	0	26	15	27	10	36	15	0	13	0	14	10	12	0	12	0
hsa-miR-4309	31	0	11	0	0	26	12	0	0	20	0	0	0	0	8	0	16	20	29	0	10	31	13	33	0	49	44	20	30	54	36	25	72	24	40	19	37	12	40	10	0	10	12	0	18	0	10	0	0
hsa-miR-431-3p	26	0	0	10	10	40	16	0	0	15	8	0	18	13	13	0	14	15	16	0	13	26	19	35	0	39	64	11	31	57	41	22	59	11	47	22	44	0	34	15	31	31	0	16	15	22	11	20	32
hsa-miR-431-5p	152	15	245	73	12	54	23	0	0	154	50	42	126	29	37	23	21	35	31	101	173	571	71	290	0	76	156	56	67	95	133	70	201	56	78	97	117	12	82	522	1906	667	171	101	46	299	43	948	2575
hsa-miR-4310	14	0	15	0	0	29	0	0	0	28	0	0	0	13	12	0	0	14	10	12	11	18	14	19	0	34	30	14	26	20	36	25	55	18	20	18	24	0	20	10	11	0	0	18	0	16	14	15	10
hsa-miR-4311	40	13	22	25	12	59	43	0	15	43	12	0	13	48	17	0	24	28	30	13	18	50	21	66	0	62	68	26	50	79	78	47	80	36	79	39	48	14	48	13	16	21	18	19	30	46	36	21	15
hsa-miR-4312	76	13	34	52	33	78	48	0	15	76	30	19	28	68	46	0	47	81	83	28	40	96	69	123	0	190	160	68	129	164	168	103	270	49	130	66	153	53	118	38	48	48	41	60	102	108	47	52	28
hsa-miR-4313	27	0	0	13	0	38	0	0	0	23	3	0	0	0	5	0	0	28	18	0	0	28	15	30	0	51	52	13	42	26	32	26	48	24	26	23	34	0	31	33	24	36	140	65	20	22	53	42	20
hsa-miR-4314	86	11	42	37	31	103	50	13	13	66	21	10	13	41	39	0	61	58	74	26	52	124	59	156	0	211	153	67	129	150	114	119	232	52	155	85	98	27	87	0	0	11	14	14	16	21	0	11	0
hsa-miR-4315	63	0	11	20	14	80	30	12	0	47	0	0	0	35	26	0	19	42	55	15	15	81	34	72	0	141	161	46	85	102	98	78	191	50	111	64	127	33	80	16	14	45	15	30	26	23	29	33	7
hsa-miR-4316	42	17	31	34	16	55	26	0	0	41	19	13	18	37	27	0	44	50	48	16	20	76	59	68	0	116	119	38	83	117	109	76	160	37	94	64	90	19	76	39	47	58	40	43	41	50	70	48	30
hsa-miR-4317	52	10	25	20	0	71	30	0	0	45	15	0	0	37	18	0	15	37	53	21	18	56	29	67	0	88	97	28	69	89	82	57	93	32	78	49	87	24	90	33	28	41	21	36	37	60	55	36	20
hsa-miR-4318	0	0	0	0	0	0	0	0	0	0	0	0	0	0	0	0	0	0	0	0	0	0	0	10	0	12	11	0	0	0	0	0	0	0	11	0	0	0	0	0	0	0	0	0	0	13	0	0	0
hsa-miR-4319	12	0	0	0	0	11	0	0	0	11	0	0	0	0	0	0	0	0	0	0	0	13	0	10	0	17	18	0	11	23	18	0	23	0	17	14	0	0	17	0	0	0	0	0	0	0	13	10	0
hsa-miR-432-3p	20	13	0	12	0	22	10	0	0	18	11	0	0	13	7	0	0	14	14	0	0	20	14	24	0	29	33	24	30	20	36	26	47	11	28	27	35	0	31	22	15	15	11	33	13	17	30	17	0
hsa-miR-432-5p	187	82	651	209	52	56	32	11	13	132	391	726	756	30	36	238	45	58	32	286	886	666	224	548	160	72	214	154	39	91	157	91	214	83	98	99	229	34	65	907	2971	884	261	142	132	446	84	1437	3810
hsa-miR-4320	0	0	0	0	0	12	0	0	0	0	0	0	0	0	0	0	0	0	0	0	0	16	0	15	0	0	20	0	11	27	17	12	72	0	11	0	11	0	11	0	0	10	0	0	0	13	12	0	0
hsa-miR-4321	69	17	26	23	16	83	43	0	0	83	20	0	14	42	26	0	33	66	73	20	20	60	31	45	0	128	141	32	81	132	105	61	218	50	81	67	102	42	73	0	0	17	0	11	16	58	24	28	0
hsa-miR-4322	155	0	52	42	26	133	48	0	18	90	29	20	13	68	47	0	26	91	74	39	26	107	43	94	0	157	186	58	156	170	137	113	246	52	121	116	170	34	149	62	72	55	59	89	112	124	113	97	43
hsa-miR-4323	27	0	11	0	18	40	19	0	0	15	11	0	11	16	9	0	14	15	21	0	0	29	20	44	0	35	58	25	44	50	56	39	75	20	48	25	43	0	30	16	11	14	0	0	0	13	15	16	16
hsa-miR-4324	27	0	13	12	11	44	16	0	0	30	3	0	10	16	13	0	17	20	21	12	17	55	14	40	0	48	44	27	24	47	66	32	64	25	59	31	40	0	33	22	22	60	20	24	19	67	55	31	35
hsa-miR-4325	30	22	28	30	47	67	32	0	40	38	28	20	18	30	19	0	28	29	22	27	18	43	28	30	0	78	63	22	44	64	55	54	62	34	68	48	68	11	53	16	13	22	20	17	20	28	15	22	9
hsa-miR-4326	40	0	0	13	0	20	14	0	0	17	5	0	0	13	9	0	17	35	21	0	27	27	12	49	0	55	57	12	39	53	55	25	68	0	46	33	34	12	41	58	41	53	28	23	24	38	17	44	25
hsa-miR-4327	42	0	17	30	12	56	20	0	0	34	13	0	0	39	23	0	16	31	39	21	22	41	28	78	0	112	109	31	55	67	84	35	117	34	78	43	61	24	56	27	22	33	19	29	26	68	71	20	15
hsa-miR-4328	34	16	52	45	43	63	50	0	15	34	17	0	26	23	14	0	55	57	70	12	57	81	87	85	17	110	109	61	86	162	128	63	161	34	157	36	225	11	101	63	53	49	87	76	285	289	96	93	23
hsa-miR-4329	0	0	10	0	0	28	11	0	0	22	3	0	0	0	7	11	0	13	14	0	18	31	19	23	0	27	16	0	13	27	23	12	37	0	18	10	20	0	14	23	18	21	15	18	10	15	47	15	10
hsa-miR-433-3p	35	0	15	17	10	32	0	0	0	24	9	0	0	11	11	0	18	23	25	22	22	40	27	43	0	52	49	23	40	52	42	33	76	23	41	25	53	11	37	24	23	49	19	25	28	73	32	35	26
hsa-miR-433-5p	14	0	12	0	0	11	13	0	0	15	0	0	0	10	3	0	0	0	0	0	0	24	16	18	0	34	37	10	36	45	30	17	49	10	28	0	20	0	15	15	0	16	10	0	11	44	20	20	10
hsa-miR-4330	20	0	0	0	0	21	16	0	0	12	0	0	0	0	3	0	10	19	11	0	0	26	15	19	0	33	27	15	38	51	58	22	63	20	36	17	25	0	28	18	20	22	14	18	16	29	16	28	11
hsa-miR-4417	88	24	24	35	19	90	40	0	15	83	24	14	23	32	25	0	41	60	50	13	28	66	35	38	0	119	148	44	143	179	141	90	244	67	107	70	99	30	107	64	34	31	38	57	26	67	49	50	29
hsa-miR-4418	12	0	0	0	0	14	0	0	0	13	0	0	0	0	3	0	0	3	10	0	0	26	11	19	0	14	28	0	15	19	18	10	34	0	16	17	24	0	17	11	0	16	0	10	10	11	0	0	0
hsa-miR-4419a	35	0	14	15	11	34	18	0	0	18	0	0	0	18	10	0	10	30	17	16	16	31	17	33	0	44	55	18	30	36	32	22	77	26	31	23	43	15	32	16	13	11	12	13	12	13	10	0	0
hsa-miR-4419b	805	104	463	231	325	1261	414	85	162	1055	217	130	133	850	440	28	248	538	602	261	185	859	538	1611	23	1613	1203	402	894	965	726	1033	1736	456	1474	919	1070	603	810	17	17	32	30	19	19	25	25	23	10
hsa-miR-4420	48	17	15	30	19	46	20	0	0	26	11	0	0	27	16	0	30	34	36	0	19	62	34	79	0	119	118	42	79	122	107	55	162	35	98	34	71	13	78	48	24	26	40	47	48	37	26	59	14
hsa-miR-4421	56	0	12	24	17	41	28	0	0	34	11	11	22	29	18	0	15	33	35	17	21	47	35	36	0	69	71	19	44	71	66	49	89	34	60	44	48	17	74	39	38	49	16	37	49	42	27	44	31
hsa-miR-4422	18	0	15	13	13	18	0	0	0	12	0	0	0	14	0	0	0	11	12	0	0	14	11	18	0	28	23	14	20	29	34	21	34	10	29	15	25	0	12	10	12	21	15	0	0	15	0	12	0
hsa-miR-4423-3p	51	10	34	29	19	73	28	0	0	47	19	0	11	51	20	0	24	47	54	13	14	61	49	56	0	101	111	47	60	94	77	69	148	47	82	63	83	26	73	13	11	11	0	12	0	20	18	10	13
hsa-miR-4423-5p	95	34	61	59	58	148	80	0	24	151	34	12	31	99	38	11	46	93	108	34	44	154	55	167	0	244	217	73	169	189	177	153	292	97	213	125	200	62	171	62	41	71	43	45	102	76	40	58	37
hsa-miR-4424	15	0	16	0	0	23	0	0	0	12	0	0	0	13	6	0	0	15	16	0	11	22	10	13	0	40	23	17	19	21	25	18	42	12	26	20	29	0	17	15	0	10	0	0	0	0	0	0	0
hsa-miR-4425	17	0	13	11	0	26	18	0	0	24	4	0	0	19	4	0	13	16	31	0	11	38	23	24	0	58	53	22	42	71	63	41	52	29	62	25	50	17	48	39	37	42	37	34	27	59	38	36	18
hsa-miR-4426	14	11	11	23	11	27	13	0	15	24	0	0	0	14	6	0	18	16	25	0	10	27	23	30	0	51	31	20	29	41	39	23	80	18	40	16	43	16	26	0	0	24	0	0	15	25	10	14	6
hsa-miR-4427	13	0	0	0	0	21	0	0	0	0	0	0	0	0	0	0	0	14	12	0	0	21	14	24	0	33	27	0	10	28	39	19	48	12	14	14	22	0	26	0	0	10	0	14	22	54	12	28	3
hsa-miR-4428	13	0	0	0	0	19	0	0	0	11	0	0	0	0	5	0	0	9	17	12	0	15	16	13	0	27	27	0	21	37	26	12	49	0	26	18	28	0	15	0	0	13	0	11	12	19	13	14	0
hsa-miR-4429	268	57	198	175	103	304	179	24	69	262	90	47	74	164	119	17	171	279	294	159	123	313	230	365	35	474	502	257	348	464	497	347	721	188	437	252	531	147	362	95	114	96	130	106	152	105	93	159	71
hsa-miR-4430	0	0	0	12	0	0	0	0	0	0	0	0	0	0	0	0	0	0	0	0	0	0	0	15	0	16	12	16	12	17	14	0	31	0	17	10	21	0	11	0	0	22	0	0	11	0	11	0	0
hsa-miR-4431	14	0	0	0	0	22	0	0	0	12	13	0	11	12	7	0	10	10	17	0	0	19	13	21	0	32	25	0	32	32	39	17	61	0	40	12	32	12	22	10	0	19	0	16	12	23	12	11	12
hsa-miR-4432	56	0	14	24	13	44	32	0	0	41	0	0	0	31	14	0	0	52	52	0	11	54	32	48	11	65	85	57	75	77	99	45	121	37	67	47	79	19	66	16	15	12	19	31	23	24	26	26	8
hsa-miR-4433a-3p	0	18	16	0	0	11	0	0	0	11	6	0	0	0	4	10	0	0	0	10	31	24	0	32	0	23	42	0	17	28	24	12	43	13	18	15	19	0	19	131	80	46	0	17	13	27	10	51	41
hsa-miR-4433a-5p	28	0	18	56	0	32	18	0	0	42	17	39	12	18	11	0	10	23	21	14	92	59	17	99	0	55	47	25	33	45	38	36	66	20	45	38	35	0	37	26	23	275	11	21	124	88	45	128	256
hsa-miR-4433b-3p	37	21	66	16	16	84	41	0	0	40	15	12	26	12	13	29	44	76	81	28	26	49	42	28	0	113	279	88	159	227	129	81	281	74	95	58	152	16	110	359	250	17	54	32	28	50	16	80	120
hsa-miR-4433b-5p	86	34	160	54	28	124	49	12	12	97	25	14	22	51	37	20	31	79	81	70	67	199	70	213	0	131	249	75	85	226	208	104	300	80	190	123	159	21	173	1403	903	322	100	104	99	224	90	550	597
hsa-miR-4434	0	0	11	13	0	18	11	0	0	12	5	0	12	0	0	0	0	10	14	0	0	33	13	16	0	36	34	0	18	31	34	17	43	10	28	13	17	0	18	0	0	0	0	0	24	16	0	0	0
hsa-miR-4435	110	19	32	50	17	86	47	0	0	76	17	0	20	35	28	0	21	48	78	18	23	91	54	54	0	144	135	52	141	159	143	79	181	44	102	69	100	18	113	30	30	38	20	22	17	27	10	25	30
hsa-miR-4436a	12	0	0	0	0	19	0	0	0	18	0	0	0	0	0	0	0	0	0	0	0	13	0	16	0	18	18	0	0	27	16	11	29	14	15	11	18	0	27	0	0	0	0	0	0	13	0	0	0
hsa-miR-4436b-3p	11	0	10	11	0	24	0	0	0	18	2	0	0	10	11	0	11	7	10	0	0	33	15	23	0	36	42	17	24	38	33	19	45	11	30	18	28	12	33	27	26	30	16	23	54	33	21	24	19
hsa-miR-4436b-5p	12	0	11	0	0	14	0	0	0	10	4	0	0	14	9	0	0	20	13	0	0	22	12	30	0	24	25	24	27	37	30	21	36	0	25	18	34	17	23	20	13	20	18	25	35	69	45	16	14
hsa-miR-4437	11	0	0	0	0	0	0	0	0	0	0	0	0	0	0	0	0	0	0	0	0	11	0	0	0	16	21	0	16	20	18	13	25	0	10	0	15	0	14	10	11	12	0	13	12	22	13	30	13
hsa-miR-4438	23	0	11	0	0	15	12	0	0	18	0	0	0	16	3	0	10	14	12	0	0	19	10	36	0	37	37	19	28	39	37	30	58	13	34	16	25	22	36	13	12	10	12	13	16	22	16	0	9
hsa-miR-4439	15	0	0	0	0	30	0	0	0	11	0	0	0	0	0	0	0	0	0	0	0	14	0	22	0	28	36	10	17	27	20	16	30	0	20	0	17	0	18	0	0	0	0	0	0	0	11	12	0
hsa-miR-4440	60	12	34	32	11	58	26	0	0	27	10	0	18	24	11	0	22	27	24	14	22	47	38	44	0	52	79	28	50	79	97	54	80	18	65	35	49	20	63	45	60	54	33	32	65	52	56	42	48
hsa-miR-4441	13	0	0	0	0	28	10	0	0	18	0	0	14	13	0	0	0	17	19	0	0	16	11	15	0	43	34	15	24	26	31	16	60	15	24	13	28	17	11	12	16	11	11	12	11	18	13	13	0
hsa-miR-4442	56	10	16	21	10	52	11	0	0	31	0	0	0	19	18	0	17	28	41	0	15	34	20	40	0	76	89	28	71	91	83	50	128	25	75	44	75	17	51	21	16	33	19	13	24	20	23	24	15
hsa-miR-4443	55	0	17	19	11	52	13	10	10	34	11	0	0	46	19	0	0	31	30	18	24	71	35	56	0	76	75	44	66	68	85	50	102	24	67	40	59	23	46	52	45	52	34	60	126	110	52	51	37
hsa-miR-4444	29	0	10	12	0	32	12	0	11	23	7	0	11	14	8	0	13	10	26	15	0	35	17	29	0	42	63	19	38	44	43	19	75	20	41	27	31	0	42	0	10	15	0	11	16	39	15	19	18
hsa-miR-4445-3p	13	0	0	0	0	16	10	0	0	10	0	0	0	0	0	0	15	12	13	0	0	19	11	16	0	37	20	12	21	21	20	10	29	10	31	10	18	0	17	13	11	14	0	0	0	19	0	0	0
hsa-miR-4445-5p	0	0	13	13	0	24	0	0	0	14	0	0	0	14	4	0	0	9	10	0	0	27	14	23	0	29	35	16	23	27	22	11	36	0	21	0	36	0	18	0	0	12	0	0	0	0	0	0	0
hsa-miR-4446-3p	12	10	18	0	0	0	0	0	0	10	9	38	27	0	8	28	0	0	0	20	37	17	12	33	0	17	10	15	16	17	22	10	21	0	16	11	12	0	13	26	52	34	17	0	15	24	18	21	100
hsa-miR-4446-5p	120	19	44	58	32	109	59	0	29	99	17	13	21	78	39	0	34	75	79	44	36	107	75	130	0	155	147	63	102	153	160	110	294	69	135	76	141	55	124	86	52	98	82	100	52	63	42	81	54
hsa-miR-4447	22	0	0	12	10	20	0	0	0	23	10	0	0	15	16	0	16	8	23	0	14	29	11	35	0	42	48	13	19	35	36	20	57	0	39	11	18	0	18	0	0	10	19	12	0	12	12	12	10
hsa-miR-4448	46	0	23	40	29	75	25	0	0	38	24	0	17	36	19	0	21	41	52	11	21	64	32	68	0	109	98	33	62	125	84	72	132	46	89	49	88	22	56	45	43	46	30	65	63	99	60	53	38
hsa-miR-4449	176	0	28	49	13	183	51	0	14	168	12	0	17	77	45	0	51	151	127	22	26	112	42	89	0	229	362	101	278	275	213	191	470	127	178	180	274	90	223	52	35	35	49	63	61	82	63	75	35
hsa-miR-4450	26	0	11	12	0	36	20	0	0	31	12	0	0	25	10	0	20	26	17	13	0	42	12	43	0	66	58	0	37	43	39	22	85	11	49	31	45	21	29	0	11	18	0	13	14	19	15	0	20
hsa-miR-4451	91	28	44	72	39	103	77	11	25	79	33	17	26	48	23	12	67	89	79	29	43	102	57	96	15	128	156	55	115	150	151	117	224	52	126	66	165	34	129	39	33	37	53	46	61	86	46	68	34
hsa-miR-4452	624	172	404	555	280	897	593	28	97	290	221	81	150	390	177	11	497	431	612	145	301	803	562	510	15	1292	1301	609	1246	1628	1516	803	1640	623	1198	882	1107	57	1476	491	397	332	478	754	667	839	485	771	183
hsa-miR-4453	34	0	11	10	11	48	14	0	0	20	13	10	0	19	11	0	14	25	32	0	0	44	18	34	0	46	44	21	28	50	59	30	83	24	44	31	44	0	58	0	0	0	0	13	10	11	0	12	0
hsa-miR-4454	161	30	57	81	31	97	49	12	16	74	15	15	33	70	93	11	73	134	75	60	66	177	59	194	0	146	214	45	102	189	199	115	219	49	133	74	135	20	101	174	224	227	44	27	38	79	44	111	165
hsa-miR-4455	0	0	0	0	0	23	11	0	0	20	4	0	0	13	11	0	0	16	9	10	15	25	11	34	0	35	35	15	18	24	31	19	45	11	27	23	23	11	18	0	0	15	0	0	14	12	14	0	9
hsa-miR-4456	35	0	12	18	0	36	23	0	0	26	11	0	0	13	12	0	0	18	33	11	16	33	25	37	0	44	52	25	36	49	57	31	60	25	52	22	52	12	30	13	17	26	18	15	35	17	22	25	21
hsa-miR-4457	33	0	10	14	0	34	22	10	0	36	9	0	0	18	18	0	10	30	33	0	11	36	21	34	0	60	58	31	31	59	70	40	73	20	54	35	46	25	50	28	21	17	23	30	22	40	21	30	14
hsa-miR-4458	137	41	104	70	71	140	100	10	44	137	45	35	41	121	43	0	65	98	129	70	41	167	112	158	19	210	266	89	189	219	206	163	313	103	222	162	205	74	168	50	51	66	53	57	88	74	53	72	47
hsa-miR-4459	60	11	19	24	22	71	29	0	13	57	23	14	15	51	32	0	38	65	59	25	30	63	35	78	0	112	140	52	78	114	132	62	195	51	79	78	87	33	81	52	55	81	46	57	113	132	79	55	44
hsa-miR-4460	29	10	12	0	15	43	20	0	0	28	15	10	0	19	13	0	19	19	39	0	17	50	22	37	0	54	53	23	38	48	65	40	67	17	40	32	41	11	52	22	17	16	0	28	33	35	30	18	15
hsa-miR-4461	37	0	22	26	14	61	32	0	16	25	9	0	13	14	6	0	25	45	43	0	19	58	30	39	0	72	108	30	75	106	81	51	142	19	71	32	96	0	68	50	30	44	35	50	74	121	38	62	27
hsa-miR-4462	50	10	23	16	17	46	22	0	14	34	21	12	12	28	20	0	26	40	33	22	20	56	26	33	0	88	69	33	61	84	75	36	108	24	56	45	76	24	62	25	19	44	27	29	68	49	20	25	26
hsa-miR-4463	27	0	0	18	0	42	11	0	0	29	6	0	0	29	16	0	14	17	21	17	15	33	21	47	0	54	49	22	48	27	43	31	84	23	35	32	35	27	27	23	14	13	25	17	23	34	23	15	6
hsa-miR-4464	43	0	27	16	19	64	45	0	12	39	13	0	0	29	14	0	22	46	37	18	0	56	40	78	0	116	91	39	62	114	87	60	116	26	114	35	78	19	74	47	25	46	32	25	52	57	32	41	25
hsa-miR-4465	19	0	0	0	0	15	0	0	0	0	1	0	0	0	0	0	0	6	12	0	0	15	0	13	0	18	19	10	15	27	14	14	23	0	21	14	15	0	20	12	0	0	10	0	0	19	0	13	6
hsa-miR-4466	305	91	131	208	117	271	152	34	73	275	124	64	108	141	96	0	206	317	210	135	152	216	215	230	25	333	535	209	407	450	378	353	753	197	288	312	510	148	350	131	89	95	109	157	190	197	87	140	55
hsa-miR-4467	23	0	12	10	0	34	0	0	0	22	0	0	10	17	0	0	0	29	23	12	16	24	14	34	0	51	48	15	27	33	37	30	51	19	29	27	28	11	28	15	16	12	0	0	0	21	10	0	10
hsa-miR-4468	61	38	44	27	40	85	42	24	44	66	30	33	26	60	24	20	45	45	53	24	45	76	72	109	20	143	164	53	92	83	95	70	139	44	130	74	104	46	72	11	12	26	0	0	13	24	0	13	43
hsa-miR-4469	63	11	30	30	0	37	24	0	0	36	14	0	19	20	21	0	23	58	40	0	0	60	29	39	0	76	125	38	82	118	93	63	171	47	80	47	83	16	69	48	32	41	20	42	47	48	23	46	30
hsa-miR-4470	52	13	24	24	20	60	35	0	11	31	13	0	19	21	7	0	33	67	33	0	35	46	32	32	0	79	189	46	165	175	91	90	262	46	78	59	145	0	74	11	13	21	17	15	18	18	15	19	14
hsa-miR-4471	29	0	20	18	16	40	15	0	0	29	16	0	12	25	16	0	10	21	27	14	24	50	25	37	0	83	80	29	51	98	58	38	142	30	67	38	45	10	51	15	13	13	15	14	21	33	17	20	11
hsa-miR-4472	29	0	19	19	25	53	13	0	0	37	11	11	12	40	21	0	14	23	20	21	21	33	38	46	0	63	75	28	34	37	45	42	91	19	61	36	54	27	25	15	22	19	25	15	21	48	11	17	6
hsa-miR-4473	0	0	0	0	0	19	0	0	0	0	2	0	0	13	6	0	0	12	14	0	0	0	0	11	0	18	24	12	13	25	20	17	36	0	20	10	13	0	16	10	11	19	0	12	12	14	20	13	9
hsa-miR-4474-3p	13	0	10	0	0	17	0	0	0	0	5	0	0	0	0	0	0	16	9	0	0	21	0	19	0	20	13	10	0	15	22	11	31	0	17	11	14	0	11	0	0	15	13	0	12	18	0	0	13
hsa-miR-4474-5p	20	0	17	20	12	47	24	0	0	26	9	11	10	17	22	0	12	25	26	0	29	41	44	31	0	59	54	29	59	81	71	34	75	17	61	25	50	10	54	24	10	15	11	11	20	14	11	32	14
hsa-miR-4475	16	0	15	19	0	41	19	0	10	18	11	0	13	19	10	0	17	24	19	0	12	34	23	41	0	55	55	20	45	46	49	29	61	17	46	32	37	0	38	10	0	13	0	10	25	45	0	22	0
hsa-miR-4476	23	0	15	0	0	23	19	0	0	21	0	10	0	19	12	0	11	21	18	11	13	31	13	30	0	36	38	18	25	56	34	31	59	15	40	17	37	0	26	29	13	20	11	45	28	26	17	23	11
hsa-miR-4477a	11	0	0	0	0	14	0	0	0	0	0	0	0	0	0	0	0	9	10	0	0	11	0	24	0	26	29	10	13	26	21	13	23	0	10	0	24	0	0	0	10	12	0	0	10	19	11	10	0
hsa-miR-4477b	19	0	0	10	0	31	0	0	0	24	0	0	0	23	10	0	0	19	16	0	0	29	15	30	0	30	41	14	21	37	35	32	50	14	31	26	29	0	42	0	0	11	0	10	0	0	0	0	10
hsa-miR-4478	12	0	0	0	0	18	0	0	0	14	0	0	0	15	3	0	0	11	22	0	0	11	0	20	0	26	27	14	22	28	25	13	36	19	22	0	25	0	19	0	0	0	10	15	0	25	26	36	32
hsa-miR-4479	75	16	23	41	19	59	24	0	0	55	23	0	13	44	21	0	24	44	44	14	23	43	34	47	0	105	112	34	86	129	99	79	171	34	101	64	103	21	100	36	35	37	29	48	39	64	30	40	14
hsa-miR-448	0	0	0	0	0	0	0	0	0	0	2	0	0	0	0	0	0	0	0	0	0	0	0	12	0	0	11	0	0	13	17	10	10	0	16	0	0	0	0	0	0	0	0	0	0	0	10	13	0
hsa-miR-4480	138	17	49	69	31	113	57	0	14	82	23	18	44	70	42	0	37	90	77	27	37	117	74	113	0	173	204	69	141	199	142	107	291	54	167	97	153	34	141	49	41	45	43	57	52	44	23	53	35
hsa-miR-4481	127	16	43	66	25	83	54	0	22	92	31	15	19	61	30	0	50	113	88	44	47	95	70	75	0	136	177	74	134	155	160	142	300	67	125	112	194	46	125	34	18	40	21	70	90	106	32	42	16
hsa-miR-4482-3p	37	10	21	17	11	38	21	0	0	30	16	13	10	17	10	0	16	36	36	0	14	43	27	29	0	46	64	23	53	59	52	38	102	20	31	28	56	16	44	16	12	16	10	11	24	18	11	16	8
hsa-miR-4482-5p	13	0	0	0	0	19	0	0	0	10	0	0	0	0	8	0	0	8	12	0	0	17	13	19	0	34	15	11	11	21	31	16	28	0	18	18	24	0	18	26	14	17	0	11	0	28	23	15	11
hsa-miR-4483	17	0	0	0	0	24	0	0	0	0	0	0	0	0	9	0	10	9	18	0	0	11	11	25	0	27	30	0	16	18	20	19	27	0	15	18	15	0	15	0	11	10	0	0	0	16	0	0	0
hsa-miR-4484	29	0	22	16	0	38	13	0	0	40	6	0	0	24	9	0	12	38	31	0	17	40	16	40	0	54	57	24	63	69	76	27	89	23	54	18	42	0	41	46	64	80	38	37	54	116	78	35	51
hsa-miR-4485-3p	142	16	49	75	15	126	51	0	0	78	10	0	13	42	34	0	39	112	126	20	47	121	63	86	0	191	296	101	213	214	205	168	388	81	179	104	241	30	149	55	54	69	33	56	149	261	60	77	21
hsa-miR-4485-5p	174	32	58	117	55	141	99	0	17	124	48	23	24	63	38	0	84	188	121	45	71	149	80	88	0	170	275	116	271	257	201	193	371	81	167	146	264	39	190	54	32	46	47	71	60	65	32	84	24
hsa-miR-4486	177	39	57	104	43	187	92	32	18	192	48	23	37	80	58	0	80	176	148	61	52	123	90	105	16	210	304	128	282	259	247	211	350	139	209	235	264	55	295	75	52	52	61	88	60	63	57	95	35
hsa-miR-4487	35	13	16	17	0	40	0	0	0	31	6	0	0	24	6	0	16	26	20	11	12	32	20	35	0	54	49	18	32	51	42	34	97	24	31	29	48	16	24	0	13	22	15	17	13	23	11	24	8
hsa-miR-4488	43	0	16	15	0	34	15	0	0	20	16	13	0	14	9	0	17	32	37	0	15	30	22	27	0	49	73	26	52	64	48	36	77	25	35	40	54	0	40	25	22	26	16	25	48	101	26	31	13
hsa-miR-4489	495	76	234	236	174	434	247	43	84	405	172	88	102	261	168	15	206	426	411	173	199	428	306	457	26	698	791	346	685	671	627	542	1161	319	580	416	746	240	570	137	110	90	155	164	226	202	118	219	53
hsa-miR-4490	47	11	32	20	11	81	33	0	0	44	12	0	0	36	28	0	20	61	58	0	17	76	50	111	22	104	85	35	44	99	59	58	107	44	102	43	75	34	69	0	0	16	11	13	16	17	16	0	15
hsa-miR-4491	21	0	14	11	16	21	12	0	0	32	3	0	0	19	12	0	16	16	11	15	10	29	30	27	0	54	42	34	29	49	54	38	62	26	34	24	38	14	31	21	24	28	27	39	39	25	26	42	28
hsa-miR-4492	107	18	60	49	31	111	67	0	17	60	37	13	39	29	26	10	62	119	106	22	33	102	61	48	0	216	354	71	251	310	176	144	441	110	162	83	206	23	128	23	35	29	25	36	66	43	48	57	33
hsa-miR-4493	21	0	10	0	0	19	10	0	0	21	5	0	0	23	11	0	0	13	17	0	15	19	18	28	0	20	31	27	26	38	49	26	31	19	34	21	33	0	40	23	0	28	10	12	17	27	24	19	16
hsa-miR-4494	38	0	10	18	16	42	0	0	0	23	0	0	0	21	13	0	20	29	38	0	12	30	15	32	0	57	69	21	36	67	56	34	103	20	50	40	50	0	44	13	19	31	13	26	25	38	0	25	8
hsa-miR-4495	61	0	14	39	11	96	28	0	0	59	0	0	0	35	16	0	33	41	60	0	27	80	25	53	0	118	111	47	85	110	90	73	153	41	112	61	106	38	98	19	21	13	19	34	21	34	16	42	26
hsa-miR-4496	86	21	40	37	40	104	36	15	20	65	34	19	26	37	41	0	55	71	67	22	26	106	43	104	0	142	162	65	96	146	162	92	215	49	121	64	111	33	112	58	52	168	58	65	109	131	94	91	49
hsa-miR-4497	24	0	0	0	0	21	0	0	0	17	1	0	0	14	5	0	0	10	22	0	0	18	12	20	0	40	34	13	32	27	28	24	68	23	29	18	23	0	16	18	12	17	0	14	14	19	16	25	12
hsa-miR-4498	0	0	0	0	0	0	0	0	0	0	0	0	0	0	3	0	0	0	0	0	0	0	0	12	0	15	15	0	16	18	10	18	23	0	19	0	20	0	0	0	19	11	10	0	16	29	0	12	6
hsa-miR-4499	40	12	16	15	0	38	14	0	12	48	22	10	16	24	16	0	20	23	36	0	12	35	20	29	0	70	75	23	49	68	75	37	74	18	50	46	32	16	47	24	23	39	21	26	10	33	33	31	12
hsa-miR-449a	16	0	18	14	13	24	13	0	0	11	9	12	0	0	15	0	17	21	19	0	13	38	28	31	0	35	38	27	25	34	46	35	49	10	37	23	34	0	41	11	22	15	16	10	19	25	12	23	44
hsa-miR-449b-3p	38	0	28	21	23	72	40	10	0	50	14	0	15	30	14	0	37	50	50	11	20	86	49	79	0	119	91	34	70	120	102	89	178	32	123	54	97	36	95	25	26	31	24	26	95	29	26	35	14
hsa-miR-449b-5p	38	17	26	31	27	46	37	0	14	20	11	0	12	21	19	0	18	49	56	10	23	63	40	63	0	117	96	43	70	115	108	65	146	24	99	27	86	17	79	29	17	16	16	33	21	32	30	42	22
hsa-miR-449c-3p	10	0	10	0	0	20	0	0	17	12	0	0	0	0	0	0	0	11	11	0	0	21	10	10	0	28	15	0	13	26	26	9	42	11	23	0	19	0	26	11	12	25	10	18	14	19	16	11	9
hsa-miR-449c-5p	27	0	16	0	10	27	0	0	10	21	6	0	19	12	10	0	16	26	19	0	23	29	22	26	0	19	27	0	18	23	42	14	38	13	19	12	17	0	24	15	13	24	18	22	19	111	16	13	15
hsa-miR-4500	23	0	16	15	14	19	13	0	0	0	0	0	0	10	1	0	0	23	13	19	18	30	20	19	0	17	22	0	13	35	26	18	42	0	24	0	26	0	16	11	16	15	15	17	11	11	0	15	0
hsa-miR-4501	75	12	35	25	23	85	40	12	15	65	14	14	21	52	29	10	41	39	50	18	27	95	52	68	0	134	124	59	80	201	159	74	174	60	117	70	113	23	130	106	136	195	130	129	137	506	209	283	96
hsa-miR-4502	27	0	0	0	0	18	0	0	0	15	0	0	0	14	0	0	0	12	10	0	0	20	0	14	0	21	21	12	19	24	30	14	27	0	22	13	20	0	18	0	10	0	0	0	11	15	12	10	0
hsa-miR-4503	14	0	10	0	12	12	0	0	0	15	0	0	0	0	1	0	0	13	15	0	0	14	10	14	0	20	21	13	0	22	23	0	22	0	25	0	16	0	20	0	0	0	0	0	0	15	0	0	0
hsa-miR-4504	10	0	0	0	0	21	0	0	0	13	0	0	0	0	6	0	0	17	13	11	15	26	11	28	0	29	32	12	19	37	31	13	43	12	27	0	36	0	25	19	0	14	0	0	0	0	0	0	0
hsa-miR-4505	43	0	19	22	15	57	15	0	0	32	8	0	11	11	16	0	29	43	47	0	23	41	16	23	0	58	142	38	93	130	93	62	190	41	70	39	78	14	73	24	32	108	12	28	83	60	68	23	13
hsa-miR-4506	49	0	24	20	13	61	23	0	0	37	12	10	0	26	20	0	18	30	38	19	19	48	23	39	0	74	65	23	39	73	61	57	151	49	73	45	53	23	56	17	15	15	14	14	31	17	13	10	13
hsa-miR-4507	55	0	0	13	0	30	15	0	0	38	0	0	0	35	29	0	12	32	18	21	18	34	18	48	0	57	69	32	57	50	67	37	90	24	52	36	58	19	43	20	11	0	0	28	0	28	38	18	14
hsa-miR-4508	19	0	0	0	0	16	0	0	0	28	0	0	0	0	29	0	42	13	15	22	17	23	0	20	0	35	33	0	19	20	34	8	47	12	22	13	24	0	19	28	27	64	45	21	33	62	29	26	23
hsa-miR-4509	15	0	0	0	0	16	0	0	0	12	0	0	0	0	0	0	0	9	16	0	0	30	11	18	0	22	14	13	23	39	18	12	25	0	30	0	16	0	18	0	11	22	0	10	15	22	0	16	0
hsa-miR-450a-1-3p	1838	177	760	463	465	2713	1042	91	127	1997	325	124	228	1493	607	24	507	860	1157	372	339	2119	1049	2294	42	4181	3109	1088	2279	2637	2694	1993	3564	966	2695	1645	1792	1104	2097	31	22	24	14	29	23	25	23	28	15
hsa-miR-450a-2-3p	44	27	40	44	31	61	31	0	21	54	50	19	22	41	12	0	36	35	67	19	27	66	37	59	0	95	100	49	67	115	74	46	104	33	93	43	86	21	78	20	20	41	17	22	32	55	17	35	9
hsa-miR-450a-5p	14	0	0	0	0	11	0	0	0	10	2	0	0	0	1	0	0	0	0	0	0	0	0	19	0	19	17	0	0	21	12	13	20	0	14	0	18	0	15	13	19	32	14	12	20	34	19	19	11
hsa-miR-450b-3p	15	0	13	0	13	30	0	0	11	18	5	0	0	12	7	0	0	10	23	0	0	24	31	14	0	26	28	16	16	31	28	23	44	11	29	13	24	10	25	21	18	24	26	30	12	37	29	37	20
hsa-miR-450b-5p	44	11	65	90	18	50	23	0	10	36	6	0	23	30	13	0	32	43	24	21	27	71	33	204	0	41	32	27	30	67	54	51	48	13	50	22	55	14	35	43	37	59	21	31	29	26	14	31	38
hsa-miR-4510	35	25	31	38	42	42	14	0	34	19	18	26	46	23	21	34	31	89	24	205	239	83	73	84	23	80	68	25	44	64	66	38	68	16	66	28	71	15	34	73	58	69	51	58	74	43	71	50	35
hsa-miR-4511	39	0	24	14	0	42	19	0	0	28	6	0	0	28	15	0	12	11	22	0	13	36	17	56	0	52	54	27	35	49	42	39	80	17	38	34	40	16	34	65	16	15	12	14	15	32	0	13	14
hsa-miR-4512	41	0	0	10	0	29	10	0	0	18	5	0	0	18	18	0	12	30	22	0	0	25	16	31	0	46	56	25	34	56	55	25	69	15	34	20	31	0	42	25	40	21	27	23	18	55	44	51	16
hsa-miR-4513	14	11	0	10	0	22	17	0	11	27	0	0	11	0	8	0	0	12	12	0	0	15	10	0	0	34	28	13	24	33	37	15	39	16	21	17	22	19	33	13	0	18	18	20	0	38	19	24	14
hsa-miR-4514	31	0	18	11	0	49	22	0	0	25	7	0	0	27	14	0	15	36	32	0	13	48	22	53	0	71	87	20	44	88	55	47	94	16	54	29	72	16	55	17	18	37	11	16	34	36	26	25	11
hsa-miR-4515	94	16	44	85	14	93	62	0	15	51	21	19	25	50	19	0	45	91	70	20	25	137	76	66	0	122	221	62	112	173	175	93	220	65	119	82	138	24	86	161	108	112	94	124	45	72	73	125	68
hsa-miR-4516	42	0	19	23	15	30	19	0	13	31	8	0	0	26	21	0	32	39	22	12	21	33	37	41	0	61	55	16	34	50	53	31	91	27	39	28	43	24	39	18	26	37	20	21	21	35	42	32	12
hsa-miR-4517	33	16	19	22	16	38	22	16	0	23	9	11	11	16	9	12	17	20	27	10	16	34	24	24	0	47	47	18	34	29	47	25	54	15	37	20	34	14	29	10	11	14	0	18	11	15	19	14	9
hsa-miR-4518	28	0	0	18	0	28	21	0	0	24	3	0	10	11	7	0	12	17	16	0	20	29	19	22	0	59	45	14	44	51	50	30	63	16	38	18	45	0	50	17	24	63	34	42	29	77	49	44	19
hsa-miR-4519	20	0	0	0	0	17	0	0	0	15	0	0	0	0	0	0	0	17	10	0	0	13	0	0	0	28	19	12	24	28	31	19	25	0	20	25	11	0	13	10	10	10	0	0	19	0	11	10	0
hsa-miR-451a	59314	1231	5148	18788	11130	52048	3842	313	1885	22668	1623	563	1888	16518	28971	149	9570	78634	6916	26933	13928	68718	10318	49393	100	25511	20165	5961	6603	21516	37010	16022	15955	4615	17377	7558	14967	558	6310	8781	3650	14048	13569	4862	288	4195	4170	6496	4021
hsa-miR-451b	102	15	39	88	96	136	23	0	19	69	36	0	34	51	107	0	61	217	31	158	107	166	85	191	0	79	75	33	44	69	106	59	80	20	71	25	61	0	34	41	35	65	69	30	11	43	37	46	30
hsa-miR-452-3p	0	0	0	0	0	12	0	0	0	16	0	0	0	0	0	0	0	4	10	0	0	15	0	14	0	17	19	0	11	26	18	0	29	0	12	15	14	0	10	0	0	0	0	12	0	0	0	0	0
hsa-miR-452-5p	65	10	30	19	18	52	30	0	0	34	13	30	22	29	11	0	27	44	40	18	30	63	38	58	0	92	87	31	83	83	101	49	137	39	70	44	72	20	77	43	41	50	26	29	10	40	22	29	114
hsa-miR-4520-2-3p	0	0	0	0	0	0	0	0	0	0	0	0	0	0	4	0	0	0	0	0	0	0	0	0	0	11	0	0	0	10	0	0	24	0	15	0	0	0	0	0	0	0	0	0	0	0	0	0	0
hsa-miR-4520-3p	0	0	0	0	0	22	0	0	0	10	0	0	0	0	2	0	0	10	5	0	0	12	13	16	0	19	16	10	0	23	23	2	36	0	18	10	21	0	13	0	0	16	0	0	13	13	12	0	0
hsa-miR-4520-5p	10	0	12	0	0	14	13	0	0	20	0	0	0	0	0	0	0	9	14	0	12	22	12	34	0	27	26	11	12	20	28	11	44	0	22	0	33	0	22	45	0	0	0	0	0	0	0	0	0
hsa-miR-4521	99	17	50	53	32	113	50	0	25	82	24	11	24	62	35	0	42	86	92	39	26	128	75	134	0	177	187	74	144	169	145	135	309	63	151	90	165	49	121	48	28	30	36	26	56	74	14	43	14
hsa-miR-4522	20	0	0	0	0	11	0	0	0	0	4	0	0	10	6	0	0	12	7	0	0	23	0	14	0	12	16	0	13	30	22	15	33	0	18	18	18	0	16	0	0	13	0	0	0	24	15	19	0
hsa-miR-4523	27	13	19	11	0	44	23	0	10	36	7	0	0	26	12	0	16	26	12	17	0	48	32	38	0	59	66	27	59	81	63	43	99	21	50	56	50	20	45	17	12	23	15	18	52	67	20	19	13
hsa-miR-4524a-3p	0	0	0	0	0	10	0	0	0	0	13	0	16	11	0	0	11	10	12	0	0	10	0	0	11	24	27	0	12	27	15	14	32	0	20	0	16	0	13	10	10	0	10	10	19	14	10	11	0
hsa-miR-4524a-5p	52	21	39	38	40	74	35	0	34	44	37	21	24	27	24	0	39	37	37	21	44	82	35	64	0	94	102	66	72	99	99	79	129	49	77	47	78	14	85	23	22	45	39	27	21	29	21	32	14
hsa-miR-4524b-3p	33	0	15	26	0	30	19	0	0	28	14	0	0	17	8	10	23	23	42	0	14	33	28	23	0	39	63	14	47	54	62	41	74	16	46	33	59	0	64	39	24	22	16	81	18	47	28	34	11
hsa-miR-4524b-5p	19	0	0	11	10	28	17	0	0	11	0	0	0	0	7	0	0	24	13	0	0	28	23	19	0	37	49	15	37	51	35	32	55	16	41	12	45	0	42	15	14	21	0	15	21	35	16	21	6
hsa-miR-4525	49	0	26	25	13	65	25	0	0	50	10	0	16	36	30	0	20	34	47	24	19	70	29	74	0	100	79	41	43	61	92	49	140	40	79	47	67	22	52	19	0	10	0	13	0	11	15	15	0
hsa-miR-4526	15	0	0	0	0	17	0	0	0	0	0	0	0	0	0	0	0	0	0	0	0	11	0	0	0	15	13	0	0	21	18	0	23	0	13	0	18	0	16	0	0	13	0	0	0	16	0	0	0
hsa-miR-4527	10	0	0	0	10	16	0	0	0	12	0	0	0	0	3	0	0	0	0	0	0	16	11	15	0	27	15	0	16	24	28	22	34	0	27	12	16	0	14	11	11	12	12	0	0	0	11	18	0
hsa-miR-4528	18	0	14	11	0	18	11	0	0	22	0	0	0	0	11	0	0	17	15	14	0	29	19	22	0	48	30	20	19	43	37	20	43	12	32	16	27	17	21	10	0	20	0	12	0	38	25	11	0
hsa-miR-4529-3p	22	0	0	0	0	26	25	0	0	21	0	0	0	0	0	0	15	18	16	0	0	17	16	22	0	52	56	21	33	54	32	38	88	22	38	25	32	0	33	16	17	10	0	12	16	17	0	32	0
hsa-miR-4529-5p	34	12	16	20	0	37	13	0	0	23	10	0	0	21	11	0	16	17	19	13	14	41	21	28	0	44	53	26	43	53	49	39	66	23	37	23	36	13	35	20	18	30	24	20	36	45	43	16	14
hsa-miR-4530	13	0	0	0	0	19	0	0	0	19	5	0	0	0	7	0	0	19	5	13	0	17	0	16	0	27	28	15	20	19	29	13	30	0	12	20	19	0	18	15	14	12	27	25	13	22	36	12	10
hsa-miR-4531	133	17	42	39	27	99	51	0	13	129	32	14	31	108	49	0	44	92	94	67	40	134	73	119	0	218	251	53	174	169	203	136	278	86	140	152	187	81	128	53	54	92	65	63	74	51	53	89	36
hsa-miR-4532	223	23	84	44	31	75	37	25	43	148	19	0	46	166	50	0	190	145	112	56	44	101	116	96	0	115	126	52	79	124	139	82	161	35	119	112	116	61	67	19	28	45	19	31	14	22	48	29	14
hsa-miR-4533	184	21	107	76	48	309	116	21	19	244	26	23	31	162	81	12	75	136	162	71	50	204	115	309	0	412	323	98	238	310	217	246	443	111	319	200	259	116	219	60	44	48	47	58	44	205	46	78	34
hsa-miR-4534	196	37	81	108	66	147	103	23	29	192	68	26	70	137	120	0	139	193	159	100	78	169	135	188	26	312	357	132	272	246	239	245	524	134	194	159	318	97	181	26	36	66	40	50	51	54	52	36	13
hsa-miR-4535	33	11	13	16	0	37	18	0	0	36	0	0	0	20	9	0	15	20	24	13	28	24	31	41	0	45	58	27	44	58	59	30	93	34	40	22	50	20	35	11	14	34	11	17	17	49	51	35	14
hsa-miR-4536-3p	0	0	0	0	0	0	0	0	0	0	0	0	0	0	0	0	0	0	0	0	0	0	0	0	0	0	0	0	0	10	0	0	10	0	13	0	0	0	0	0	0	0	0	0	0	0	0	0	0
hsa-miR-4536-5p	0	0	0	0	0	0	0	0	0	0	0	0	0	0	0	0	0	0	0	0	0	0	0	0	0	0	0	0	0	11	11	0	12	0	19	0	0	0	0	0	0	0	0	0	0	0	0	0	0
hsa-miR-4537	30	0	16	21	16	36	16	0	18	26	11	0	12	19	8	0	14	20	19	10	17	34	19	26	0	73	70	22	55	85	71	30	91	22	57	36	39	20	47	27	22	23	12	12	18	29	24	27	11
hsa-miR-4538	75	18	38	47	18	79	31	0	19	77	27	15	26	36	23	0	53	61	54	20	40	80	43	44	0	143	146	52	99	113	114	96	216	61	85	60	115	29	88	29	31	52	20	34	47	91	41	42	18
hsa-miR-4539	29	0	16	28	11	25	25	0	0	17	6	0	13	12	9	0	29	34	31	0	22	26	0	21	0	44	123	21	77	94	64	46	161	16	62	19	47	0	42	25	31	62	16	47	39	57	59	67	15
hsa-miR-454-3p	220	75	399	232	83	132	57	14	37	117	109	86	195	28	117	80	78	524	81	273	484	456	302	432	0	71	93	96	36	126	153	77	134	18	182	43	251	15	75	1875	2274	1893	832	545	201	507	184	1220	1793
hsa-miR-454-5p	29	0	25	25	20	35	19	0	0	21	5	0	0	0	65	0	0	30	18	20	34	81	22	78	0	47	46	17	20	48	55	30	62	0	44	13	51	16	31	71	112	66	19	15	0	39	12	44	79
hsa-miR-4540	15	0	0	0	0	20	0	0	0	10	2	0	0	0	5	0	0	17	12	0	0	22	13	15	0	30	32	18	22	33	35	17	34	10	39	15	29	0	25	18	16	23	12	12	27	28	39	22	12
hsa-miR-455-3p	0	0	0	0	0	11	0	0	0	0	0	0	0	0	0	0	11	3	15	0	0	22	0	11	0	18	20	13	16	20	16	14	23	15	18	0	27	0	14	0	0	0	0	0	0	0	0	0	0
hsa-miR-455-5p	19	0	12	0	0	24	16	0	0	0	0	0	0	0	3	0	24	12	18	0	10	26	12	24	0	20	39	11	15	29	31	20	44	0	21	14	34	10	18	11	0	13	0	11	25	19	0	11	14
hsa-miR-4632-3p	91	44	80	98	49	125	116	0	14	94	33	13	37	66	48	0	74	115	113	40	42	157	129	215	0	195	234	103	131	226	199	154	321	89	226	86	227	57	155	59	32	43	53	54	66	50	42	43	28
hsa-miR-4632-5p	24	0	11	0	10	20	0	0	0	19	1	0	11	10	12	0	12	22	14	0	11	20	13	14	0	42	30	17	23	41	36	23	56	21	22	22	19	0	16	23	17	28	22	23	20	59	37	26	20
hsa-miR-4633-3p	40	13	37	40	35	44	48	0	16	42	20	15	30	14	17	0	64	71	61	0	24	55	43	64	0	144	143	40	90	179	107	60	185	46	140	25	112	18	71	0	0	17	0	24	10	20	19	21	9
hsa-miR-4633-5p	13	0	0	0	0	0	0	0	0	0	0	0	0	0	0	0	0	9	11	0	0	0	0	0	0	11	15	0	16	14	17	15	17	0	11	0	0	0	0	0	0	0	0	0	11	11	0	0	0
hsa-miR-4634	44	0	11	0	0	22	10	0	0	32	5	0	0	19	9	0	11	28	24	10	0	40	12	26	0	60	56	24	42	52	52	40	85	23	42	29	36	22	34	25	26	31	22	28	24	42	27	25	19
hsa-miR-4635	87	30	44	48	34	107	58	0	23	70	23	0	30	64	53	0	36	81	81	48	38	104	55	104	0	147	226	72	133	201	176	108	278	63	143	70	143	42	146	66	49	64	44	57	56	122	55	89	30
hsa-miR-4636	55	10	25	36	22	75	36	0	12	53	12	0	0	27	17	0	19	47	53	14	24	80	34	41	0	96	127	58	94	177	122	86	185	43	111	61	95	0	89	45	26	44	34	37	53	62	25	61	18
hsa-miR-4637	14	0	0	0	0	17	0	0	0	15	0	0	0	12	8	0	0	13	14	0	0	10	0	19	0	20	28	16	21	18	34	17	30	11	26	0	18	0	13	10	0	12	0	11	0	0	0	0	0
hsa-miR-4638-3p	195	26	72	99	31	209	94	14	15	192	33	10	23	129	54	0	71	141	152	45	40	154	102	153	0	304	342	113	287	289	248	218	461	132	255	217	267	75	280	90	76	61	97	111	73	86	70	115	44
hsa-miR-4638-5p	20	0	0	0	0	25	0	0	0	14	0	0	0	13	9	0	0	17	8	0	12	30	0	12	0	30	35	0	24	32	31	13	42	16	32	19	22	0	22	11	16	24	11	11	16	33	18	24	16
hsa-miR-4639-3p	42	0	25	29	14	51	26	0	0	66	10	0	0	47	18	0	16	28	46	24	14	73	32	66	14	111	102	31	73	58	82	53	137	29	82	57	76	35	75	12	10	34	15	45	27	20	16	21	11
hsa-miR-4639-5p	0	0	0	0	0	13	0	0	0	0	0	0	0	0	0	0	0	7	12	0	0	15	0	13	0	25	15	0	14	19	20	15	31	0	21	11	13	0	23	12	0	11	10	0	16	30	0	12	0
hsa-miR-4640-3p	53	0	15	25	0	50	23	16	0	33	9	0	0	26	19	0	19	44	58	13	18	53	32	46	0	83	104	38	83	115	80	70	159	32	87	46	90	15	61	22	24	21	14	23	30	22	23	26	12
hsa-miR-4640-5p	51	0	13	16	10	41	23	0	0	38	8	0	0	25	15	0	14	46	35	0	10	38	32	33	0	73	79	27	49	59	74	51	101	21	44	39	50	19	41	13	21	20	11	16	13	25	26	13	4
hsa-miR-4641	0	0	0	0	0	20	0	0	0	0	0	0	0	10	0	0	0	0	0	0	0	13	0	13	0	17	20	12	11	19	16	0	24	0	21	0	13	0	0	0	0	0	0	10	0	10	0	0	0
hsa-miR-4642	91	15	27	27	14	115	40	14	12	72	19	0	13	35	20	0	46	68	70	17	29	69	37	51	0	143	198	53	149	194	161	95	285	87	114	74	139	20	139	41	35	40	46	70	107	130	66	68	26
hsa-miR-4643	13	0	0	0	0	15	16	0	0	0	0	0	0	0	3	0	0	6	14	0	0	19	0	20	0	28	32	21	15	23	17	11	33	0	22	0	18	0	22	0	0	11	0	0	0	0	0	0	0
hsa-miR-4644	27	0	21	15	10	22	17	0	0	26	6	0	13	24	13	0	10	22	17	0	10	29	12	37	0	46	55	15	39	47	72	29	58	14	36	25	52	0	40	19	23	36	13	28	25	44	30	19	21
hsa-miR-4645-3p	17	0	0	12	0	13	0	0	0	0	2	0	0	0	0	0	0	12	16	0	11	20	10	12	0	25	24	0	19	26	27	15	45	10	18	14	12	0	12	13	19	37	0	0	0	0	0	15	16
hsa-miR-4645-5p	27	0	12	12	12	47	24	0	11	22	12	13	0	17	15	0	13	22	32	14	14	35	25	36	0	66	43	22	26	44	47	33	73	18	36	24	45	14	47	0	0	0	0	0	0	0	0	0	0
hsa-miR-4646-3p	58	23	71	44	37	69	44	12	11	62	35	22	35	55	31	0	62	65	60	35	59	61	72	115	49	119	138	55	74	90	116	78	211	38	119	70	134	38	74	20	33	44	31	42	46	39	45	34	49
hsa-miR-4646-5p	28	0	0	0	0	15	0	0	0	17	0	0	0	14	16	0	0	16	12	14	0	18	12	21	0	31	35	11	15	34	25	18	58	12	17	19	18	0	20	0	12	21	10	16	11	23	14	0	10
hsa-miR-4647	17	0	0	0	10	21	13	0	0	18	7	0	0	15	13	0	0	12	16	0	0	20	12	18	0	36	29	16	30	41	44	20	52	15	36	16	30	12	35	23	20	38	23	23	47	65	41	26	26
hsa-miR-4648	39	19	30	22	27	46	25	0	13	45	21	0	20	20	13	0	26	42	43	19	31	44	28	47	13	92	82	27	45	101	79	51	137	25	60	39	81	20	64	25	12	21	27	31	28	36	20	28	8
hsa-miR-4649-3p	24	0	11	15	10	27	17	0	0	18	0	0	0	13	7	0	10	28	25	0	0	31	15	26	0	45	55	15	38	65	40	35	87	16	42	26	42	0	54	0	0	16	13	10	14	31	14	15	0
hsa-miR-4649-5p	149	62	100	122	66	166	101	0	40	91	85	36	70	76	35	17	98	101	97	33	57	134	79	100	0	269	248	112	241	333	262	159	355	129	261	194	278	30	306	95	98	129	111	201	121	132	98	200	62
hsa-miR-4650-3p	0	0	0	0	0	12	0	0	0	0	0	0	0	0	0	0	0	6	15	0	0	0	0	16	0	23	18	10	0	17	22	0	26	0	14	13	12	0	10	0	0	15	0	0	14	0	17	11	0
hsa-miR-4650-5p	10	0	11	10	0	17	0	0	0	11	5	0	0	0	9	0	15	15	11	11	0	19	19	21	0	28	17	13	19	28	34	17	40	10	24	0	21	0	24	17	20	28	21	23	35	82	28	35	19
hsa-miR-4651	31	12	0	13	0	21	16	11	0	19	7	0	0	18	13	0	14	27	21	0	10	26	20	35	0	46	58	14	29	41	35	28	59	27	39	39	42	18	19	23	35	18	20	25	16	42	32	20	14
hsa-miR-4652-3p	80	0	51	45	38	125	63	15	16	89	35	11	32	81	34	0	64	71	99	73	64	121	79	132	0	174	192	91	124	155	171	129	246	59	124	97	113	52	137	44	57	74	45	64	58	122	73	74	73
hsa-miR-4652-5p	45	11	40	40	36	68	39	0	0	41	25	18	19	27	19	0	38	45	54	16	39	47	58	59	0	93	99	50	63	95	74	67	133	43	84	31	93	10	68	32	33	48	47	40	47	77	61	43	26
hsa-miR-4653-3p	30	19	27	22	22	48	18	0	14	27	12	10	11	19	21	0	24	36	24	19	25	52	38	66	0	55	66	34	47	53	60	51	101	17	54	40	60	28	49	27	17	24	22	27	21	33	31	28	22
hsa-miR-4653-5p	19	0	13	0	0	17	11	0	0	16	0	0	0	0	0	0	10	0	0	0	0	24	10	10	0	33	35	11	21	21	28	23	38	13	26	10	28	0	18	0	0	0	0	0	0	11	0	0	0
hsa-miR-4654	64	23	35	48	35	106	57	0	23	56	45	30	24	32	38	0	46	54	72	14	26	94	44	63	14	121	166	64	109	211	164	93	253	55	129	61	135	23	136	58	81	76	74	66	113	122	64	83	28
hsa-miR-4655-3p	30	0	13	0	0	48	23	0	0	24	7	0	15	10	12	0	17	39	31	0	14	32	0	24	0	61	59	21	39	53	45	40	106	20	48	26	42	14	45	21	20	27	25	22	14	33	37	22	9
hsa-miR-4655-5p	292	90	235	107	165	258	209	47	63	245	248	78	90	107	120	14	167	255	248	163	278	357	248	515	22	507	525	129	304	470	324	368	653	122	365	170	182	60	199	58	75	64	41	54	57	82	79	73	91
hsa-miR-4656	73	16	25	20	22	59	29	0	0	64	22	0	15	32	25	0	29	46	52	15	23	65	37	44	0	107	119	42	99	102	91	55	166	37	81	68	79	28	82	12	21	23	26	20	17	26	20	38	9
hsa-miR-4657	12	0	0	0	0	11	0	0	0	13	0	0	0	14	5	0	0	9	12	0	0	14	0	20	0	25	24	0	17	14	17	17	28	0	17	14	16	0	14	21	0	14	0	20	0	10	12	14	0
hsa-miR-4658	50	17	19	14	12	46	23	14	0	33	22	0	14	32	23	0	43	50	37	14	17	49	38	51	0	91	95	31	77	103	95	43	114	29	75	55	61	18	63	34	36	57	47	40	47	102	52	54	111
hsa-miR-4659a-3p	26	0	18	20	0	42	24	0	0	20	0	0	0	11	13	0	0	19	28	11	0	45	30	31	0	47	60	17	34	74	55	37	76	26	48	22	51	12	48	28	11	13	18	22	18	19	14	23	11
hsa-miR-4659a-5p	0	0	0	0	0	17	13	0	0	0	0	0	0	10	0	0	11	11	15	0	0	21	17	18	0	33	25	11	21	28	11	14	38	13	28	15	13	0	23	0	0	0	0	0	0	13	0	0	0
hsa-miR-4659b-3p	28	12	19	22	18	24	17	0	0	25	0	0	11	11	13	0	18	32	36	15	0	60	21	32	0	70	91	30	43	109	70	49	107	20	102	19	54	12	45	35	32	30	22	21	42	87	27	53	23
hsa-miR-4659b-5p	0	0	0	0	0	0	0	0	0	10	0	0	0	0	5	0	0	0	0	0	0	0	0	0	0	0	0	0	0	12	0	0	0	0	19	0	0	0	0	12	0	0	0	13	12	13	18	0	3
hsa-miR-466	22	0	15	16	0	36	10	0	0	21	8	0	0	28	15	0	18	22	20	10	12	25	19	34	0	28	33	24	28	48	53	26	55	0	43	36	34	20	32	31	32	30	20	36	26	35	42	23	21
hsa-miR-4660	19	0	15	15	10	29	14	0	0	29	8	0	0	30	10	0	14	21	29	16	0	41	13	33	0	51	36	25	38	38	50	31	68	13	39	21	38	11	33	19	22	43	20	36	19	38	53	24	20
hsa-miR-4661-5p	60	12	36	29	16	50	29	0	27	29	14	0	12	30	19	0	21	46	38	0	21	55	32	61	0	71	99	38	69	109	81	58	115	37	87	32	73	0	71	46	46	37	34	73	49	45	40	37	31
hsa-miR-4662a-3p	0	0	0	0	0	13	0	0	0	0	0	0	0	0	0	0	0	0	0	0	0	0	11	10	0	12	14	0	0	0	23	0	25	0	19	0	10	0	16	0	0	0	0	0	0	0	0	0	0
hsa-miR-4662a-5p	18	0	22	20	11	34	18	0	0	32	7	0	12	22	20	0	21	20	32	10	17	59	22	54	0	75	66	24	40	57	50	31	85	24	52	21	36	13	42	23	16	24	14	12	14	36	27	27	24
hsa-miR-4663	118	22	35	50	31	103	54	13	10	124	20	0	16	46	45	0	24	92	67	33	25	106	74	98	11	155	208	52	162	210	172	118	276	77	144	112	187	32	124	49	52	46	46	72	60	74	41	81	42
hsa-miR-4664-3p	110	19	37	39	24	98	40	0	18	84	29	13	27	56	33	0	49	54	58	26	32	87	65	78	0	148	169	64	124	178	112	109	239	58	106	71	114	29	93	55	64	107	62	62	62	193	70	64	39
hsa-miR-4664-5p	34	0	16	12	0	32	13	0	0	30	12	0	0	23	8	0	16	18	22	10	0	30	15	22	0	71	65	20	39	55	47	26	55	21	37	31	31	0	39	27	20	38	0	11	0	15	0	24	43
hsa-miR-4665-3p	137	16	33	26	16	100	44	0	0	120	23	10	13	53	43	0	58	100	73	32	27	94	36	72	10	205	264	61	201	210	162	117	301	111	134	113	152	56	139	28	21	46	32	41	52	61	35	32	28
hsa-miR-4665-5p	191	35	79	110	75	176	82	19	54	173	74	33	52	89	67	17	93	172	132	82	89	150	152	145	0	260	334	130	244	258	239	176	453	86	210	154	293	85	155	54	62	52	39	66	48	46	55	55	32
hsa-miR-4666a-3p	17	0	0	0	0	19	13	0	0	14	1	0	0	13	11	0	0	5	13	0	0	30	13	22	0	26	23	14	24	38	28	23	45	0	31	21	19	0	13	21	11	14	0	24	21	16	19	19	9
hsa-miR-4666a-5p	0	0	0	0	0	13	0	0	0	0	0	0	0	0	0	0	0	0	0	0	0	12	0	0	0	11	12	0	0	17	10	0	16	0	0	0	0	0	12	0	0	0	0	0	0	0	0	0	0
hsa-miR-4666b	28	0	21	21	20	29	26	0	0	28	10	12	13	37	12	0	22	22	33	17	28	42	23	51	0	59	55	27	53	73	75	34	68	21	56	37	58	22	48	35	20	25	13	27	40	38	20	50	14
hsa-miR-4667-3p	28	0	15	11	0	38	19	0	0	20	6	0	0	21	6	0	18	32	39	0	11	29	19	15	0	86	131	25	81	93	67	49	132	30	32	29	72	12	68	12	10	20	0	11	20	28	21	10	12
hsa-miR-4667-5p	31	0	10	14	0	31	14	0	0	22	4	0	0	24	20	0	11	16	17	12	11	21	22	28	0	52	67	17	36	39	57	29	83	13	40	36	41	13	32	14	18	22	23	26	27	46	26	25	22
hsa-miR-4668-3p	20	0	14	0	12	26	11	0	0	16	3	0	0	13	7	0	14	14	14	0	10	24	14	33	0	37	31	11	32	28	24	19	44	18	40	22	25	16	29	0	11	15	13	10	30	0	15	15	19
hsa-miR-4668-5p	35	17	31	21	22	64	36	0	10	50	18	11	11	38	16	0	20	29	37	19	22	40	21	71	0	74	73	45	39	74	78	51	107	14	70	43	62	13	64	15	14	44	14	13	20	33	24	10	25
hsa-miR-4669	340	106	203	280	188	416	210	21	52	355	136	61	78	209	144	0	238	261	307	153	175	392	326	300	54	505	602	262	580	599	569	423	729	249	519	449	584	136	561	169	177	191	193	225	277	269	176	254	107
hsa-miR-4670-3p	11	0	0	0	13	0	12	0	0	0	6	0	0	0	2	0	0	0	0	0	0	19	0	16	0	11	16	0	13	20	25	10	28	11	27	0	12	0	21	0	0	18	0	0	50	14	0	22	13
hsa-miR-4670-5p	52	19	40	39	18	71	41	0	22	25	49	18	0	41	17	0	43	21	45	38	33	58	40	57	0	74	68	36	81	101	86	49	111	45	81	86	81	0	95	20	19	29	14	23	31	33	15	39	18
hsa-miR-4671-3p	10	0	0	0	0	0	0	0	0	0	0	0	0	10	0	0	0	4	14	0	0	0	0	13	0	23	15	0	0	17	20	11	12	0	17	0	14	0	10	0	0	0	0	12	0	10	10	13	10
hsa-miR-4671-5p	388	48	334	270	169	676	367	16	56	394	84	40	76	229	198	0	180	445	539	82	106	610	377	844	18	1057	918	283	661	902	548	680	1091	318	1025	305	654	169	641	44	39	53	29	31	55	86	32	58	27
hsa-miR-4672	0	0	11	0	0	0	0	0	0	0	0	0	0	0	0	0	0	2	13	0	0	16	0	10	0	22	13	11	14	26	18	11	20	0	0	0	19	0	15	0	0	12	0	12	14	18	13	0	0
hsa-miR-4673	42	0	0	14	0	47	25	0	0	32	12	0	13	26	8	0	11	32	38	10	0	40	34	39	0	68	87	36	54	80	79	45	117	20	72	43	59	18	61	26	20	28	24	48	44	52	34	46	11
hsa-miR-4674	85	0	16	31	10	65	24	0	0	58	14	0	14	34	20	0	19	52	51	12	21	39	40	53	0	88	136	45	90	83	72	43	175	50	75	64	92	27	83	22	26	27	32	41	24	33	32	41	10
hsa-miR-4675	48	17	27	15	21	57	30	0	0	62	24	22	17	34	20	0	24	42	50	23	22	54	33	44	0	98	98	28	60	59	69	59	127	38	73	56	60	34	65	0	14	14	22	12	11	24	16	12	13
hsa-miR-4676-3p	74	11	37	32	24	81	33	0	17	73	13	0	0	50	28	0	27	47	63	24	18	53	43	79	0	153	109	38	126	145	100	73	211	50	109	88	117	41	128	29	26	46	20	43	33	42	23	31	14
hsa-miR-4676-5p	66	0	37	45	18	93	46	0	11	51	14	11	20	46	20	0	40	56	70	11	27	88	48	69	0	109	141	35	97	156	129	112	157	44	131	77	118	39	113	38	21	38	14	28	20	51	24	27	16
hsa-miR-4677-3p	10	0	0	0	0	14	0	0	0	0	0	0	0	13	0	11	0	0	0	0	0	14	0	16	0	20	22	13	13	25	14	11	22	0	14	0	18	0	0	29	21	19	12	11	0	21	0	10	12
hsa-miR-4677-5p	182	84	147	129	75	272	161	0	31	110	68	37	69	80	88	0	123	214	242	36	71	209	228	226	28	365	357	171	211	505	374	278	477	104	399	113	306	38	383	137	92	123	119	206	165	319	106	185	56
hsa-miR-4678	17	0	22	11	10	10	0	0	0	0	0	0	0	0	11	0	0	7	11	0	0	18	0	27	0	22	32	13	17	38	37	14	36	15	38	0	20	0	27	12	0	21	14	16	10	21	17	0	8
hsa-miR-4679	10	0	0	0	0	16	0	0	0	10	0	0	0	0	0	0	0	8	11	0	0	25	15	21	0	20	28	12	13	38	25	13	34	13	27	0	25	0	25	19	11	14	14	0	0	11	0	0	11
hsa-miR-4680-3p	27	15	28	20	23	31	26	0	0	15	13	0	0	16	13	0	20	22	22	0	0	41	23	39	0	51	44	27	26	65	56	37	69	18	54	16	40	14	51	20	0	18	0	15	0	23	21	25	14
hsa-miR-4680-5p	73	30	57	54	37	100	52	0	22	63	42	21	27	39	35	0	44	55	45	17	34	84	38	111	12	157	148	59	85	161	136	75	175	43	124	56	143	25	136	50	35	62	49	63	97	103	44	69	26
hsa-miR-4681	114	29	85	91	57	106	91	17	23	77	40	10	30	40	42	0	68	103	137	40	67	112	86	96	0	158	240	84	170	222	180	118	306	70	154	89	162	36	149	50	49	48	58	65	78	99	47	100	38
hsa-miR-4682	21	0	10	0	0	39	16	0	0	22	0	0	0	0	4	0	10	22	28	10	0	29	0	29	0	44	37	20	25	39	38	17	58	20	33	23	30	0	29	15	10	12	12	0	16	16	15	0	0
hsa-miR-4683	29	0	0	0	12	31	10	0	0	25	0	0	10	17	12	0	0	21	18	0	10	33	12	18	0	48	51	24	25	49	45	28	86	20	61	18	37	10	34	20	28	38	31	25	35	72	65	49	22
hsa-miR-4684-3p	38	14	17	21	0	54	26	0	13	44	13	0	11	28	17	11	24	39	38	18	19	55	36	48	0	93	70	23	68	68	64	48	120	28	73	41	88	24	54	15	0	21	15	23	29	32	18	24	14
hsa-miR-4684-5p	26	0	0	0	0	29	11	0	0	24	0	0	0	16	11	0	0	21	22	0	0	38	0	60	0	54	47	15	37	39	32	36	78	10	37	22	31	13	32	18	10	0	0	0	15	17	0	0	0
hsa-miR-4685-3p	0	0	0	0	0	17	17	0	0	20	5	0	0	10	8	0	0	20	13	0	0	16	12	10	0	25	40	0	24	26	45	19	47	0	24	19	18	0	16	14	0	16	0	40	16	27	24	15	10
hsa-miR-4685-5p	50	15	24	18	11	36	0	0	0	33	0	0	0	41	10	0	20	28	27	16	24	48	22	56	0	69	70	23	48	57	64	40	108	13	59	46	45	24	58	24	14	32	20	26	32	35	32	30	15
hsa-miR-4686	322	51	314	263	135	648	331	11	27	344	51	18	70	165	163	0	155	447	507	55	99	621	321	735	10	1104	992	354	698	1251	718	586	1200	332	1303	254	996	96	713	96	83	49	80	83	85	107	43	129	52
hsa-miR-4687-3p	23	0	10	10	0	36	0	0	0	24	3	0	0	15	8	0	12	12	14	0	0	19	13	23	0	34	40	14	11	30	38	27	55	10	31	26	31	0	31	22	15	16	13	33	19	19	20	17	8
hsa-miR-4687-5p	116	27	43	60	32	127	83	14	17	123	53	21	33	80	49	0	59	112	99	46	53	127	100	142	15	197	210	93	166	161	193	150	279	72	138	141	175	57	135	52	61	52	64	99	91	69	78	64	43
hsa-miR-4688	21	0	10	0	0	13	0	0	0	14	1	0	0	10	10	0	0	15	11	0	13	18	14	17	0	30	32	15	17	25	31	28	56	0	18	17	25	12	18	0	14	16	0	16	0	30	0	14	6
hsa-miR-4689	16	0	0	0	0	16	0	0	0	17	5	0	0	12	0	0	0	12	13	0	10	19	0	13	0	21	34	17	26	21	27	13	41	0	19	14	13	0	15	14	16	13	10	13	18	91	21	13	8
hsa-miR-4690-3p	13	0	0	0	0	14	0	0	0	0	0	0	0	0	0	0	0	0	0	0	0	0	0	11	0	18	19	0	15	21	14	12	22	0	16	10	0	0	13	0	0	0	0	0	0	0	15	0	0
hsa-miR-4690-5p	13	0	0	0	0	31	0	0	0	15	3	0	0	15	4	0	0	21	20	0	0	33	10	22	0	41	45	11	34	43	39	23	37	12	31	32	34	16	35	14	11	20	10	12	10	0	26	11	10
hsa-miR-4691-3p	15	0	0	0	0	15	0	0	0	14	0	0	0	0	3	0	0	3	15	0	0	11	0	10	0	19	21	0	16	18	19	11	26	10	14	11	17	0	11	0	0	0	0	11	0	34	17	10	0
hsa-miR-4691-5p	61	10	20	23	24	56	29	0	0	46	7	0	10	81	15	0	36	50	41	13	78	73	29	57	0	170	172	40	125	157	146	58	201	31	94	68	101	13	93	57	46	74	42	64	73	92	41	84	35
hsa-miR-4692	21	0	28	20	20	31	22	0	13	20	12	0	10	17	4	0	22	26	28	10	25	48	26	48	0	65	59	22	35	75	52	45	92	21	60	21	40	11	44	22	20	37	32	22	33	33	32	31	21
hsa-miR-4693-3p	48	0	27	26	17	60	32	0	12	29	5	0	14	32	16	0	22	39	34	0	16	45	39	45	0	85	91	40	64	71	77	50	80	27	49	28	55	11	60	48	51	50	32	36	48	65	42	48	25
hsa-miR-4693-5p	94	41	72	67	50	154	109	0	34	110	66	32	29	41	30	12	72	81	115	28	70	153	95	131	24	224	199	91	150	265	236	146	308	80	207	92	208	43	173	99	69	87	84	129	131	221	96	119	40
hsa-miR-4694-3p	10	0	0	0	0	23	14	0	0	0	0	0	0	0	0	0	0	10	13	0	0	20	0	15	0	25	19	0	17	27	21	15	34	0	28	0	28	0	11	0	0	0	0	0	0	0	0	0	0
hsa-miR-4694-5p	21	14	17	17	21	43	19	10	0	21	0	10	14	19	9	0	18	29	27	0	14	42	30	33	0	64	65	34	41	79	49	36	74	20	88	31	69	10	60	18	19	26	0	28	19	16	17	18	21
hsa-miR-4695-3p	50	0	30	16	14	52	29	0	0	41	8	0	0	53	22	0	12	23	47	12	18	70	29	62	0	79	81	34	64	72	97	55	122	47	67	50	76	18	79	48	43	46	35	45	88	95	42	78	31
hsa-miR-4695-5p	32	0	0	14	0	26	15	0	0	26	1	0	0	11	5	0	0	19	16	11	11	25	17	19	0	50	44	12	28	49	30	35	58	15	37	25	38	14	28	14	18	23	12	17	15	59	35	23	9
hsa-miR-4696	33	0	20	20	22	51	18	0	0	40	13	0	0	13	20	0	21	29	40	0	15	38	24	46	0	82	81	30	36	79	62	52	86	23	71	26	56	0	48	0	11	15	12	16	29	23	13	17	10
hsa-miR-4697-3p	25	0	10	11	0	16	0	0	0	25	10	0	17	19	8	0	0	18	19	0	19	23	12	18	0	29	51	21	40	38	39	23	57	13	26	28	23	0	37	11	15	16	12	16	17	29	0	24	11
hsa-miR-4697-5p	32	0	36	17	16	42	19	0	0	33	13	0	0	17	13	0	24	42	43	0	13	59	28	30	0	71	85	23	56	84	76	48	96	28	53	45	71	12	44	17	17	14	0	15	11	21	12	23	13
hsa-miR-4698	17	0	14	0	0	26	0	0	0	19	7	0	0	11	7	0	12	7	21	10	0	13	16	32	0	36	35	18	23	44	27	19	36	0	21	24	29	0	32	13	10	18	0	0	18	27	0	21	0
hsa-miR-4699-3p	51	0	24	23	14	67	33	0	11	46	9	0	10	41	25	0	11	46	50	13	0	98	43	78	0	100	91	34	61	85	69	50	117	45	90	48	79	23	64	10	0	23	15	19	23	37	19	19	13
hsa-miR-4699-5p	0	0	0	0	0	0	0	0	0	0	0	0	0	0	0	0	11	0	0	0	0	0	11	12	0	13	10	0	0	12	12	0	25	0	11	0	0	0	20	0	0	0	12	12	0	10	15	10	0
hsa-miR-4700-3p	200	25	94	104	44	166	71	0	18	206	39	17	23	143	65	0	82	206	129	69	61	147	126	145	0	256	400	119	287	253	291	209	504	115	209	242	367	88	223	91	46	70	79	70	176	150	59	79	42
hsa-miR-4700-5p	19	18	11	13	0	16	0	0	0	18	7	0	0	15	7	0	11	16	19	0	12	26	11	29	0	24	42	21	19	41	46	19	47	0	40	17	25	14	25	26	23	59	12	24	27	47	36	23	23
hsa-miR-4701-3p	70	19	48	31	26	79	39	17	0	101	27	13	25	77	35	0	46	73	67	45	29	96	54	110	0	170	154	53	96	107	173	74	191	44	127	83	75	50	105	44	27	20	40	41	50	41	40	29	39
hsa-miR-4701-5p	69	0	38	29	39	56	44	0	11	71	21	0	16	49	27	0	25	40	47	27	19	85	43	67	0	125	131	46	67	89	102	73	158	31	89	52	89	36	77	26	19	26	18	29	37	47	31	18	20
hsa-miR-4703-3p	24	0	22	21	13	38	22	0	0	19	10	11	10	0	19	0	19	32	32	11	14	44	29	43	0	42	57	21	42	42	53	37	74	21	64	21	38	13	37	14	0	0	17	18	10	11	0	16	7
hsa-miR-4703-5p	0	0	10	0	0	11	0	0	0	0	0	0	10	0	0	0	0	0	0	0	0	12	0	16	0	16	12	0	12	24	20	10	30	0	28	11	10	0	13	21	26	12	0	0	24	13	10	0	14
hsa-miR-4704-3p	0	0	0	0	0	0	0	0	0	0	0	0	0	0	0	0	0	0	0	0	0	11	0	11	0	17	12	0	0	24	19	10	28	0	13	0	12	0	0	0	0	10	0	0	0	0	0	0	0
hsa-miR-4704-5p	15	0	0	13	0	23	10	0	0	26	0	0	0	0	0	0	10	12	11	0	0	35	13	21	0	32	36	12	21	22	28	18	30	10	33	19	22	0	26	0	0	0	0	0	0	10	0	0	0
hsa-miR-4705	100	20	74	65	36	160	91	0	17	80	31	19	20	52	43	0	27	69	92	30	36	129	79	136	0	191	181	90	111	200	153	124	266	62	194	73	168	30	141	16	19	40	26	15	15	51	29	34	14
hsa-miR-4706	67	0	30	13	20	67	29	0	20	45	10	0	16	56	17	0	22	51	39	20	22	65	34	63	0	73	89	29	71	99	96	72	182	38	77	61	63	43	66	54	35	51	34	41	30	69	54	48	35
hsa-miR-4707-3p	1117	63	437	524	121	1018	456	38	56	1105	114	37	88	562	430	12	383	1102	909	402	188	920	519	842	19	1225	1811	672	1380	1377	1485	1152	2476	766	1157	992	1645	625	1043	290	278	288	290	394	335	345	378	356	172
hsa-miR-4707-5p	135	25	47	68	25	136	58	11	14	111	40	18	31	60	48	0	60	106	106	46	54	117	70	48	0	179	329	82	201	245	211	160	439	89	145	161	207	51	155	143	42	43	59	68	79	109	69	71	29
hsa-miR-4708-3p	17	0	0	0	0	13	0	0	0	14	3	0	0	14	6	0	0	14	16	0	0	20	10	16	0	26	36	13	23	29	23	21	37	0	14	10	33	0	24	11	11	19	0	12	10	12	14	15	0
hsa-miR-4709-3p	12	0	0	11	0	14	0	0	0	16	0	0	0	0	9	0	0	10	8	0	0	18	0	0	0	19	28	14	15	24	23	9	28	10	18	0	18	0	16	0	13	12	0	19	11	12	0	11	10
hsa-miR-4709-5p	22	0	11	0	11	22	14	0	0	15	6	0	0	26	8	0	0	17	18	0	0	27	12	19	0	39	37	12	29	39	54	24	49	15	28	11	35	0	26	21	12	22	14	23	53	41	16	27	14
hsa-miR-4710	15	0	10	0	0	10	0	0	0	12	3	0	0	0	0	0	16	10	15	0	11	11	13	39	0	31	30	0	17	26	37	8	19	0	20	12	20	0	17	16	14	15	0	12	0	24	17	0	20
hsa-miR-4711-3p	23	0	13	0	0	17	0	0	0	22	7	0	0	10	0	0	0	21	14	0	10	25	13	17	0	35	29	12	15	44	18	26	34	10	23	19	20	0	26	0	0	10	0	0	10	0	22	14	0
hsa-miR-4711-5p	11	0	0	16	0	17	0	0	0	0	0	0	0	0	0	0	0	14	6	0	0	18	10	24	0	27	21	14	14	17	20	10	25	0	11	13	26	0	11	0	0	11	0	16	0	20	0	0	0
hsa-miR-4712-3p	0	0	0	0	0	10	0	0	0	0	0	0	0	0	0	0	0	0	0	0	0	15	0	0	0	12	0	11	14	25	18	11	19	0	11	0	11	0	12	0	0	0	0	0	0	0	0	0	0
hsa-miR-4712-5p	35	0	12	10	10	24	13	0	0	26	10	0	11	16	9	0	11	20	26	0	0	34	13	48	0	58	54	22	31	58	48	37	88	19	43	20	36	15	41	26	15	24	0	30	21	44	30	23	15
hsa-miR-4713-3p	677	162	361	433	317	653	404	130	164	717	309	180	203	552	336	30	472	699	658	558	364	820	623	984	48	1260	1287	579	1065	823	1051	774	1854	501	845	756	1161	420	871	134	162	105	193	237	279	160	173	227	81
hsa-miR-4713-5p	59	20	21	28	25	83	26	0	15	54	18	0	17	39	32	0	46	49	62	20	30	76	35	125	0	196	184	48	111	134	126	78	198	43	118	61	141	35	96	27	20	26	15	25	21	40	35	27	14
hsa-miR-4714-3p	62	0	39	30	23	68	46	0	0	39	12	0	0	29	29	0	25	52	55	13	22	81	39	78	0	88	111	41	78	100	106	81	143	52	107	54	115	20	92	43	34	33	26	41	42	73	38	34	9
hsa-miR-4714-5p	34	16	25	28	10	39	19	0	0	30	10	0	0	19	26	0	18	27	15	11	0	42	20	56	0	59	69	26	47	80	55	39	108	15	74	26	47	14	54	33	22	18	23	25	26	27	24	19	11
hsa-miR-4715-3p	34	0	0	17	16	31	22	0	0	19	0	0	11	24	12	0	21	31	20	19	31	50	31	48	0	57	59	27	47	51	50	45	66	19	51	20	59	0	36	17	14	11	18	22	11	25	29	15	11
hsa-miR-4715-5p	15	0	10	11	0	22	0	0	0	21	0	0	0	16	5	0	0	12	15	0	0	13	0	26	0	30	32	0	17	29	16	19	38	12	28	20	24	0	23	32	22	17	12	14	10	24	19	20	9
hsa-miR-4716-3p	11	0	0	0	0	14	0	0	0	0	1	0	0	0	0	0	0	0	0	0	0	0	0	0	0	15	18	0	0	14	15	11	21	0	0	0	0	0	0	12	0	14	0	11	0	10	0	15	0
hsa-miR-4716-5p	32	0	13	13	0	29	15	0	0	35	5	0	0	31	11	0	14	23	20	14	12	42	28	35	0	72	50	18	34	60	79	29	81	14	49	31	40	30	29	12	0	44	0	16	34	14	27	14	17
hsa-miR-4717-3p	0	0	0	0	0	0	0	0	0	0	0	0	0	0	0	0	0	0	0	0	0	0	0	0	0	0	0	0	0	0	11	0	0	0	0	0	0	0	0	0	0	0	0	0	0	23	0	0	0
hsa-miR-4717-5p	24	0	11	21	0	38	19	0	0	21	11	0	0	20	9	0	18	27	25	0	13	32	17	20	0	43	49	22	20	57	51	24	49	20	41	24	40	0	22	0	0	11	0	13	13	21	20	14	7
hsa-miR-4718	55	0	27	25	14	61	29	0	10	55	15	0	0	25	11	0	29	37	42	0	11	63	18	46	0	100	160	32	80	170	93	60	218	40	90	44	77	21	84	33	32	51	29	54	34	65	32	46	13
hsa-miR-4719	29	10	34	21	35	50	44	0	25	25	23	23	16	13	19	10	18	34	31	14	17	52	55	58	0	62	42	35	36	63	42	46	85	33	77	17	55	0	52	14	0	0	0	11	16	27	0	13	0
hsa-miR-4720-3p	64	20	74	65	26	128	76	0	22	42	23	11	12	49	43	0	33	81	113	17	29	112	70	144	0	187	153	67	117	223	163	117	231	63	225	52	199	21	153	52	26	30	51	45	105	157	27	87	22
hsa-miR-4720-5p	12	0	12	10	0	16	0	0	0	0	1	0	0	16	0	0	0	11	16	0	0	20	0	29	0	23	31	18	13	19	15	22	36	0	25	0	16	0	17	0	0	10	0	0	0	11	0	10	10
hsa-miR-4721	35	0	0	13	11	30	0	0	0	30	4	0	10	16	17	0	16	21	19	0	0	29	23	32	12	48	48	23	33	49	42	29	70	20	36	30	34	15	48	24	19	34	31	24	30	85	33	35	13
hsa-miR-4722-3p	50	14	13	23	0	58	22	0	11	33	15	0	0	20	16	0	26	27	23	17	0	35	15	40	0	71	73	19	48	66	64	40	111	17	44	28	58	11	44	19	25	22	22	14	26	18	23	25	5
hsa-miR-4722-5p	34	0	13	11	0	30	12	0	0	27	6	0	0	20	14	0	11	29	22	0	0	28	22	30	0	55	62	17	35	52	45	31	96	17	44	42	30	13	42	12	11	19	0	19	16	10	20	19	0
hsa-miR-4723-3p	14	12	0	0	0	20	0	0	0	20	0	0	0	12	0	0	0	12	16	0	0	18	17	17	0	28	37	0	12	34	27	25	54	18	16	13	23	10	20	12	13	20	0	19	22	26	17	17	0
hsa-miR-4723-5p	172	74	91	175	102	179	112	21	74	200	120	91	83	111	63	10	150	168	154	102	110	151	153	142	17	213	309	150	253	234	208	199	410	142	201	196	304	94	215	60	47	44	35	82	62	52	39	70	25
hsa-miR-4724-3p	30	13	10	11	0	33	10	0	14	19	0	0	0	14	7	0	15	16	8	12	15	26	10	36	0	60	60	12	34	64	43	33	65	19	42	16	39	14	37	12	19	23	11	14	18	13	17	10	4
hsa-miR-4724-5p	16	0	0	0	0	15	0	0	10	16	0	0	0	0	12	0	0	17	10	0	0	25	13	19	0	33	33	12	17	30	33	11	45	0	20	16	27	0	23	10	0	16	12	23	17	28	16	19	12
hsa-miR-4725-3p	118	25	47	56	26	138	59	12	20	102	30	18	26	48	34	0	38	87	67	28	20	96	69	123	0	200	218	68	146	214	217	122	278	61	180	81	156	42	157	64	53	54	66	65	52	103	66	63	38
hsa-miR-4725-5p	41	0	0	15	0	36	10	0	0	24	3	0	0	27	9	0	11	21	21	0	0	36	11	31	0	64	62	15	67	35	61	40	88	23	39	38	42	0	33	15	21	36	13	13	42	27	32	31	17
hsa-miR-4726-3p	46	0	10	0	10	47	22	0	0	37	9	0	12	22	9	0	12	25	30	0	10	37	13	26	0	77	95	32	68	72	62	37	134	33	49	23	39	14	40	23	31	67	27	23	27	64	45	45	24
hsa-miR-4726-5p	28	0	11	0	0	32	13	0	0	27	4	0	0	20	15	0	10	25	18	0	18	24	27	33	0	53	53	23	28	50	52	33	55	23	51	35	46	11	22	32	29	36	25	40	34	45	47	40	37
hsa-miR-4727-3p	29	0	0	0	0	18	0	0	0	23	0	0	0	17	6	0	11	17	20	0	12	29	16	22	11	45	29	12	22	27	32	20	43	17	31	12	33	10	22	0	10	0	16	10	15	48	17	18	0
hsa-miR-4727-5p	51	11	16	31	12	55	22	0	13	36	15	0	0	17	21	0	14	47	36	15	23	53	24	45	0	63	107	39	76	109	82	60	153	38	67	51	95	19	55	45	19	33	24	23	31	40	36	24	10
hsa-miR-4728-3p	49	18	21	21	19	48	26	0	0	39	14	0	0	42	33	0	26	36	36	33	27	58	28	68	0	96	87	41	62	66	86	52	134	40	59	55	60	30	61	15	17	17	17	20	17	22	32	14	0
hsa-miR-4728-5p	0	0	0	0	0	0	0	0	0	0	0	0	0	0	0	0	0	7	10	0	0	12	0	13	0	17	0	0	12	10	10	0	28	0	11	0	10	0	15	0	0	0	0	0	0	11	15	10	0
hsa-miR-4729	50	0	26	19	23	76	32	0	13	42	15	0	19	49	21	0	28	38	45	20	26	59	26	61	0	105	93	34	53	85	81	57	130	37	91	52	68	42	69	20	20	53	23	42	29	35	38	44	26
hsa-miR-4730	53	21	22	21	24	49	49	19	10	62	8	10	15	51	8	0	36	32	59	33	27	66	44	38	20	95	103	40	81	71	91	46	117	30	49	50	74	43	77	34	47	44	55	53	56	82	87	66	27
hsa-miR-4731-3p	14	0	0	0	0	14	0	0	0	15	3	0	0	15	8	0	0	16	16	0	0	19	0	19	0	28	30	16	12	29	30	15	33	15	34	12	17	0	22	20	23	29	16	29	41	52	118	33	23
hsa-miR-4731-5p	0	0	0	0	0	0	0	0	0	0	0	0	0	0	0	0	0	0	0	0	0	0	0	0	0	0	13	0	0	0	0	0	10	0	0	0	0	0	0	0	0	0	0	0	0	0	0	0	0
hsa-miR-4732-3p	115	15	40	88	179	174	26	0	25	87	23	19	21	44	215	0	90	196	24	214	83	135	89	75	0	136	85	39	47	103	129	86	87	30	82	42	78	0	51	33	39	69	90	51	27	50	35	44	41
hsa-miR-4732-5p	161	13	46	113	163	164	48	0	24	95	22	15	21	70	342	0	80	328	53	415	97	238	101	188	0	120	144	65	69	116	192	117	157	41	124	45	127	22	67	92	55	141	206	74	39	50	87	68	90
hsa-miR-4733-3p	0	0	10	0	0	0	10	0	0	0	0	0	0	0	0	0	0	15	8	0	0	22	0	15	0	25	28	0	0	33	13	0	32	0	15	0	17	0	21	12	22	17	12	12	0	15	0	25	5
hsa-miR-4733-5p	171	16	93	71	45	297	123	0	16	163	17	11	25	126	100	0	47	175	166	30	39	242	110	345	0	419	332	92	229	373	218	224	384	121	399	146	332	85	253	27	21	53	17	28	21	32	23	19	15
hsa-miR-4734	81	19	41	56	20	61	51	0	12	125	44	10	25	45	21	0	43	61	40	29	42	65	52	49	0	99	168	47	117	126	105	92	193	63	69	93	115	42	84	30	24	29	25	47	45	50	32	38	22
hsa-miR-4735-3p	0	0	0	0	0	13	0	0	0	0	0	0	0	0	0	0	0	0	0	0	0	0	0	0	0	18	11	0	11	19	16	0	14	0	0	0	0	0	0	0	0	10	0	0	0	0	0	0	0
hsa-miR-4735-5p	33	0	0	0	0	33	16	0	0	29	2	0	0	13	14	0	0	13	23	0	0	33	17	37	0	49	41	15	33	50	44	28	49	19	43	17	33	10	25	13	0	0	0	13	10	25	10	16	10
hsa-miR-4736	40	0	22	22	30	36	20	0	0	11	2	0	0	20	12	0	16	22	30	0	11	41	28	21	0	75	66	32	55	88	70	43	111	23	52	22	67	0	34	28	26	42	19	38	46	62	22	38	23
hsa-miR-4737	80	16	49	58	41	130	45	12	25	69	27	27	14	50	27	0	28	67	87	35	43	92	68	95	17	167	144	65	116	166	148	96	218	64	133	64	125	23	112	32	49	99	34	33	78	84	77	71	35
hsa-miR-4738-3p	16	0	0	0	0	13	0	0	0	16	1	0	0	0	10	0	0	10	10	0	0	28	15	13	0	23	38	10	26	30	38	0	67	16	33	12	20	0	22	11	13	17	12	0	10	35	18	13	15
hsa-miR-4738-5p	68	14	25	28	16	72	38	0	16	46	28	15	27	35	21	0	36	45	49	17	26	52	34	53	0	91	145	33	93	120	104	72	146	37	80	64	67	21	70	30	31	34	26	44	20	53	43	44	18
hsa-miR-4739	38	12	17	0	12	35	23	0	0	31	5	0	12	17	15	0	12	20	29	11	15	38	13	39	0	65	64	25	36	52	60	35	89	25	49	32	43	20	38	19	14	38	25	22	21	38	25	20	11
hsa-miR-4740-3p	79	22	34	48	31	74	40	0	19	59	29	20	14	34	16	0	41	64	61	28	30	61	62	69	0	104	117	49	87	99	109	81	182	47	89	59	122	23	83	39	31	50	27	38	64	64	34	59	33
hsa-miR-4740-5p	101	17	78	98	36	177	85	14	23	113	29	10	30	54	52	0	47	113	125	44	54	136	105	138	0	177	230	139	164	263	261	141	323	105	228	130	251	57	170	76	75	70	98	95	97	81	78	106	42
hsa-miR-4741	144	19	55	71	28	144	69	15	19	140	36	17	23	98	30	0	60	95	86	38	48	109	70	106	0	203	230	70	225	269	214	160	328	88	163	157	199	68	194	87	73	99	74	127	68	113	86	107	46
hsa-miR-4742-3p	11	0	0	10	0	12	0	0	0	16	3	0	0	0	4	0	0	30	11	0	11	18	0	24	0	14	14	0	0	12	18	8	24	0	11	14	18	0	0	15	18	16	0	21	0	13	16	19	15
hsa-miR-4742-5p	15	0	0	0	0	13	0	0	10	0	0	0	0	0	10	0	0	4	11	0	10	15	12	12	0	21	15	0	23	26	17	12	22	0	23	0	18	0	14	0	0	14	10	0	0	11	14	15	10
hsa-miR-4743-3p	12	0	0	0	0	15	13	0	0	10	7	0	0	12	12	0	12	11	13	0	10	23	12	35	0	21	33	21	17	44	36	31	33	0	37	19	33	12	29	21	15	36	22	20	28	27	37	18	12
hsa-miR-4743-5p	22	0	11	11	0	15	14	0	0	22	0	0	0	12	0	0	10	15	23	0	15	26	17	25	0	51	45	14	26	53	32	34	62	13	29	28	36	14	28	0	0	12	0	14	11	21	13	15	0
hsa-miR-4744	38	10	26	0	25	48	21	0	0	20	13	0	19	15	7	0	25	15	27	0	15	46	15	41	0	63	75	25	54	95	66	43	101	31	59	28	41	14	45	14	0	18	0	17	38	34	11	20	0
hsa-miR-4745-3p	174	33	57	95	49	173	88	21	40	204	44	28	33	114	80	13	96	205	141	75	79	140	124	142	0	284	331	151	264	259	309	209	479	148	210	228	298	116	220	70	70	86	129	97	150	186	157	141	70
hsa-miR-4745-5p	72	13	27	30	13	68	37	0	0	67	23	0	15	39	15	0	35	56	47	17	27	44	26	32	0	96	158	39	108	125	93	69	197	40	64	60	76	15	75	25	27	35	20	29	39	40	17	29	10
hsa-miR-4746-3p	65	0	17	32	14	61	25	0	0	31	12	0	0	17	24	0	25	40	41	0	0	62	15	34	0	92	121	31	71	98	103	75	210	27	69	31	65	21	55	39	41	82	44	48	86	86	49	45	20
hsa-miR-4746-5p	32	0	0	12	0	15	0	0	0	11	0	0	0	18	9	0	11	17	19	0	0	29	0	20	0	28	48	16	24	35	43	25	48	14	32	18	30	13	18	14	18	24	18	13	17	37	24	22	12
hsa-miR-4747-3p	25	0	0	17	11	40	15	0	0	26	0	0	0	20	9	0	0	14	12	0	15	19	15	19	0	47	56	22	41	44	50	36	83	15	34	38	44	11	48	12	11	20	11	17	17	21	14	0	11
hsa-miR-4747-5p	36	0	19	17	13	32	24	0	0	15	0	0	0	23	34	0	16	31	29	28	14	40	15	61	0	77	53	30	57	56	68	50	91	21	51	39	47	26	40	0	15	12	17	13	18	16	11	15	10
hsa-miR-4748	41	0	28	23	19	68	28	15	0	56	17	10	13	39	29	0	33	32	59	24	34	80	39	54	0	88	91	32	69	71	95	41	149	38	64	51	61	39	54	26	34	41	22	30	40	69	46	33	30
hsa-miR-4749-3p	12	0	0	12	0	14	0	0	0	0	0	0	0	12	8	0	0	0	0	0	0	17	0	13	0	20	25	0	19	14	15	16	41	0	16	14	19	0	13	0	0	10	0	0	0	0	0	0	0
hsa-miR-4749-5p	28	0	0	0	0	19	0	0	0	0	0	0	0	12	5	0	0	6	13	0	0	21	10	12	0	22	31	0	22	23	29	12	54	0	12	0	20	0	18	16	0	18	0	16	18	22	22	18	0
hsa-miR-4750-3p	26	0	10	0	0	21	0	0	0	20	1	10	0	19	6	0	0	18	17	15	11	26	12	26	0	35	24	0	34	18	32	29	55	11	27	27	32	0	20	21	20	18	11	12	24	43	31	22	15
hsa-miR-4750-5p	214	115	134	130	73	202	158	15	59	150	96	34	57	50	78	0	118	177	180	46	98	176	108	140	28	242	431	128	284	341	290	241	559	103	226	137	285	52	264	94	74	58	50	68	86	118	62	115	54
hsa-miR-4751	33	0	0	11	10	37	11	0	0	40	5	0	0	23	14	0	16	30	29	19	24	35	16	53	0	79	81	28	55	66	50	40	99	29	57	50	67	14	46	18	18	18	16	29	15	37	21	19	12
hsa-miR-4752	17	0	0	12	0	23	0	0	0	14	2	0	0	12	12	0	0	15	15	0	0	25	0	22	0	29	36	11	25	32	30	23	41	0	27	20	41	0	24	15	10	13	10	26	0	15	29	0	13
hsa-miR-4753-3p	23	0	0	12	0	20	11	0	0	16	0	0	0	17	8	0	16	10	23	0	12	25	0	20	0	24	21	11	10	37	29	19	41	14	44	14	17	0	29	12	0	15	10	28	0	20	0	14	9
hsa-miR-4753-5p	35	0	16	18	0	25	16	0	0	17	5	0	0	29	4	0	0	19	27	18	0	43	14	28	0	44	48	20	45	52	32	29	67	26	45	24	41	13	42	24	25	107	15	39	27	71	99	30	15
hsa-miR-4754	75	27	46	50	36	94	39	0	19	67	28	15	32	45	37	0	40	64	58	28	41	91	38	96	0	166	148	32	103	190	160	88	228	44	126	77	163	35	105	68	58	86	51	61	147	246	83	80	26
hsa-miR-4755-3p	65	0	32	21	25	95	47	11	0	91	18	0	12	86	37	0	18	34	21	31	26	82	31	82	0	128	101	20	66	75	73	72	136	40	85	65	83	47	59	19	12	29	18	15	13	13	17	26	32
hsa-miR-4755-5p	11	0	0	0	0	14	0	0	0	0	0	0	0	0	3	0	0	12	6	0	0	14	0	20	0	23	25	0	15	28	22	22	26	15	22	19	14	0	19	13	13	20	0	0	0	23	0	16	7
hsa-miR-4756-3p	18	0	0	0	0	18	0	0	0	0	0	0	0	14	0	0	0	14	12	0	0	17	0	23	0	31	26	0	18	18	23	19	32	10	24	11	26	13	30	0	0	0	0	0	0	0	10	0	0
hsa-miR-4756-5p	10	0	0	0	0	11	0	0	0	0	0	0	0	0	6	0	0	0	0	0	0	12	0	12	0	14	21	0	17	11	14	17	37	0	10	12	13	0	19	11	10	14	11	20	12	22	10	14	8
hsa-miR-4757-3p	60	0	16	24	13	46	20	0	0	30	11	0	11	35	16	0	20	24	41	19	13	47	26	48	0	84	81	29	44	81	86	47	133	28	60	39	64	26	61	32	40	23	13	24	33	30	63	48	26
hsa-miR-4757-5p	202	40	113	154	86	254	124	20	27	210	52	34	34	194	91	0	120	206	260	102	78	319	180	273	17	429	481	210	361	406	464	286	665	181	398	282	445	193	339	114	96	116	122	133	163	141	195	187	59
hsa-miR-4758-3p	77	21	44	54	27	89	52	0	17	70	23	15	24	51	25	0	30	68	84	32	27	59	37	50	0	120	136	53	85	125	91	100	190	57	104	101	122	35	119	52	54	32	62	70	55	73	52	81	39
hsa-miR-4758-5p	158	29	80	91	53	140	73	11	29	142	70	42	39	102	55	18	62	121	116	56	61	170	80	140	14	233	293	106	167	208	173	162	424	81	168	147	272	85	167	42	63	37	46	31	108	77	41	67	24
hsa-miR-4759	33	0	16	0	0	57	24	0	0	34	3	10	0	37	21	0	11	24	23	0	0	43	34	60	0	68	59	23	32	41	37	36	82	22	57	32	47	21	35	19	14	0	0	20	10	15	18	18	9
hsa-miR-4760-3p	35	0	25	15	13	51	32	0	0	34	7	0	10	40	9	0	10	22	37	0	15	47	24	34	0	59	74	33	42	78	59	39	92	18	74	33	50	18	54	17	0	20	0	22	20	41	23	22	14
hsa-miR-4760-5p	46	18	34	27	15	64	38	0	13	43	25	18	0	46	18	0	44	36	49	13	27	65	43	90	0	90	80	33	57	61	86	71	138	35	104	49	75	39	57	19	12	22	11	20	11	33	0	23	6
hsa-miR-4761-3p	13	0	0	0	0	10	0	0	0	10	0	0	0	0	0	0	0	13	11	0	0	14	0	15	0	17	17	10	22	20	23	12	26	0	16	12	14	0	18	0	0	11	10	0	22	44	10	28	0
hsa-miR-4761-5p	20	0	0	0	0	18	0	0	0	0	0	0	0	0	6	0	12	16	7	0	0	29	0	20	0	33	30	13	27	41	29	19	52	15	32	17	26	0	29	12	0	14	0	17	0	12	14	11	0
hsa-miR-4762-3p	32	0	14	16	19	40	19	0	0	22	8	0	0	11	14	0	0	19	16	0	15	35	23	44	0	64	69	20	46	81	56	33	118	21	41	32	36	0	52	24	24	18	27	29	22	35	25	28	11
hsa-miR-4762-5p	14	0	0	0	0	15	0	0	0	0	0	0	0	0	0	0	0	12	17	0	0	20	0	16	0	28	21	0	13	24	14	18	26	0	17	0	12	0	17	0	0	11	0	10	0	12	0	10	0
hsa-miR-4763-3p	20	0	0	10	0	16	0	0	0	0	0	0	0	0	0	0	0	14	9	0	0	17	10	18	0	23	29	0	21	16	30	13	35	0	27	17	19	0	15	0	0	21	0	13	12	18	15	0	0
hsa-miR-4763-5p	16	0	0	0	0	28	11	0	0	24	4	0	0	24	10	0	0	9	14	0	0	25	10	18	0	40	32	15	22	26	42	20	35	10	22	19	23	14	23	22	20	38	19	29	36	33	57	40	20
hsa-miR-4764-3p	25	0	19	14	0	47	14	0	11	30	17	0	0	23	17	0	16	24	25	12	12	39	24	35	0	60	41	22	40	53	57	44	69	23	58	39	51	12	47	24	12	20	21	17	13	21	24	19	9
hsa-miR-4764-5p	26	0	17	15	21	42	15	0	14	40	14	0	11	37	10	0	21	15	23	0	25	55	36	31	0	50	58	23	44	63	54	38	95	18	46	36	49	20	53	15	0	18	13	10	39	31	25	15	15
hsa-miR-4765	24	10	21	18	0	37	21	0	0	24	9	0	0	23	13	0	14	23	28	0	18	33	17	47	0	52	50	21	38	56	46	31	50	15	47	24	37	14	28	16	13	32	16	14	14	51	26	23	9
hsa-miR-4766-3p	51	13	22	23	15	54	19	0	0	42	14	0	13	34	16	12	13	30	42	0	0	49	17	40	0	104	91	22	58	103	91	52	103	31	75	49	51	0	74	50	24	48	36	43	41	16	24	30	15
hsa-miR-4766-5p	55	0	38	21	19	84	43	0	0	55	0	0	0	61	18	0	26	61	70	20	21	114	61	147	0	223	135	48	80	168	88	81	163	45	174	52	132	23	98	13	0	10	0	14	12	23	0	20	6
hsa-miR-4767	69	13	16	16	10	56	24	0	0	45	10	0	16	32	20	0	31	56	56	17	14	48	19	42	0	112	147	44	110	144	116	61	237	57	73	50	106	16	98	25	30	31	20	34	82	141	37	26	12
hsa-miR-4768-3p	27	0	11	0	0	23	13	0	0	13	7	0	0	20	8	0	16	9	18	0	0	22	0	13	0	34	35	17	29	46	48	22	56	23	38	12	28	14	25	0	14	15	14	43	0	23	12	18	13
hsa-miR-4768-5p	32	0	0	18	0	25	15	0	0	12	0	0	0	12	10	0	0	30	17	0	0	27	18	18	0	50	62	29	38	57	46	35	87	17	53	33	40	0	34	16	10	16	12	24	13	19	12	26	0
hsa-miR-4769-3p	52	10	23	19	29	73	35	0	20	60	17	0	16	57	26	0	37	44	44	29	24	62	46	87	0	133	110	29	60	78	103	68	144	26	83	55	78	33	54	43	51	98	53	47	83	123	104	81	49
hsa-miR-4769-5p	17	0	0	0	0	19	12	0	0	10	1	0	0	11	8	0	10	11	10	0	0	14	10	20	0	30	23	0	19	22	23	15	38	12	28	20	14	0	15	17	0	23	0	0	0	19	12	10	0
hsa-miR-4770	17	0	0	0	0	0	0	0	0	0	0	0	0	0	4	0	0	0	0	0	0	16	0	12	0	19	14	0	0	23	10	9	11	0	14	0	15	0	20	11	0	15	16	13	42	15	10	0	11
hsa-miR-4771	98	12	34	41	24	113	37	0	0	71	17	0	0	63	30	0	42	78	112	17	39	104	50	122	0	185	206	60	154	182	156	118	254	81	143	84	157	39	153	27	19	32	20	36	55	38	13	36	20
hsa-miR-4772-3p	47	0	13	19	0	46	26	0	0	40	9	0	0	27	23	0	22	48	29	0	11	38	24	108	0	73	82	30	63	79	54	39	100	19	65	34	37	18	36	44	38	56	27	32	61	83	49	27	39
hsa-miR-4772-5p	18	0	0	0	0	22	0	0	0	16	4	0	0	16	8	0	0	16	11	0	0	25	0	16	0	24	31	13	20	40	38	24	27	10	32	17	28	0	23	0	18	16	0	0	45	0	12	10	0
hsa-miR-4773	24	0	0	0	0	19	0	0	0	10	1	0	0	0	9	0	10	15	14	13	0	0	16	19	0	26	28	21	26	33	33	20	39	12	33	22	21	0	28	10	26	0	17	24	0	15	0	10	0
hsa-miR-4774-3p	12	0	0	14	0	21	0	0	0	19	0	0	11	0	0	0	0	17	15	0	0	17	12	14	0	37	31	0	25	47	33	20	39	10	25	13	15	13	28	0	0	0	0	0	0	0	0	0	0
hsa-miR-4774-5p	0	0	10	0	0	12	0	0	0	11	0	0	0	0	1	0	0	10	10	0	0	13	0	14	0	22	19	0	19	21	19	16	21	0	31	0	18	0	20	15	0	14	14	0	10	10	17	0	5
hsa-miR-4775	35	0	29	16	0	52	21	0	0	42	8	0	0	39	8	0	26	33	37	22	0	51	34	44	0	64	58	38	41	46	46	39	82	14	54	35	52	24	48	40	24	41	25	18	34	105	28	31	27
hsa-miR-4776-3p	11	0	0	0	10	21	0	0	0	12	0	0	0	11	3	0	0	0	0	0	0	20	0	23	0	18	19	10	14	24	18	12	26	11	24	0	0	0	15	0	0	10	12	0	12	40	17	12	11
hsa-miR-4776-5p	11	0	0	0	0	13	0	0	0	0	0	0	0	0	1	0	0	6	10	0	0	12	0	12	0	16	12	0	13	19	15	11	15	0	13	17	17	0	13	14	0	0	0	0	0	13	12	0	0
hsa-miR-4777-3p	12	0	0	11	0	17	12	0	0	10	0	0	0	0	7	0	0	7	11	0	13	23	13	16	0	25	14	0	0	27	18	17	32	11	27	0	21	0	15	0	0	0	0	0	10	10	12	0	0
hsa-miR-4777-5p	0	0	0	0	0	0	0	0	0	0	0	0	0	0	0	0	0	0	0	0	0	12	0	14	0	20	20	0	11	18	17	0	37	0	11	13	21	0	11	0	0	0	0	0	0	0	0	0	0
hsa-miR-4778-3p	155	10	51	40	34	165	72	0	13	120	14	11	0	120	51	0	40	117	132	41	29	180	82	176	0	248	256	85	197	222	235	168	400	101	216	164	225	86	199	46	45	46	67	50	82	51	36	61	22
hsa-miR-4778-5p	59	0	21	23	22	87	35	0	15	56	12	0	0	49	23	0	24	34	48	12	17	67	26	82	0	128	91	34	78	99	99	68	145	37	98	42	62	20	75	29	37	59	40	36	49	133	69	43	29
hsa-miR-4779	64	0	21	28	14	70	43	0	10	37	15	0	10	20	18	0	25	43	38	20	19	68	49	57	0	79	101	34	56	100	86	63	154	30	65	49	88	21	64	15	15	22	16	37	27	48	12	19	12
hsa-miR-4780	27	11	11	10	0	26	0	0	0	19	7	0	0	13	8	0	0	15	23	0	18	23	14	25	0	40	45	10	26	32	42	24	50	12	46	16	30	0	23	30	34	48	42	34	63	95	100	34	23
hsa-miR-4781-3p	27	0	25	12	18	33	15	0	0	31	12	10	0	18	13	0	16	34	29	11	0	49	30	39	0	63	68	33	51	79	79	40	116	17	68	40	53	13	48	35	29	46	21	34	21	49	15	45	21
hsa-miR-4781-5p	58	12	32	16	13	38	28	0	0	39	9	11	0	32	21	0	17	40	28	15	22	70	24	79	0	54	67	27	56	63	68	58	96	32	67	20	33	20	48	68	29	55	40	117	23	152	88	51	21
hsa-miR-4782-3p	0	0	0	0	0	24	0	0	0	0	0	0	0	10	0	0	0	11	10	0	0	21	0	14	0	28	24	0	14	19	18	19	31	0	14	0	20	0	13	0	0	10	0	0	0	0	0	0	0
hsa-miR-4782-5p	130	61	144	147	85	216	167	23	44	151	101	97	102	89	90	19	107	143	160	72	101	163	211	200	57	178	241	190	152	231	261	170	281	88	254	136	247	53	240	83	65	71	116	132	125	160	102	106	43
hsa-miR-4783-3p	17	0	10	0	0	21	0	0	0	20	3	0	0	17	7	0	0	19	12	0	0	24	13	31	0	48	35	19	22	36	36	21	49	18	28	24	24	10	25	12	10	25	18	18	17	46	25	25	38
hsa-miR-4783-5p	17	0	0	0	0	12	0	0	0	13	3	0	0	11	11	0	0	3	11	0	10	12	11	12	0	33	20	0	17	36	31	13	45	0	17	22	23	0	12	18	0	12	0	18	15	26	21	14	7
hsa-miR-4784	163	41	131	91	50	185	85	0	20	150	50	48	63	96	36	20	80	152	153	81	81	223	111	142	16	267	398	144	276	276	301	211	504	114	239	175	280	61	214	654	619	322	87	100	150	149	91	243	425
hsa-miR-4785	169	80	95	97	70	155	84	18	45	174	105	48	75	96	57	26	113	150	167	60	90	168	99	139	17	288	340	125	264	274	242	183	425	154	214	217	251	38	234	57	83	89	58	63	151	289	90	111	31
hsa-miR-4786-3p	81	11	28	29	19	76	32	0	12	63	23	0	15	46	29	0	39	45	58	17	22	74	47	81	0	97	132	51	90	127	99	75	213	52	88	73	104	29	83	22	16	27	33	45	49	54	22	35	9
hsa-miR-4786-5p	75	15	24	35	22	76	25	0	19	35	20	17	20	23	6	0	34	41	46	15	39	62	41	42	0	124	111	34	77	115	117	65	172	32	93	56	59	14	86	24	22	24	33	33	35	39	30	37	16
hsa-miR-4787-3p	181	33	64	73	35	150	61	0	24	124	39	20	29	93	37	0	97	141	125	45	47	136	89	111	17	243	306	90	224	291	239	152	424	125	186	156	242	47	182	41	44	59	53	70	61	104	61	63	40
hsa-miR-4787-5p	146	66	108	117	71	145	82	17	44	170	92	75	73	65	51	13	92	104	124	50	84	129	107	68	16	206	268	101	246	300	199	170	345	131	175	149	277	65	194	58	58	85	68	82	266	514	91	105	38
hsa-miR-4788	43	0	21	19	0	44	28	0	11	32	12	11	0	23	23	0	13	51	32	20	18	51	27	57	0	62	107	28	51	63	79	45	112	25	65	35	57	16	52	20	19	26	12	20	20	27	26	24	15
hsa-miR-4789-3p	26	13	14	14	15	54	21	16	12	33	16	0	29	46	21	12	19	21	31	25	47	65	38	39	19	54	38	15	23	42	50	27	52	11	34	21	23	0	21	12	21	29	11	20	57	66	39	24	12
hsa-miR-4789-5p	13	0	14	11	0	19	0	0	0	12	10	0	0	0	3	0	0	11	18	0	15	24	18	21	0	31	40	15	19	43	30	17	48	12	39	0	27	0	31	11	12	14	13	15	13	14	14	14	0
hsa-miR-4790-3p	65	17	47	52	38	109	64	0	12	70	31	12	15	57	26	0	42	61	106	30	16	99	56	76	0	149	140	62	98	156	125	109	209	70	134	87	151	23	129	29	19	25	30	33	40	54	20	32	18
hsa-miR-4790-5p	26	19	11	18	10	32	22	0	0	30	8	0	13	22	17	0	10	16	25	0	17	38	31	36	0	57	45	29	45	47	40	34	73	19	60	28	62	10	52	0	0	12	11	14	39	79	13	14	0
hsa-miR-4791	20	0	12	0	0	20	0	0	0	18	11	0	0	16	11	0	0	13	15	0	0	20	21	20	0	42	22	14	31	30	22	19	35	0	37	22	14	0	24	0	0	0	0	13	16	10	0	11	10
hsa-miR-4792	73	0	18	27	0	61	20	0	0	42	2	0	0	18	18	0	24	61	38	0	16	69	24	50	0	103	178	25	142	182	128	73	260	48	80	54	90	14	86	29	29	27	18	29	18	34	23	43	15
hsa-miR-4793-3p	89	14	27	31	22	96	35	11	16	84	19	15	14	59	31	0	32	61	67	19	29	80	46	88	11	136	138	59	119	131	123	85	232	51	114	67	123	31	95	27	28	27	24	35	20	34	45	30	14
hsa-miR-4793-5p	19	0	15	0	0	31	11	0	0	22	6	0	0	19	17	0	12	13	16	0	11	31	15	29	0	31	36	17	36	32	38	31	53	19	35	26	35	14	33	27	30	51	27	30	30	114	61	66	20
hsa-miR-4794	13	0	0	11	0	24	0	0	0	13	0	0	0	0	0	0	0	17	8	0	0	17	13	19	0	25	27	12	16	18	18	15	40	0	20	10	23	0	24	14	0	0	0	0	0	12	0	0	0
hsa-miR-4795-3p	27	11	10	15	0	46	19	0	0	16	0	0	0	11	9	0	13	25	19	0	10	33	29	29	0	60	52	29	37	42	32	27	64	21	44	29	45	10	48	11	22	23	30	20	26	59	37	23	17
hsa-miR-4795-5p	0	0	0	0	0	0	0	0	0	0	0	0	0	0	0	0	0	0	0	0	0	13	0	0	0	15	13	0	0	16	17	0	15	0	0	0	0	0	0	0	0	0	0	0	0	10	0	0	0
hsa-miR-4796-3p	29	12	22	26	18	51	24	0	11	33	17	0	0	33	22	0	30	32	38	14	15	67	33	61	0	81	76	31	47	101	101	46	100	25	84	38	97	24	69	36	26	38	21	48	34	45	41	46	24
hsa-miR-4796-5p	32	0	29	28	21	60	33	0	0	50	9	0	0	27	13	0	18	36	48	16	20	58	31	57	0	79	107	37	51	75	81	59	125	33	92	41	71	27	75	27	20	33	24	19	49	45	22	28	11
hsa-miR-4797-3p	13	0	0	0	0	24	0	0	0	10	0	0	0	11	12	0	12	15	16	0	0	19	11	20	0	44	41	11	33	46	31	18	53	11	30	18	31	0	22	0	13	0	0	10	21	0	0	14	0
hsa-miR-4798-3p	45	0	30	32	18	66	30	0	0	37	12	0	10	50	18	0	13	49	54	16	28	64	33	73	10	103	106	34	75	103	85	68	167	32	91	37	97	15	81	36	21	28	17	16	34	21	22	26	8
hsa-miR-4798-5p	43	14	23	32	16	72	37	0	0	41	18	0	0	26	20	0	19	27	49	14	18	56	29	46	0	78	71	50	69	115	84	62	104	27	79	43	83	0	69	17	19	24	21	33	32	30	21	19	13
hsa-miR-4799-3p	0	0	0	0	0	20	0	0	0	0	12	0	0	0	0	0	0	0	0	0	0	16	0	11	0	19	0	12	11	29	11	15	23	0	19	0	20	0	10	0	0	0	0	0	0	0	0	0	0
hsa-miR-4799-5p	38	0	21	19	11	46	27	0	0	42	23	0	14	23	15	0	20	24	27	0	0	41	19	55	0	68	69	12	48	86	53	65	119	29	78	34	50	12	47	17	14	34	0	16	34	16	17	21	16
hsa-miR-4800-3p	69	12	19	25	0	61	26	0	10	50	7	0	13	41	28	0	21	47	47	24	20	54	26	61	0	79	127	58	94	99	106	92	175	46	80	64	84	30	96	28	17	26	26	26	18	34	21	26	12
hsa-miR-4800-5p	46	10	20	19	13	58	23	11	16	50	7	0	0	40	21	11	14	35	44	12	27	75	40	53	0	62	104	35	54	66	90	53	110	35	79	45	85	29	71	45	22	52	33	39	38	54	47	31	29
hsa-miR-4801	53	17	37	36	25	63	28	0	0	47	19	11	16	35	14	0	33	49	66	17	20	76	44	87	0	117	107	54	64	99	110	72	142	36	98	45	95	26	83	37	18	25	16	31	24	27	22	32	12
hsa-miR-4802-3p	47	0	15	16	0	48	26	0	0	38	11	0	12	24	17	16	15	25	33	15	17	33	30	38	0	66	56	34	50	53	57	43	71	31	41	30	52	24	50	17	19	20	10	19	18	35	19	24	15
hsa-miR-4802-5p	0	0	0	0	0	15	0	0	0	0	2	0	0	0	2	0	0	0	0	0	0	11	0	12	0	18	19	0	0	20	16	13	13	0	16	0	11	0	13	0	11	0	0	0	32	0	11	0	10
hsa-miR-4803	88	46	110	139	130	160	137	15	76	101	61	43	69	79	48	10	98	157	166	52	96	249	149	223	18	321	283	123	174	346	268	169	358	102	336	118	290	36	228	57	49	81	67	64	116	205	50	109	47
hsa-miR-4804-3p	87	11	54	40	46	113	46	0	31	95	30	23	22	64	36	0	32	53	68	29	36	116	64	98	0	160	164	54	113	168	145	119	269	49	156	95	145	37	141	43	29	51	35	37	61	85	33	43	21
hsa-miR-4804-5p	73	15	44	33	30	83	35	0	18	61	34	24	10	40	42	0	42	51	70	18	27	75	50	109	10	147	133	53	110	128	116	80	239	27	120	70	110	21	66	33	25	62	24	28	39	38	17	33	24
hsa-miR-483-3p	76	22	172	43	20	83	41	0	28	41	26	23	23	47	33	0	156	66	61	17	28	107	80	62	0	186	135	61	66	211	223	71	233	29	173	85	151	34	88	148	96	77	47	106	43	134	58	95	50
hsa-miR-483-5p	378	55	599	166	36	180	106	33	28	199	27	117	28	563	360	15	500	176	98	241	77	233	179	347	32	316	295	95	213	314	695	183	440	58	452	378	330	167	156	506	351	203	208	179	71	92	151	209	199
hsa-miR-484	3154	48	394	1269	408	1873	215	11	70	823	62	16	50	649	2456	0	392	3815	388	1629	436	3166	716	2442	10	1900	1241	478	459	1621	2375	850	1255	256	913	459	994	50	291	884	665	1463	747	333	123	508	296	554	618
hsa-miR-485-3p	54	0	47	24	0	46	19	0	0	55	14	22	25	11	12	0	22	27	32	0	41	166	26	43	10	56	110	30	58	107	85	65	156	24	61	37	67	19	48	71	348	106	29	33	33	100	40	218	277
hsa-miR-485-5p	55	18	41	21	17	45	27	0	0	46	16	11	16	17	17	0	12	25	18	23	25	76	47	58	0	58	68	28	36	49	51	40	81	24	53	37	57	12	46	32	159	64	14	19	33	61	13	90	219
hsa-miR-486-3p	3001	747	1155	3000	4192	3104	557	201	1773	2180	631	575	786	953	4673	378	3587	7878	638	9572	4853	4492	3245	3206	195	2748	2300	1081	829	1886	3631	1963	2526	565	1180	909	2063	225	606	2165	2067	4120	4282	2305	395	1296	1673	1435	1515
hsa-miR-486-5p	64954	3487	16889	43072	39821	54725	8589	825	7442	30763	4826	2862	3917	11926	92871	1233	28022	121721	10269	77647	25237	65571	27710	48498	564	41775	36013	11512	11567	38033	59186	35211	44634	7210	20025	13807	28457	2265	9709	34454	27948	53993	46810	24897	4963	19413	14161	19276	23751
hsa-miR-487a-3p	19	0	13	14	0	18	13	0	0	26	15	0	0	11	8	0	0	11	15	0	0	22	12	20	0	30	30	16	22	29	36	14	44	0	19	20	27	10	26	12	0	0	13	0	27	17	0	13	14
hsa-miR-487a-5p	10	0	13	0	0	14	0	0	0	10	5	0	0	13	6	0	11	13	12	0	0	20	0	17	0	32	32	10	25	45	39	19	59	0	38	17	19	0	27	19	17	31	13	17	23	29	30	21	12
hsa-miR-487b-3p	29	0	26	17	0	23	12	0	0	35	9	0	0	14	6	0	12	21	15	0	11	85	0	56	0	47	44	20	30	28	34	31	55	16	33	20	37	0	19	45	207	75	0	0	22	28	10	65	196
hsa-miR-487b-5p	24	0	16	0	0	34	0	0	0	18	7	0	0	11	9	0	11	17	19	15	0	27	16	26	0	39	38	21	30	28	35	25	47	14	28	20	25	0	22	23	16	35	14	31	23	44	21	30	37
hsa-miR-488-3p	76	17	64	55	46	107	57	0	13	70	40	23	34	48	25	0	40	64	74	18	44	80	74	116	0	136	161	70	101	165	160	94	207	62	169	53	154	18	114	53	29	37	45	52	47	64	25	51	26
hsa-miR-488-5p	27	10	0	13	10	63	23	0	0	27	21	0	0	40	15	0	24	35	43	11	18	52	64	53	0	75	80	30	49	89	80	53	122	29	79	43	62	30	56	22	20	25	17	27	25	25	28	23	12
hsa-miR-489-3p	13	0	0	0	0	22	0	0	0	0	0	0	0	0	4	0	0	11	8	0	0	12	0	16	0	22	19	0	0	20	19	13	19	0	21	0	12	0	11	0	0	11	0	0	0	0	0	0	10
hsa-miR-489-5p	0	0	0	0	0	19	0	0	0	0	0	0	0	0	5	0	0	0	0	0	0	13	0	0	0	18	10	0	13	24	19	11	22	0	14	0	13	0	15	10	13	13	0	13	15	12	10	17	8
hsa-miR-490-3p	43	0	24	30	18	48	19	0	10	26	14	0	19	27	13	0	18	28	24	14	13	48	39	32	0	62	83	38	49	84	58	52	106	32	55	31	83	13	59	38	22	34	16	23	35	46	17	18	23
hsa-miR-490-5p	42	0	22	14	0	41	20	0	0	50	7	0	14	35	18	0	15	37	32	13	11	32	34	31	0	80	83	23	59	64	80	58	97	29	38	45	47	19	58	29	27	25	21	15	48	53	21	32	14
hsa-miR-491-3p	29	0	10	18	16	47	26	0	0	18	10	0	0	19	14	0	12	15	27	0	15	67	34	48	0	57	59	25	47	46	60	39	88	20	64	38	47	15	43	26	23	32	19	21	31	46	24	39	12
hsa-miR-491-5p	73	10	42	30	23	58	23	0	16	41	14	11	19	44	38	12	31	45	36	30	40	103	44	118	10	68	78	47	74	97	93	54	108	33	92	62	78	11	70	108	164	121	47	54	50	54	45	81	144
hsa-miR-492	33	0	11	0	0	28	14	0	0	20	0	0	0	19	0	0	18	27	21	0	16	43	13	38	0	64	67	24	51	64	58	34	112	20	50	29	46	0	41	0	0	12	0	0	0	26	10	11	0
hsa-miR-493-3p	34	0	58	17	0	18	12	0	0	25	19	23	42	0	8	0	12	10	13	24	27	77	22	35	0	34	47	16	19	31	27	24	48	10	29	19	33	0	23	54	275	127	22	16	13	39	16	126	397
hsa-miR-493-5p	29	0	91	18	0	23	0	0	0	19	10	0	28	12	11	0	0	6	11	10	26	72	24	55	0	27	23	16	14	20	36	15	40	14	28	14	26	0	11	84	428	188	18	22	15	57	16	153	383
hsa-miR-494-3p	92	12	51	29	19	42	34	0	0	48	19	18	22	18	17	0	27	28	36	23	27	92	37	65	0	111	91	48	70	115	89	59	131	31	85	40	80	12	69	67	262	212	37	34	58	142	61	97	237
hsa-miR-494-5p	0	0	0	0	0	22	10	0	0	11	3	0	10	0	6	0	13	15	12	0	16	17	11	21	0	29	21	13	12	24	20	18	40	10	26	12	20	0	12	17	14	22	10	25	0	29	20	0	20
hsa-miR-495-3p	19	0	0	0	0	26	0	0	0	0	3	0	0	0	3	0	12	9	21	0	11	41	0	16	0	26	30	0	12	34	22	25	30	11	19	14	24	0	15	17	38	26	0	0	77	0	0	15	61
hsa-miR-495-5p	22	0	12	11	0	30	0	0	0	22	9	0	0	14	11	0	12	20	22	0	12	36	10	32	0	45	41	14	34	37	33	19	50	19	42	17	38	0	30	11	11	12	0	10	13	20	0	16	23
hsa-miR-496	31	0	16	14	10	31	17	0	0	29	10	0	12	24	13	0	16	17	14	13	13	40	23	33	0	58	48	14	27	46	38	32	58	20	45	27	38	15	35	12	26	14	0	0	0	13	20	16	30
hsa-miR-497-3p	15	0	13	0	25	41	10	0	0	16	5	0	0	0	21	0	0	25	10	0	17	22	15	48	0	34	39	15	14	35	51	21	68	16	36	0	24	0	34	25	20	29	0	22	26	21	17	22	12
hsa-miR-497-5p	28	26	36	44	45	28	13	0	30	15	8	12	38	0	25	14	44	29	13	45	60	31	36	40	0	32	33	18	24	47	42	22	24	10	42	0	33	0	19	58	57	79	28	25	10	27	24	26	26
hsa-miR-498	48	0	16	24	0	66	25	0	0	57	10	0	0	45	17	0	26	54	51	15	0	53	31	23	0	76	118	42	95	84	73	64	156	53	62	66	81	17	60	25	13	23	21	21	49	56	24	24	12
hsa-miR-4999-3p	266	102	264	292	251	467	337	21	84	233	155	93	183	172	121	32	263	386	423	126	186	513	403	451	55	672	752	392	472	746	715	422	936	234	740	285	799	123	593	214	183	187	316	286	715	701	320	373	97
hsa-miR-4999-5p	18	0	0	0	0	0	0	0	0	13	0	0	0	0	0	0	0	17	14	0	0	29	14	25	0	26	33	12	0	25	28	26	51	10	29	11	17	0	20	0	0	0	0	0	0	10	0	0	2
hsa-miR-499a-3p	22	0	0	0	0	30	14	0	0	18	0	0	0	12	0	0	0	12	15	0	14	26	14	23	0	47	42	15	31	42	45	19	56	17	30	15	22	0	23	0	0	11	0	0	0	11	0	0	0
hsa-miR-499a-5p	17	0	13	11	0	17	0	0	0	15	0	0	0	11	0	0	0	13	19	0	0	40	39	27	0	38	35	10	25	59	38	17	47	13	24	0	36	0	23	20	21	14	0	0	0	13	0	13	13
hsa-miR-499b-3p	30	0	19	19	13	47	20	0	0	29	0	0	0	39	20	0	18	22	25	13	0	40	32	40	0	57	60	29	45	56	61	46	84	21	52	24	64	17	34	0	0	0	0	0	0	11	0	15	0
hsa-miR-499b-5p	0	0	0	0	0	0	0	0	0	0	0	0	0	0	0	0	0	0	0	0	0	0	0	0	0	11	0	0	0	12	12	0	0	0	0	0	0	0	0	0	0	0	0	0	0	10	0	0	0
hsa-miR-5000-3p	17	0	14	15	11	22	12	0	0	16	0	0	0	0	10	0	0	13	22	0	0	33	0	27	0	32	42	15	25	58	36	14	41	14	52	21	35	0	28	17	0	22	0	10	22	11	18	11	14
hsa-miR-5000-5p	148	29	90	75	56	164	99	0	26	144	59	16	31	96	46	12	78	104	114	51	35	179	109	165	20	262	261	112	206	242	253	175	333	112	200	138	208	71	207	48	44	30	42	59	64	71	32	47	26
hsa-miR-5001-3p	50	17	26	19	12	50	25	0	13	34	14	13	0	24	40	0	19	48	25	11	22	50	31	63	0	73	85	29	57	86	74	51	124	29	65	28	71	14	67	23	21	36	23	23	19	33	23	32	16
hsa-miR-5001-5p	267	46	103	181	53	245	117	24	46	163	71	56	60	79	73	0	121	232	160	85	85	165	129	143	16	308	422	156	274	500	349	251	677	152	262	217	368	64	282	167	156	200	150	154	273	380	276	249	70
hsa-miR-5002-3p	29	0	0	11	0	37	12	0	0	29	0	0	0	26	11	0	10	26	25	0	15	38	23	56	0	78	42	12	33	55	46	43	72	15	68	27	55	0	38	13	11	13	13	19	10	22	25	12	10
hsa-miR-5002-5p	23	0	11	12	0	36	19	0	0	20	0	0	0	19	7	0	0	30	21	0	0	42	15	58	0	64	58	21	46	69	55	54	117	28	59	22	70	10	47	12	19	17	19	14	0	28	17	29	13
hsa-miR-5003-3p	206	12	48	51	14	170	62	0	0	175	12	0	15	125	49	17	41	111	105	50	37	162	57	121	0	256	305	77	239	232	246	155	387	107	179	195	174	121	190	57	47	65	48	87	114	102	75	84	38
hsa-miR-5003-5p	20	0	20	12	11	26	15	0	0	17	5	0	11	15	10	0	19	17	18	0	12	32	20	31	0	44	39	13	24	36	46	42	50	0	45	16	35	0	34	22	15	21	14	19	23	39	21	0	9
hsa-miR-5004-3p	49	0	21	25	10	57	20	0	12	45	22	13	11	22	14	0	19	38	33	10	19	42	36	46	0	70	82	20	66	86	72	54	132	29	57	39	65	19	52	42	25	56	42	43	30	89	47	48	24
hsa-miR-5004-5p	0	0	0	0	0	13	0	0	0	13	0	0	0	0	0	0	0	11	5	0	0	15	0	10	0	20	19	0	13	27	15	11	39	0	13	0	11	0	0	0	0	14	11	0	12	0	0	12	9
hsa-miR-5006-3p	74	27	35	40	38	95	31	13	28	81	19	19	19	88	47	0	32	50	66	21	40	106	41	101	0	163	150	50	88	119	152	101	198	42	119	67	100	40	96	47	35	76	50	70	59	109	67	53	77
hsa-miR-5006-5p	0	0	0	0	0	16	0	0	0	19	1	0	0	11	5	0	0	13	11	0	0	20	11	20	0	28	25	14	12	19	30	10	50	0	26	19	19	14	23	11	12	12	11	11	13	43	17	13	0
hsa-miR-5007-3p	116	38	91	74	59	203	90	0	24	96	55	36	40	82	54	13	80	90	129	28	61	180	122	196	15	235	208	107	149	224	218	190	274	77	233	94	229	55	209	28	24	28	25	26	30	63	24	36	25
hsa-miR-5007-5p	23	10	0	0	0	22	16	0	0	17	4	0	0	15	10	0	0	17	12	0	0	17	18	35	0	38	31	22	21	41	34	20	55	11	29	29	29	0	27	0	0	11	0	12	13	16	11	18	0
hsa-miR-5008-3p	19	0	0	0	0	15	0	0	0	12	0	0	0	14	1	0	0	16	17	0	0	18	0	17	0	41	28	0	20	34	40	0	38	17	23	13	25	11	16	15	22	47	17	11	31	61	34	20	14
hsa-miR-5008-5p	21	0	0	0	0	17	10	0	0	14	0	0	0	12	0	0	0	12	13	0	0	21	0	14	0	36	48	19	27	39	37	32	51	0	17	16	29	0	26	0	14	11	0	0	10	34	19	14	0
hsa-miR-5009-3p	33	14	20	16	11	47	17	0	0	48	0	0	10	19	12	0	16	29	37	0	25	48	34	47	0	77	79	29	51	70	67	43	97	29	69	29	42	15	47	11	10	27	12	14	10	22	18	15	0
hsa-miR-5009-5p	90	14	58	50	36	101	52	0	19	76	24	19	16	57	46	13	50	88	85	34	21	117	70	122	0	196	199	82	102	139	199	105	262	65	163	88	152	41	128	67	38	41	26	46	29	48	26	46	14
hsa-miR-500a-3p	250	71	127	143	128	325	142	25	65	253	102	51	88	214	123	15	121	171	183	93	97	289	178	340	14	452	395	126	288	384	294	272	560	118	382	227	304	90	294	104	149	164	77	85	75	131	74	121	60
hsa-miR-500a-5p	33	0	0	0	0	21	15	0	0	12	0	0	0	13	0	0	15	17	21	13	0	27	10	41	0	40	44	13	36	39	34	22	76	0	38	12	35	0	27	0	12	0	13	0	12	10	0	0	0
hsa-miR-500b-3p	27	0	12	12	0	28	10	0	0	18	0	0	0	19	7	0	0	14	16	0	0	23	12	20	0	19	35	10	30	36	38	29	62	18	41	23	30	0	31	10	0	0	0	0	0	0	12	12	0
hsa-miR-500b-5p	10	0	10	0	0	11	0	0	0	0	0	0	0	0	0	0	0	10	5	0	0	11	15	11	0	21	17	15	12	10	19	0	27	0	18	0	18	0	15	0	0	10	10	11	0	0	0	0	0
hsa-miR-501-3p	526	57	177	201	126	413	186	15	50	281	79	56	95	154	402	19	156	378	273	154	113	416	202	441	14	523	550	164	410	619	583	312	763	189	411	253	411	76	421	200	156	188	138	234	139	184	151	168	107
hsa-miR-501-5p	77	17	34	32	16	57	26	0	0	44	20	16	15	44	19	0	17	58	45	35	22	79	34	80	0	131	109	31	90	122	98	59	154	49	87	67	68	14	83	70	71	85	43	31	49	45	32	37	54
hsa-miR-5010-3p	171	26	76	73	41	179	85	13	36	215	49	20	35	129	64	0	64	116	123	46	52	209	69	171	0	332	332	107	247	286	266	202	521	124	245	199	237	80	201	70	55	104	43	71	233	106	54	92	65
hsa-miR-5010-5p	46	0	24	23	16	45	22	0	0	52	13	0	14	65	43	0	24	50	34	31	23	60	42	53	13	91	67	38	50	57	50	56	102	19	65	36	43	28	36	28	42	52	29	31	21	33	53	100	25
hsa-miR-5011-3p	12	0	0	0	0	0	0	0	0	10	0	0	0	0	0	0	0	0	0	0	0	0	0	0	0	14	10	0	0	0	11	0	15	0	10	0	0	0	0	0	0	0	0	0	0	0	0	0	0
hsa-miR-5011-5p	49	14	35	47	18	50	30	0	0	37	15	15	0	25	10	0	34	35	53	17	32	38	43	50	0	82	80	38	76	69	79	41	123	30	73	42	60	10	62	45	24	37	45	39	36	41	31	31	22
hsa-miR-502-3p	175	0	43	85	36	124	36	0	10	77	20	0	12	67	167	0	44	143	45	72	29	137	49	160	0	132	122	43	106	171	155	88	213	45	126	66	111	18	78	89	69	89	54	42	23	35	17	45	27
hsa-miR-502-5p	33	10	29	19	16	59	26	0	13	36	8	0	0	29	25	0	16	35	47	0	21	75	34	108	0	96	80	40	59	79	75	59	117	29	88	34	84	27	62	0	0	17	12	13	15	24	13	21	9
hsa-miR-503-3p	16	0	0	0	0	15	11	0	0	0	6	0	0	0	3	0	0	12	13	0	0	21	0	15	0	21	25	0	18	29	16	12	44	0	18	15	22	0	22	15	14	16	0	12	15	18	15	14	0
hsa-miR-503-5p	98	18	50	110	125	88	34	16	35	47	28	21	47	40	51	22	85	178	35	180	71	143	48	129	0	65	53	25	40	82	67	48	83	25	71	34	34	14	32	145	213	263	127	60	37	131	86	77	148
hsa-miR-504-3p	11	0	0	0	0	0	0	0	0	16	0	0	0	12	0	0	0	0	0	0	0	14	10	19	0	18	18	0	27	19	19	11	21	0	20	0	15	0	12	19	0	0	0	12	10	19	63	0	0
hsa-miR-504-5p	206	28	87	83	56	211	103	0	22	180	48	32	37	124	77	15	130	180	208	42	71	201	121	127	13	372	453	87	300	409	318	222	596	151	244	163	252	71	198	50	42	62	54	66	71	93	48	77	31
hsa-miR-5047	28	0	31	17	13	70	27	0	0	25	11	0	0	15	17	0	12	28	38	0	0	52	26	41	0	50	56	29	34	81	95	46	68	21	68	18	37	15	58	29	14	32	20	26	12	40	26	12	14
hsa-miR-505-3p	183	33	72	84	75	150	83	13	34	100	35	25	38	69	85	13	78	105	90	56	54	165	79	144	0	213	222	88	150	206	186	122	282	67	165	97	183	25	145	99	126	123	49	58	69	133	39	82	105
hsa-miR-505-5p	45	10	36	44	27	45	27	0	12	42	11	17	19	31	33	12	27	56	22	64	27	56	42	94	0	70	46	32	45	55	77	45	105	25	72	32	58	16	52	74	113	71	61	21	20	24	24	56	117
hsa-miR-506-3p	19	0	0	0	0	21	0	0	0	13	0	0	0	16	11	0	0	13	21	0	10	18	20	14	0	25	30	0	15	41	35	18	52	12	29	15	26	13	15	12	0	0	0	0	0	0	0	0	0
hsa-miR-506-5p	0	0	0	0	0	0	0	0	0	0	0	0	0	0	0	0	0	0	0	0	0	11	0	0	0	14	0	0	11	13	11	12	20	0	15	0	10	0	11	0	10	0	0	16	24	16	0	13	0
hsa-miR-507	12	0	11	0	0	24	0	0	0	13	5	0	12	18	8	0	15	18	12	0	13	27	18	28	0	31	39	17	32	26	38	21	33	13	32	19	28	15	21	0	0	11	0	11	13	21	15	0	9
hsa-miR-508-3p	17	0	19	19	0	17	18	0	0	18	5	0	0	17	10	0	11	17	25	12	15	26	23	47	0	49	37	28	27	25	37	29	68	14	39	18	39	11	39	45	28	29	17	25	23	52	35	33	26
hsa-miR-508-5p	13	0	0	0	0	24	0	0	0	11	4	0	0	11	13	0	0	8	11	0	0	18	0	11	0	40	37	12	19	42	28	19	41	13	20	16	24	0	20	25	16	47	14	16	25	51	25	31	17
hsa-miR-5087	27	0	24	17	0	44	16	0	10	26	8	11	0	31	13	0	18	21	28	11	14	43	31	40	0	72	77	22	47	64	64	47	103	21	62	44	67	13	47	11	14	30	14	18	17	43	12	13	6
hsa-miR-5088-3p	89	0	46	33	23	86	59	0	0	80	18	10	23	46	36	0	30	61	68	13	16	98	49	125	0	165	166	57	124	170	157	111	238	69	179	93	152	30	127	70	40	85	36	43	83	144	36	41	21
hsa-miR-5088-5p	66	10	31	29	18	76	28	12	0	67	12	10	15	61	45	0	28	36	48	15	33	79	35	82	0	109	104	37	64	67	94	58	155	34	78	60	79	36	54	13	15	23	11	19	13	40	36	40	31
hsa-miR-5089-3p	156	37	72	70	47	148	80	0	18	105	44	17	33	85	62	0	54	106	134	52	67	170	74	197	0	238	261	105	224	288	250	156	333	99	258	122	223	73	209	90	82	86	84	87	91	197	197	159	68
hsa-miR-5089-5p	16	0	11	0	0	33	20	0	0	26	4	0	10	24	12	0	0	22	26	11	0	26	26	35	0	41	36	17	36	44	46	24	51	17	55	17	41	12	24	16	13	19	20	10	20	14	13	15	11
hsa-miR-509-3-5p	0	0	0	0	0	0	0	0	0	0	0	0	0	0	0	0	0	0	0	0	0	0	0	10	0	0	11	0	0	0	13	0	0	0	13	0	0	0	0	0	0	12	0	0	0	0	0	0	0
hsa-miR-509-3p	36	0	20	29	19	43	17	0	0	20	10	0	0	19	11	0	26	26	32	20	12	46	36	47	0	77	72	21	48	78	71	42	89	13	72	24	43	10	38	52	27	39	29	38	53	35	46	32	20
hsa-miR-509-5p	49	10	30	35	21	55	26	0	0	64	11	10	0	44	26	0	25	48	44	17	26	47	29	39	0	91	92	42	87	117	86	48	120	64	84	89	87	20	92	37	18	35	26	40	36	36	15	48	15
hsa-miR-5090	22	0	15	0	0	27	13	0	0	19	8	0	0	16	9	0	13	20	9	0	11	26	19	27	0	31	29	15	21	28	33	15	35	16	29	22	30	12	19	55	40	85	157	127	73	96	146	85	50
hsa-miR-5091	23	0	0	15	18	29	10	0	0	16	8	10	0	0	7	0	0	16	21	0	13	33	13	26	0	34	42	14	29	62	47	38	60	10	39	24	32	10	36	13	0	20	0	12	48	43	15	24	7
hsa-miR-5092	64	0	23	31	13	81	19	0	0	36	0	0	0	18	19	0	25	36	51	0	12	67	29	66	0	116	103	47	86	92	90	55	104	28	119	35	81	17	63	11	0	10	0	10	17	11	10	10	0
hsa-miR-5093	0	0	0	0	0	0	0	0	0	0	0	0	0	0	0	0	0	0	0	0	0	12	0	15	0	23	17	10	13	17	16	0	33	0	17	0	11	0	0	0	0	10	0	0	0	11	0	0	0
hsa-miR-5094	31	0	20	18	0	50	29	0	0	31	15	0	11	26	24	0	14	32	26	12	0	51	26	52	0	82	57	21	44	73	57	49	93	29	60	33	56	22	53	0	0	20	0	18	13	21	15	23	7
hsa-miR-5095	497	62	151	194	79	651	295	14	57	511	84	33	94	157	100	0	220	519	475	114	156	309	268	141	12	649	1223	359	896	1042	753	616	1806	439	514	420	763	224	606	117	107	106	97	155	371	351	115	150	68
hsa-miR-5096	37	0	17	0	0	34	10	0	0	13	0	0	0	12	15	0	0	11	23	0	0	30	17	15	0	39	43	11	24	38	39	25	64	16	28	23	23	0	31	11	17	20	0	12	0	18	11	19	0
hsa-miR-510-3p	32	0	21	21	0	30	13	0	0	23	13	0	13	13	20	0	82	17	16	10	21	46	17	41	0	45	34	24	21	52	56	24	49	16	50	14	30	0	26	377	360	372	65	157	69	108	31	239	157
hsa-miR-510-5p	11	0	10	0	0	15	0	0	0	0	0	0	0	0	4	0	0	7	16	0	0	17	0	26	0	26	23	0	15	25	26	15	41	0	24	16	15	0	13	18	0	0	0	23	0	14	0	12	10
hsa-miR-5100	82	0	44	43	25	81	38	0	0	60	21	10	12	56	30	0	32	75	56	40	30	71	44	85	0	123	155	59	118	137	100	82	172	51	120	66	111	27	76	57	36	73	24	49	42	88	43	53	42
hsa-miR-511-3p	0	0	0	13	0	18	11	0	0	25	0	0	0	0	14	0	0	15	21	0	0	21	15	16	0	38	26	0	30	38	33	31	44	15	35	18	35	0	28	0	0	0	0	11	18	23	0	18	5
hsa-miR-511-5p	13	0	0	0	10	14	0	0	0	0	0	0	0	0	0	0	0	14	17	0	10	17	0	26	0	15	24	10	14	26	28	11	35	0	27	0	13	0	14	0	10	12	0	11	10	22	12	0	0
hsa-miR-512-3p	0	0	0	0	0	0	0	0	0	0	0	0	0	0	0	0	0	0	0	0	0	0	0	0	0	19	18	10	11	23	27	0	24	0	16	0	17	0	11	0	0	0	0	0	0	12	0	0	0
hsa-miR-512-5p	155	51	73	98	47	173	112	0	14	141	96	41	43	91	59	0	73	94	113	38	49	171	114	158	0	250	320	115	233	379	330	183	426	89	198	152	199	28	289	119	81	117	116	246	110	226	135	244	56
hsa-miR-513a-3p	25	0	17	10	0	25	0	0	0	16	0	0	0	18	0	0	10	16	20	0	0	20	10	26	0	36	28	11	28	31	22	24	41	0	38	26	33	10	23	0	10	14	0	11	11	24	0	0	8
hsa-miR-513a-5p	14	0	13	13	0	24	10	0	0	11	2	0	0	0	8	0	0	7	18	0	0	19	14	19	0	24	32	12	27	30	30	21	44	0	24	0	26	10	28	14	0	27	12	22	21	24	0	32	12
hsa-miR-513b-3p	24	0	0	11	0	20	12	0	0	19	0	0	0	15	0	0	0	20	24	0	0	15	10	16	0	37	33	13	24	21	25	22	35	16	19	24	25	16	27	0	13	14	0	12	24	29	22	10	7
hsa-miR-513b-5p	0	0	0	0	0	12	0	0	0	12	0	0	0	0	0	0	0	10	7	0	0	12	0	12	0	21	26	0	14	17	17	0	40	0	20	0	14	0	20	14	0	10	0	0	19	18	0	0	0
hsa-miR-513c-3p	27	0	24	16	13	37	21	0	0	30	10	0	13	39	10	0	18	32	41	14	0	61	24	40	0	70	68	18	52	55	52	50	71	35	71	40	49	10	42	0	0	17	15	12	18	18	0	12	10
hsa-miR-513c-5p	18	0	0	0	0	19	15	0	0	16	5	0	0	0	4	0	11	30	10	0	0	25	17	25	0	43	43	12	29	40	32	23	38	18	29	18	25	0	24	22	0	22	21	24	0	35	22	21	16
hsa-miR-514a-3p	22	0	18	17	18	41	15	0	0	21	9	0	0	10	0	0	12	15	18	0	13	25	13	17	0	47	40	11	40	51	53	13	46	22	34	16	38	19	34	35	0	15	0	15	0	10	10	11	0
hsa-miR-514a-5p	31	50	100	10	0	16	0	0	20	15	22	65	59	40	14	14	541	21	19	49	32	37	100	21	94	32	26	32	22	38	134	14	40	0	59	24	48	47	20	0	0	11	0	0	0	14	0	0	0
hsa-miR-514b-3p	16	0	0	11	0	17	13	0	0	0	0	0	0	0	9	0	11	7	13	0	0	17	0	19	0	24	31	0	18	19	25	11	33	13	27	14	14	0	24	0	0	14	0	0	0	10	11	12	12
hsa-miR-514b-5p	10	0	0	0	0	17	0	0	0	11	0	0	0	0	6	0	15	12	8	0	0	20	0	20	0	23	20	13	13	36	26	15	35	0	17	13	30	0	33	30	11	16	13	55	16	17	65	17	30
hsa-miR-515-3p	30	0	20	21	22	52	22	0	12	31	12	0	12	15	17	0	13	32	26	10	19	45	30	28	0	70	56	19	75	91	78	36	95	19	65	31	50	0	45	20	18	28	15	35	30	82	15	33	12
hsa-miR-515-5p	18	0	0	0	0	31	0	0	0	17	0	0	0	16	7	11	0	10	15	0	14	15	0	18	0	33	24	13	21	32	26	16	28	0	23	18	26	10	31	0	0	14	0	12	15	14	0	11	4
hsa-miR-516a-3p	21	0	0	0	0	16	10	0	0	12	0	0	0	0	9	0	12	28	19	0	12	19	11	17	0	64	43	11	36	58	49	24	81	0	34	27	35	0	28	0	12	16	0	0	21	13	0	11	0
hsa-miR-516a-5p	11	0	0	0	0	0	0	0	0	0	0	0	10	0	3	0	0	3	12	0	0	13	0	13	0	10	24	0	11	14	16	13	22	0	17	0	19	0	17	0	0	11	0	0	32	39	0	31	0
hsa-miR-516b-3p	52	16	29	27	24	42	32	0	10	26	23	11	17	30	12	0	25	39	42	0	18	47	34	62	0	92	75	30	65	107	97	50	119	28	79	47	77	14	65	24	20	24	20	33	28	38	18	25	11
hsa-miR-516b-5p	10	0	0	0	0	11	0	0	0	0	0	0	0	0	0	0	0	0	0	0	0	12	0	10	0	11	17	0	19	21	0	0	30	0	16	0	12	0	17	0	0	0	0	15	0	0	0	10	3
hsa-miR-517-5p	0	0	10	0	0	12	0	0	0	0	0	0	0	0	0	0	0	15	7	0	0	21	0	22	0	34	24	0	10	32	18	16	45	0	17	0	14	0	13	0	0	0	0	0	0	0	0	0	0
hsa-miR-517a-3p	12	0	0	0	0	0	0	0	0	0	0	0	0	0	0	0	0	0	0	0	0	12	0	11	0	17	18	0	10	12	12	0	19	0	11	0	0	0	0	0	0	0	0	0	0	0	0	0	0
hsa-miR-517b-3p	0	0	0	0	0	0	0	0	0	0	0	0	0	0	3	0	0	0	0	0	0	0	0	0	0	10	14	0	0	12	0	10	0	0	12	0	0	0	0	11	12	0	0	12	0	10	0	0	0
hsa-miR-517c-3p	0	0	0	0	0	0	0	0	0	0	0	0	0	0	0	0	0	0	0	0	0	10	0	0	0	10	0	0	0	0	0	0	0	0	0	0	0	0	12	0	0	0	0	0	0	0	0	0	0
hsa-miR-5186	70	13	24	38	20	82	36	0	12	62	19	19	0	59	27	0	37	52	78	27	26	92	48	91	0	118	121	66	91	110	113	69	191	38	133	56	115	32	86	23	35	28	18	44	37	56	42	34	18
hsa-miR-5187-3p	43	10	18	20	0	42	19	0	0	39	17	0	0	27	16	0	18	29	33	23	16	66	23	65	0	79	85	21	42	61	66	44	104	34	71	54	46	20	42	20	13	31	16	15	34	23	17	24	18
hsa-miR-5187-5p	161	21	86	59	68	187	71	13	25	210	42	24	35	173	90	24	52	137	118	77	73	201	104	234	0	259	256	114	185	222	223	191	428	123	302	173	246	117	198	67	101	74	51	45	83	91	76	67	80
hsa-miR-5188	48	19	34	16	16	50	24	0	11	40	13	0	0	25	22	0	22	35	38	25	18	64	33	73	0	86	90	33	63	89	64	37	107	21	72	28	63	14	57	60	76	78	45	48	27	65	36	68	51
hsa-miR-5189-3p	465	82	199	292	134	549	241	18	39	540	116	42	72	322	184	15	234	422	438	195	193	506	350	458	17	714	835	384	638	647	700	560	1173	340	557	560	725	220	580	195	172	208	147	241	253	241	189	204	119
hsa-miR-5189-5p	40	0	0	22	12	50	27	0	0	34	5	0	0	19	13	0	14	25	41	10	24	42	17	35	0	80	92	18	57	77	65	44	117	31	53	28	46	0	46	17	15	24	19	16	23	29	26	23	21
hsa-miR-518a-3p	27	0	12	0	0	22	0	0	0	16	5	0	0	14	8	0	0	11	12	0	14	22	0	24	0	38	39	19	16	47	32	16	50	0	41	19	28	0	27	39	25	102	18	33	55	85	43	42	22
hsa-miR-518b	52	24	26	21	21	46	38	28	12	36	32	17	25	36	13	15	23	38	43	23	36	49	52	46	23	88	66	49	68	58	78	46	90	33	77	46	59	37	51	57	65	81	46	85	90	99	67	85	47
hsa-miR-518c-3p	0	0	0	0	0	0	0	0	0	0	0	0	0	0	0	0	0	10	9	0	0	0	0	11	0	13	11	0	13	18	15	0	23	0	16	0	17	0	12	0	0	0	0	14	0	0	13	0	0
hsa-miR-518c-5p	37	0	11	15	13	19	13	0	0	18	15	0	0	14	0	0	13	22	21	0	0	13	17	13	0	32	58	14	40	42	50	34	78	11	23	22	39	13	27	0	13	13	0	18	17	14	0	17	0
hsa-miR-518d-3p	54	0	26	16	20	76	30	0	0	62	19	0	0	58	23	0	21	45	40	16	15	61	35	68	18	108	111	37	85	131	93	64	157	27	91	40	74	16	80	23	23	43	19	23	43	69	29	42	21
hsa-miR-518e-3p	10	0	10	0	0	18	0	0	0	14	3	0	0	0	13	0	0	12	19	0	11	25	16	13	0	20	20	15	12	23	31	19	38	14	28	0	14	14	17	30	11	51	13	23	30	62	31	18	16
hsa-miR-518e-5p	13	0	0	0	0	0	0	0	0	0	0	0	0	0	0	0	0	0	0	0	0	0	0	0	0	0	22	0	0	14	15	0	19	0	0	0	0	0	10	0	0	0	0	0	0	0	0	0	0
hsa-miR-518f-3p	0	0	0	0	0	0	0	0	0	0	0	0	0	12	0	0	0	0	0	0	0	10	0	10	0	14	16	0	0	12	20	12	28	0	11	0	17	0	13	0	0	0	0	0	0	0	0	0	0
hsa-miR-5190	15	0	0	0	0	12	18	0	0	15	5	0	0	0	12	0	0	13	12	0	0	12	0	10	0	32	35	0	11	41	33	17	45	12	26	21	21	0	22	16	0	13	0	0	12	18	13	17	4
hsa-miR-5191	253	59	178	128	95	352	200	26	25	311	64	33	42	285	136	0	125	215	186	133	81	299	215	300	0	405	432	196	264	412	436	333	603	209	447	303	433	236	372	91	69	133	112	99	242	255	109	118	67
hsa-miR-5192	29	0	17	20	11	36	11	0	0	24	13	0	13	13	16	0	10	38	27	17	20	39	23	29	0	46	45	24	46	63	55	33	69	15	52	19	56	22	30	15	13	31	17	16	30	27	14	34	11
hsa-miR-5193	111	18	72	55	40	212	78	0	14	161	17	17	18	102	78	0	54	174	169	55	54	228	107	278	0	292	322	183	231	248	284	191	359	135	338	125	317	89	256	86	78	97	80	75	109	151	136	96	67
hsa-miR-5194	47	0	19	27	11	47	11	0	0	50	8	0	0	35	17	0	20	26	32	17	20	47	30	53	0	78	90	24	44	81	70	51	115	20	61	44	53	32	50	14	0	24	14	19	16	42	50	26	12
hsa-miR-5195-3p	28	0	18	12	0	44	0	0	0	24	5	0	0	17	12	0	10	27	22	10	10	22	12	40	0	40	56	23	35	66	68	30	75	19	47	28	39	0	34	23	29	37	21	24	34	53	39	26	25
hsa-miR-5195-5p	25	0	10	0	14	24	0	0	0	15	4	0	0	20	8	0	0	14	15	0	0	20	20	30	0	39	26	11	21	36	32	22	42	11	39	16	19	0	31	13	20	42	29	22	29	65	41	26	12
hsa-miR-5196-3p	89	16	30	38	0	77	44	13	10	81	26	0	17	55	30	0	36	61	53	15	32	71	45	71	0	130	162	43	111	153	157	103	230	50	94	83	108	31	96	40	39	79	29	48	50	69	49	51	23
hsa-miR-5196-5p	56	22	33	35	22	72	36	11	11	53	17	10	15	50	21	0	41	54	56	26	29	57	53	70	0	93	176	43	101	154	139	92	244	48	84	60	124	29	89	39	37	39	32	53	48	66	59	62	29
hsa-miR-5197-3p	104	24	76	71	54	151	74	12	32	104	39	30	28	60	29	0	53	86	83	30	33	112	72	92	11	184	212	64	156	221	140	125	279	96	159	82	193	34	169	49	32	50	45	67	57	81	47	64	17
hsa-miR-5197-5p	68	12	27	20	17	82	47	0	0	48	5	13	15	46	26	0	24	51	44	19	15	78	38	87	0	100	108	30	87	104	84	52	156	51	111	51	81	33	101	34	28	37	16	29	28	76	14	32	15
hsa-miR-519a-3p	0	0	0	0	0	0	0	0	0	0	0	0	0	0	0	0	0	0	0	0	0	0	0	0	0	0	0	0	0	0	0	0	0	0	10	0	0	0	0	0	0	0	0	0	0	0	0	0	0
hsa-miR-519a-5p	11	0	0	0	0	14	0	0	0	13	0	0	0	0	0	0	0	0	0	0	0	0	0	0	0	22	24	0	0	23	15	0	35	0	14	10	10	0	13	0	0	0	0	0	0	0	0	0	0
hsa-miR-519b-3p	0	0	0	0	0	13	0	0	0	0	0	0	0	0	0	0	0	2	14	0	0	0	0	11	0	15	0	0	0	14	11	0	16	0	19	0	0	0	14	0	0	0	0	0	0	0	0	0	0
hsa-miR-519c-3p	11	0	0	0	0	17	0	0	0	0	0	0	0	12	0	0	0	11	5	0	0	14	0	10	0	20	26	12	14	14	16	10	27	0	20	0	13	0	12	0	0	0	0	0	0	15	0	0	0
hsa-miR-519c-5p	0	0	0	0	0	0	0	0	0	0	0	0	0	0	0	0	0	0	0	0	0	0	0	0	0	0	0	0	0	0	0	0	12	0	0	0	0	0	0	0	0	0	0	0	0	0	0	0	0
hsa-miR-519d-3p	0	0	0	0	0	12	0	0	0	12	0	0	0	0	0	0	0	0	0	0	0	11	10	15	0	26	23	0	15	22	21	17	20	11	16	11	27	0	16	0	0	11	0	0	0	11	0	0	0
hsa-miR-519d-5p	0	0	0	0	0	22	0	0	0	0	0	0	0	0	0	0	0	0	0	0	0	15	0	0	0	12	12	0	11	16	10	16	24	11	14	17	0	0	12	12	0	0	0	0	13	0	0	0	0
hsa-miR-519e-3p	0	0	0	0	0	0	0	0	0	0	0	0	0	0	0	0	0	0	0	0	0	11	0	13	0	14	11	0	12	15	0	0	20	0	12	0	0	0	0	0	0	0	0	0	0	0	0	0	0
hsa-miR-519e-5p	55	15	16	25	16	50	35	0	21	24	18	18	17	28	16	0	34	33	32	12	17	55	31	49	12	92	93	46	81	117	92	53	131	36	75	48	68	13	68	41	27	38	22	44	16	72	30	33	16
hsa-miR-520a-3p	0	0	0	0	0	16	10	0	0	0	2	0	0	0	9	0	12	6	17	0	0	15	13	13	0	37	24	13	21	38	32	18	37	0	28	10	26	0	25	15	0	38	0	14	70	26	22	31	20
hsa-miR-520a-5p	11	0	0	0	0	12	0	0	0	0	0	0	0	0	0	0	0	3	10	0	0	13	0	13	0	13	14	0	19	12	19	16	18	10	0	0	11	0	13	14	0	0	0	0	0	0	0	0	0
hsa-miR-520d-3p	16	0	0	0	0	14	0	0	0	0	0	0	0	0	3	0	0	0	0	0	0	16	0	18	0	17	18	0	22	21	18	17	24	0	22	0	21	0	16	13	15	20	10	0	0	17	11	17	12
hsa-miR-520d-5p	0	0	0	0	0	0	0	0	0	0	0	0	0	0	0	0	0	0	0	0	0	0	0	0	0	0	18	0	13	0	0	0	12	0	0	0	14	0	0	0	0	0	0	0	0	0	0	0	0
hsa-miR-520e	49	0	26	29	0	64	34	0	0	47	0	0	0	41	22	0	25	33	54	38	17	73	35	62	0	91	87	36	58	91	83	55	138	30	79	48	99	42	66	14	22	16	17	23	46	42	25	29	6
hsa-miR-520f-3p	0	0	0	0	0	0	0	0	0	0	0	0	0	0	0	0	0	0	0	0	0	0	0	0	0	0	12	0	0	0	10	0	0	0	0	0	13	0	0	0	0	10	0	13	0	0	0	13	0
hsa-miR-520f-5p	0	0	0	0	0	0	0	0	0	0	0	0	0	0	0	0	0	0	0	0	0	0	0	12	0	10	17	0	10	18	13	0	22	0	0	0	10	0	13	0	0	0	0	0	0	0	0	0	0
hsa-miR-520g-5p	35	10	17	21	14	40	0	0	19	40	11	13	0	22	12	0	25	25	24	13	16	52	25	34	0	42	63	20	43	61	71	38	92	13	48	39	56	0	38	22	18	23	17	25	27	25	15	23	15
hsa-miR-520h	21	0	10	17	0	26	0	0	0	15	5	0	0	0	6	0	0	6	12	0	0	28	0	20	0	25	45	15	21	32	36	36	58	13	32	16	30	0	27	14	10	15	14	19	16	39	18	21	0
hsa-miR-521	16	0	0	0	0	17	10	0	0	19	0	0	0	20	8	0	11	17	10	0	0	14	0	26	0	29	27	10	10	23	24	16	42	12	22	15	20	0	14	11	0	0	22	0	10	0	0	0	0
hsa-miR-522-3p	0	0	0	0	0	0	0	0	0	0	0	0	0	0	5	0	0	0	0	0	0	0	0	10	0	20	18	0	0	18	26	14	23	0	12	0	14	0	10	0	0	0	0	0	10	11	0	12	0
hsa-miR-522-5p	0	0	0	0	0	0	0	0	0	0	0	0	0	0	0	0	0	0	0	0	0	0	0	0	0	10	0	0	10	16	0	0	0	0	10	0	0	0	11	0	0	0	0	0	12	0	0	11	0
hsa-miR-523-3p	11	0	0	0	0	10	0	0	0	0	0	0	0	0	5	0	0	0	0	0	0	14	0	14	0	25	22	0	0	20	15	12	33	0	17	10	14	0	11	0	0	0	0	0	14	12	0	0	0
hsa-miR-524-3p	14	0	10	10	0	27	14	0	0	27	0	0	0	17	13	0	0	6	13	0	0	33	18	17	0	31	18	12	18	28	36	28	21	20	33	13	31	25	31	0	0	0	0	0	0	0	0	12	0
hsa-miR-524-5p	11	0	0	0	0	13	0	0	0	14	0	0	0	0	0	0	0	0	0	0	0	17	13	19	0	22	22	0	12	21	16	0	42	0	17	0	0	0	16	0	0	0	0	0	0	10	12	12	0
hsa-miR-525-3p	0	0	0	0	0	10	0	0	11	13	0	0	0	0	0	0	0	0	0	0	0	11	0	11	0	21	18	0	10	20	19	11	27	0	13	10	12	0	17	11	11	10	0	0	0	17	0	0	0
hsa-miR-525-5p	14	0	0	0	0	13	0	0	0	13	0	0	0	10	0	0	0	0	0	0	0	18	0	18	0	20	14	0	11	33	24	11	33	0	18	14	19	0	0	0	0	0	0	0	0	12	0	0	0
hsa-miR-526a	0	0	0	0	0	0	0	0	0	0	0	0	0	0	0	0	0	0	0	0	0	0	0	0	0	0	0	0	0	0	0	0	0	0	0	0	0	0	0	0	0	0	11	0	0	0	0	0	0
hsa-miR-526b-3p	31	0	20	34	22	55	23	0	10	30	0	0	11	20	15	0	17	32	37	16	20	50	29	34	0	59	78	30	46	89	90	45	102	28	50	16	77	11	55	15	21	16	22	34	26	18	19	28	6
hsa-miR-526b-5p	0	0	0	0	0	0	0	0	0	0	0	0	0	0	0	0	0	0	0	0	0	11	0	0	0	12	19	0	0	15	10	11	11	0	0	0	11	0	0	0	0	0	0	0	0	0	0	0	0
hsa-miR-532-3p	180	13	52	55	30	92	30	0	20	57	10	0	16	68	92	0	42	107	57	54	33	162	32	123	0	126	126	30	67	150	165	59	132	27	100	77	91	28	67	112	155	78	92	66	60	70	58	85	87
hsa-miR-532-5p	305	100	254	335	396	214	61	0	238	124	123	127	140	86	447	82	231	377	68	339	225	264	152	489	36	214	150	66	75	247	251	125	231	32	184	86	156	26	53	211	393	379	158	67	49	90	69	121	181
hsa-miR-539-3p	15	0	16	0	0	0	0	0	0	0	7	10	12	0	9	0	0	5	12	0	12	34	0	20	0	24	24	12	16	30	19	17	33	0	18	11	20	0	16	24	23	22	0	14	0	17	0	18	20
hsa-miR-539-5p	48	0	10	24	14	38	32	0	0	17	0	0	10	13	8	0	18	29	30	0	0	36	29	34	0	65	101	30	55	78	65	46	106	32	47	26	58	17	50	24	16	11	16	26	25	54	14	21	11
hsa-miR-541-3p	25	0	0	0	0	28	15	0	0	19	0	0	0	27	6	0	10	16	16	0	10	23	14	16	0	34	40	19	28	37	45	33	49	14	44	36	30	11	46	10	0	11	0	15	12	12	15	0	10
hsa-miR-541-5p	29	0	24	0	0	34	25	0	0	28	10	0	10	16	12	0	14	25	26	0	18	32	14	37	0	64	73	24	36	58	58	31	87	23	76	28	44	0	39	13	15	17	0	24	22	75	18	28	13
hsa-miR-542-3p	136	14	119	114	90	75	42	0	34	61	30	38	83	66	40	31	70	115	40	90	68	145	52	499	0	82	87	31	56	79	88	74	118	45	101	47	100	12	54	61	56	88	26	34	28	38	22	46	96
hsa-miR-542-5p	30	0	22	12	17	28	23	0	36	17	7	0	0	22	13	16	15	23	18	0	12	50	19	43	0	37	53	14	33	45	42	38	61	13	36	27	41	0	27	29	49	50	26	25	24	52	30	21	28
hsa-miR-543	11	0	15	0	0	24	12	0	0	19	6	0	0	14	11	0	0	9	11	0	15	40	18	22	0	19	21	0	13	32	22	18	42	14	32	16	17	0	12	29	36	49	10	0	24	20	21	25	56
hsa-miR-544a	14	0	12	13	0	22	0	0	0	17	3	0	0	0	10	0	0	10	13	0	0	19	0	18	0	20	28	0	16	35	30	23	40	0	24	12	29	0	23	20	0	19	16	14	0	33	14	20	22
hsa-miR-544b	14	0	0	0	0	12	11	0	0	0	0	0	0	0	3	0	0	10	9	0	0	15	0	23	0	17	20	10	21	29	18	0	36	13	28	14	15	0	19	0	0	11	0	12	0	15	0	0	0
hsa-miR-545-3p	21	0	14	0	0	18	0	0	0	0	16	0	0	10	15	0	11	11	17	0	15	25	13	30	0	24	26	17	10	20	31	17	28	0	40	0	27	0	22	14	0	10	0	0	0	0	27	13	0
hsa-miR-545-5p	25	0	13	23	22	41	24	0	11	36	5	0	0	18	17	16	16	40	48	14	25	52	34	75	0	80	62	34	46	75	61	39	85	27	81	24	78	11	45	29	22	34	22	26	22	37	21	40	26
hsa-miR-548-3p	0	0	0	0	0	0	0	0	0	0	0	0	0	0	0	0	0	0	0	0	0	10	0	0	0	15	0	0	0	16	10	0	15	0	10	0	0	0	0	0	0	0	0	0	13	0	0	0	0
hsa-miR-548a	20	0	19	0	0	23	10	0	0	19	8	0	0	16	0	0	13	12	22	16	11	35	0	28	0	35	29	13	25	38	40	28	42	15	32	18	37	0	19	22	29	23	0	0	15	0	0	14	23
hsa-miR-548a-3p	15	0	22	13	0	24	0	0	0	0	9	10	16	0	4	12	0	0	0	0	0	15	13	27	0	17	12	0	15	21	20	11	23	0	27	0	16	0	14	30	44	18	0	0	10	10	10	22	38
hsa-miR-548a-5p	13	0	0	0	10	21	13	0	0	12	0	0	0	10	0	0	0	0	0	0	0	12	16	18	0	32	28	14	0	25	28	18	41	0	27	14	16	0	17	0	10	21	0	11	0	17	10	16	0
hsa-miR-548ab	11	0	10	0	0	17	10	0	0	20	0	0	0	0	0	0	0	16	14	0	0	16	25	31	0	18	20	0	14	12	16	19	28	0	20	13	22	11	18	0	0	0	0	0	43	13	0	0	11
hsa-miR-548ac	48	0	38	24	20	44	41	0	11	40	21	0	11	43	21	0	20	44	32	31	27	62	48	62	0	88	80	31	57	87	106	69	82	26	72	55	84	27	68	45	31	37	43	52	36	64	54	54	28
hsa-miR-548ad-3p	41	0	15	13	11	33	14	0	0	28	10	0	0	17	8	0	20	28	24	15	0	30	18	34	0	46	58	20	23	49	65	41	70	17	44	25	41	11	40	16	19	10	14	20	21	30	14	16	13
hsa-miR-548ad-5p	27	0	23	22	17	38	13	0	0	19	14	0	14	21	27	0	19	36	15	18	16	46	14	61	0	53	55	31	21	70	47	32	59	17	53	0	31	0	29	33	10	40	22	51	19	44	38	0	36
hsa-miR-548ae-3p	11	0	0	0	0	17	0	0	0	14	0	0	0	15	0	0	0	11	12	0	10	19	12	16	0	23	28	11	22	30	28	16	39	0	27	0	25	0	13	0	0	0	0	0	0	19	0	0	0
hsa-miR-548ae-5p	0	0	0	0	0	0	0	0	0	0	0	0	0	0	0	0	0	0	0	0	0	12	0	0	0	0	0	0	0	0	0	4	15	0	0	0	0	0	0	18	17	17	0	0	0	0	0	0	24
hsa-miR-548ag	36	10	41	26	18	60	37	0	11	41	13	12	20	35	21	0	20	30	33	17	18	71	38	71	0	81	69	41	56	70	58	59	95	30	84	46	85	20	52	12	25	20	0	0	18	18	17	0	5
hsa-miR-548ah-5p	0	0	0	0	0	10	10	0	0	10	0	0	0	0	0	0	10	0	0	0	0	10	0	18	0	26	18	0	0	13	15	0	24	0	15	0	10	0	11	0	0	0	0	0	0	11	0	14	0
hsa-miR-548ai	0	0	0	0	0	14	0	0	0	12	0	0	0	11	0	0	0	0	0	0	0	13	0	0	0	22	11	0	13	24	17	0	25	0	17	0	14	0	12	0	0	0	0	0	0	0	0	0	0
hsa-miR-548aj-3p	11	0	0	11	0	15	0	0	0	11	0	0	0	0	0	0	0	0	0	0	0	16	0	12	0	15	23	0	10	23	15	0	19	0	21	0	17	0	14	0	0	10	0	0	11	0	0	11	0
hsa-miR-548aj-5p	0	0	0	0	0	0	0	0	0	0	0	0	0	0	0	0	0	0	0	0	0	0	0	0	0	0	0	0	0	0	0	0	0	0	0	0	0	0	0	0	0	0	0	0	0	10	0	0	0
hsa-miR-548ak	0	0	0	0	0	0	0	0	0	10	0	0	0	0	0	0	0	0	0	0	0	10	0	11	0	20	17	0	16	18	16	11	20	0	14	0	11	0	11	0	0	0	0	15	0	13	0	0	0
hsa-miR-548al	13	0	0	0	0	18	0	0	0	0	0	0	0	12	3	0	0	3	12	0	0	24	0	0	0	23	28	0	14	30	27	13	38	13	28	0	12	0	18	0	0	28	0	11	12	14	11	11	0
hsa-miR-548an	12	0	0	13	0	21	0	0	0	11	7	0	0	11	0	0	0	9	16	0	0	12	15	26	0	26	12	16	15	28	23	13	36	0	32	0	19	11	22	20	21	15	10	10	20	22	18	14	17
hsa-miR-548ao-3p	17	0	15	14	0	25	15	0	0	15	0	0	0	17	7	0	0	18	24	0	0	31	10	37	0	59	39	0	25	47	45	17	52	13	29	15	42	10	29	14	10	19	0	21	0	34	11	14	8
hsa-miR-548ao-5p	49	10	44	31	23	62	34	0	11	27	18	0	21	35	17	0	19	38	37	12	26	74	43	68	0	60	98	50	57	118	78	59	102	39	91	24	74	13	85	70	70	55	36	45	55	98	24	70	42
hsa-miR-548ap-3p/548t-3p/548aa	62	14	63	70	81	72	31	0	22	51	22	16	21	41	113	30	39	102	31	99	66	75	59	112	0	54	73	47	34	69	74	55	105	16	71	30	55	15	40	60	79	69	33	32	29	49	22	43	79
hsa-miR-548ap-5p/548j-5p	35	19	155	35	0	29	15	14	12	32	17	44	57	11	19	116	0	18	31	49	53	78	23	67	0	48	50	11	21	40	51	48	54	0	33	19	37	0	25	310	587	209	54	65	40	97	30	133	359
hsa-miR-548aq-3p	0	0	0	0	0	0	0	0	0	0	0	0	0	0	0	0	0	0	0	0	0	0	0	0	0	0	0	0	0	0	0	0	0	0	0	0	0	0	0	0	0	10	0	0	0	0	0	0	0
hsa-miR-548aq-5p	0	0	0	0	0	11	0	0	0	0	0	0	0	0	0	0	0	0	0	0	0	0	0	12	0	0	0	0	0	12	0	10	11	0	0	0	0	0	0	10	0	11	0	0	0	0	0	0	0
hsa-miR-548ar-3p	0	0	0	0	0	0	0	0	0	0	0	0	0	0	0	0	0	0	0	0	0	0	0	0	0	0	0	0	0	0	0	0	0	0	0	0	0	0	0	0	0	0	0	0	10	0	14	0	0
hsa-miR-548ar-5p	0	0	0	0	0	0	0	0	0	0	0	0	0	0	0	0	0	0	0	0	0	0	0	0	0	0	0	0	0	0	0	0	13	0	0	0	0	0	0	0	0	0	0	0	0	12	0	0	0
hsa-miR-548as-3p	13	0	15	11	21	10	0	0	0	14	6	0	0	0	19	0	11	25	6	10	0	17	16	23	0	12	21	0	12	21	13	20	20	0	17	0	14	0	12	15	19	18	10	0	18	26	17	11	31
hsa-miR-548as-5p	0	0	14	0	0	14	0	0	0	13	0	0	0	0	0	0	0	1	12	0	0	0	0	14	0	25	16	0	11	18	17	0	19	0	12	10	16	0	20	0	0	0	0	0	0	12	10	0	0
hsa-miR-548at-3p	0	0	11	0	0	11	0	0	0	0	0	0	0	0	0	0	0	0	0	0	0	13	0	19	0	29	23	0	15	28	18	0	27	0	14	13	23	0	13	0	0	0	0	11	0	18	0	13	0
hsa-miR-548at-5p	36	15	21	19	38	57	10	0	0	19	20	0	0	24	25	0	12	54	24	21	15	47	34	43	0	33	44	18	19	53	51	36	98	12	31	20	17	0	23	13	14	15	0	15	13	29	13	14	11
hsa-miR-548au-5p/548c-5p/548o-5p/548am-5p	49	0	24	24	20	23	0	0	0	15	5	11	11	18	37	0	15	45	13	28	33	41	21	62	0	26	33	0	13	30	25	20	37	0	20	0	16	0	17	41	96	84	21	11	15	38	0	48	91
hsa-miR-548av-5p/548k	19	0	10	0	10	29	10	0	0	12	10	0	0	16	0	0	13	13	19	13	11	34	20	30	0	43	42	14	10	39	33	13	52	16	28	22	37	0	20	19	27	22	0	20	20	19	19	10	24
hsa-miR-548aw	10	0	0	0	0	12	0	0	0	0	0	0	0	10	9	0	0	10	6	0	0	17	0	11	0	19	26	0	0	20	19	0	19	0	21	16	10	0	0	14	0	11	0	0	0	12	0	13	0
hsa-miR-548ay-3p	274	37	141	135	103	319	196	0	19	252	67	28	46	176	104	0	121	192	235	78	101	349	208	254	14	447	459	174	300	375	423	297	609	159	363	224	343	112	312	104	61	73	72	105	78	56	88	76	41
hsa-miR-548ay-5p	13	0	13	10	12	22	0	0	0	11	0	0	0	0	20	0	13	24	19	10	15	22	22	35	0	38	27	0	27	24	24	18	28	14	38	16	28	0	19	10	17	16	0	0	0	12	0	10	16
hsa-miR-548az-3p	14	0	0	0	0	21	0	0	0	16	0	0	0	19	11	0	0	7	13	0	12	18	13	11	0	33	10	0	0	31	25	11	32	0	18	13	22	0	24	0	0	10	0	0	0	0	0	12	0
hsa-miR-548az-5p	0	0	0	0	0	16	0	0	0	18	5	0	0	0	10	0	10	8	13	11	0	18	18	14	0	17	31	0	11	21	30	24	35	0	25	14	20	0	15	0	0	17	14	0	0	19	10	13	17
hsa-miR-548b-3p	65	0	32	24	14	84	44	0	0	52	11	12	17	32	17	0	29	38	34	21	17	49	43	67	0	112	106	45	87	107	126	58	145	51	85	64	97	19	93	35	16	40	46	55	40	54	43	39	20
hsa-miR-548b-5p	0	0	0	0	0	0	0	0	0	13	1	0	0	0	15	0	0	13	13	0	0	14	0	18	0	16	21	0	0	21	17	13	12	0	13	20	12	0	0	0	15	0	0	10	0	14	0	0	0
hsa-miR-548ba	11	0	11	0	0	18	12	0	0	0	0	0	0	10	0	0	0	9	11	0	0	25	23	13	0	26	28	12	14	18	20	13	33	0	18	0	11	0	20	11	0	0	0	0	14	0	0	15	0
hsa-miR-548bb-3p	12	0	0	0	0	16	0	0	0	12	0	0	0	0	0	0	0	12	12	0	0	16	0	12	0	39	15	17	21	16	22	17	35	13	30	14	20	10	17	0	0	0	0	0	0	12	0	0	0
hsa-miR-548bb-5p	0	0	0	0	0	10	0	0	0	0	0	0	0	0	0	0	0	0	0	0	0	10	0	0	0	0	13	0	0	0	12	0	0	0	12	10	0	0	12	0	0	0	0	0	0	0	0	0	0
hsa-miR-548c-3p	14	0	0	0	0	18	13	0	0	14	0	0	0	23	11	0	14	17	11	0	0	27	18	20	0	22	23	12	20	21	25	20	20	10	28	17	28	17	17	0	0	0	0	15	0	14	0	14	0
hsa-miR-548d-3p	21	0	11	0	0	29	12	0	0	18	0	0	0	17	28	0	11	18	13	0	0	32	19	37	0	40	36	17	27	39	46	24	41	15	31	20	44	11	29	0	10	0	0	12	12	14	13	16	13
hsa-miR-548d-5p	102	0	27	112	96	82	17	0	0	61	0	0	0	46	293	0	37	178	14	152	32	82	41	121	0	34	26	15	0	30	42	46	26	10	44	0	51	0	15	23	12	28	20	30	0	12	0	13	13
hsa-miR-548e-3p	16	0	14	0	0	10	0	0	0	12	2	0	0	0	18	0	13	12	9	0	0	30	0	34	0	20	17	12	0	25	27	10	29	0	0	0	16	0	10	38	23	20	0	12	0	20	0	13	24
hsa-miR-548e-5p	20	0	13	0	12	23	0	0	0	10	0	0	0	10	16	0	12	15	11	0	12	18	13	22	0	32	20	11	19	24	17	25	28	0	23	0	17	0	18	0	14	10	0	0	0	0	0	13	13
hsa-miR-548f-3p	26	0	20	14	0	51	18	0	0	27	7	0	0	26	15	0	16	24	22	0	11	52	30	43	0	48	56	21	30	47	40	52	51	13	39	18	47	0	54	30	14	37	34	13	47	81	69	19	32
hsa-miR-548f-5p	116	20	65	87	45	137	89	0	30	73	33	17	26	76	36	0	69	76	101	27	49	97	93	108	0	141	143	76	102	142	119	120	182	67	180	89	173	42	160	36	31	23	30	46	39	61	20	46	36
hsa-miR-548g-3p	0	0	0	0	0	13	0	0	0	16	0	0	0	0	0	0	0	16	8	0	0	16	15	13	0	10	15	10	12	10	15	11	19	0	18	0	13	0	19	10	0	11	0	0	0	0	0	0	0
hsa-miR-548g-5p	29	0	18	19	0	52	21	0	12	56	13	0	0	24	24	0	12	28	22	13	23	32	22	42	0	64	33	37	35	46	29	44	72	32	49	37	53	18	52	0	0	0	0	0	0	0	0	0	0
hsa-miR-548h-3p	0	0	0	0	11	12	0	0	0	0	2	0	12	0	6	21	0	13	4	15	0	16	11	23	0	13	10	0	0	13	16	7	22	0	13	0	0	0	0	19	32	19	0	0	0	0	0	12	22
hsa-miR-548h-5p	13	11	0	0	0	14	0	0	0	0	5	10	0	0	5	0	0	13	9	0	11	18	0	18	0	22	25	10	19	29	26	10	30	0	28	0	23	0	22	17	21	12	15	0	12	14	12	0	19
hsa-miR-548i	11	0	13	14	0	19	10	0	0	15	7	0	0	0	0	0	0	13	14	0	14	26	10	25	0	19	32	10	24	26	25	24	35	0	24	21	28	0	23	0	10	17	0	0	0	18	0	10	10
hsa-miR-548j-3p	0	0	0	0	0	0	0	0	0	0	0	0	0	0	0	0	0	0	0	0	0	0	0	0	0	13	0	0	0	0	0	0	0	0	0	0	0	0	0	0	0	0	0	0	0	0	0	0	0
hsa-miR-548l	66	24	58	42	26	93	32	0	0	43	30	0	13	45	52	0	23	46	50	29	47	85	77	84	0	77	82	55	60	93	100	55	170	20	103	32	48	26	48	73	121	98	39	35	35	93	69	69	81
hsa-miR-548m	11	0	11	0	13	15	0	0	0	0	0	0	0	0	0	0	0	0	0	11	0	14	0	16	0	27	13	0	10	15	17	17	40	0	18	0	17	0	10	0	0	0	0	0	0	17	12	13	0
hsa-miR-548n	23	10	27	27	13	35	29	0	0	21	10	15	11	19	30	14	14	38	37	25	10	37	41	55	0	43	55	23	32	45	43	37	68	19	43	25	43	13	30	12	25	22	14	16	13	21	15	22	26
hsa-miR-548o-3p	0	0	0	0	0	0	0	0	0	0	0	0	0	0	0	0	0	0	0	0	0	0	0	0	0	0	0	0	0	0	0	0	11	0	0	0	0	0	0	0	0	0	0	0	0	0	0	0	0
hsa-miR-548q	14	0	0	0	0	0	0	0	0	0	0	0	0	0	10	0	0	22	7	12	0	24	0	24	0	18	0	0	0	20	27	6	17	0	12	0	16	0	0	14	0	12	15	0	41	11	0	12	15
hsa-miR-548s	0	0	0	0	0	0	0	0	0	0	0	0	0	0	0	0	0	0	0	0	0	0	0	10	0	0	0	0	0	0	12	0	10	0	12	0	12	0	0	0	10	0	0	0	0	0	0	0	0
hsa-miR-548t-5p	56	13	34	33	18	60	37	0	12	54	18	0	24	24	26	0	24	42	46	24	20	55	40	67	0	71	85	40	71	90	78	64	128	32	69	53	72	27	59	30	35	36	20	25	52	35	28	24	21
hsa-miR-548u	27	0	21	24	0	35	31	0	0	19	4	11	12	16	18	0	16	24	24	0	0	37	37	49	0	56	54	19	33	69	35	38	92	27	58	19	50	0	44	22	21	10	0	0	20	11	0	11	0
hsa-miR-548v	0	0	0	0	0	13	13	0	0	0	0	0	0	15	2	0	0	13	11	0	0	27	0	25	0	21	31	12	27	40	21	0	48	0	31	0	18	0	24	14	18	15	0	14	10	15	14	17	13
hsa-miR-548w	29	16	11	14	0	30	14	14	0	20	6	0	0	24	17	55	11	20	25	11	12	31	15	38	0	37	47	11	30	31	38	31	80	22	42	32	42	18	32	0	12	23	13	21	22	30	31	22	13
hsa-miR-548y	11	0	0	0	11	17	0	0	0	0	4	0	0	0	2	0	0	13	16	0	0	17	11	22	0	16	27	0	14	23	18	12	23	0	20	10	13	0	15	21	15	14	0	25	19	14	14	23	10
hsa-miR-548z	12	0	10	0	0	0	0	0	0	13	2	0	0	0	12	23	0	16	14	11	15	19	10	17	0	22	24	17	19	21	26	10	37	0	12	0	25	0	17	15	38	30	11	11	0	12	15	16	17
hsa-miR-549a	21	13	20	23	17	45	29	0	0	30	14	0	10	14	19	0	22	36	27	0	17	51	25	58	0	85	89	28	41	103	69	51	127	33	71	26	47	0	68	29	21	34	25	31	34	42	23	49	27
hsa-miR-550a-3-5p	0	0	0	0	0	19	0	0	0	0	6	0	0	0	8	0	0	7	12	0	0	13	0	17	0	16	18	0	17	29	23	0	22	0	18	10	26	0	13	13	0	15	0	0	18	13	0	11	7
hsa-miR-550a-3p	61	0	26	14	12	61	18	0	0	33	13	11	0	31	16	0	14	39	29	14	0	62	25	41	0	72	71	25	52	81	65	46	101	26	48	43	55	20	46	24	14	31	21	21	21	35	15	22	15
hsa-miR-550a-5p	23	0	0	15	0	26	11	0	0	13	0	0	10	14	14	0	12	16	20	0	0	21	11	15	0	34	50	21	42	50	36	20	62	15	38	21	51	0	42	14	11	18	10	0	19	49	12	12	8
hsa-miR-550b-2-5p	0	0	11	0	0	28	10	0	0	0	0	0	0	0	0	0	0	12	21	0	0	24	0	22	0	36	32	10	23	31	31	19	42	12	40	10	15	0	19	0	0	0	0	13	0	0	0	0	0
hsa-miR-550b-3p	34	0	11	15	13	37	12	0	0	24	0	0	0	20	10	0	14	26	23	0	17	34	20	42	0	47	47	16	34	59	34	30	63	20	36	30	65	12	24	16	0	20	11	0	17	11	11	13	7
hsa-miR-551a	59	14	23	40	12	47	27	0	0	42	23	0	15	17	37	0	32	28	38	0	18	55	31	78	11	68	83	31	79	84	66	58	99	29	61	47	56	15	58	39	40	49	33	34	37	85	35	47	26
hsa-miR-551b-3p	22	0	0	0	0	21	10	0	0	0	4	0	0	11	5	0	0	14	11	0	14	26	11	20	0	36	33	13	16	36	38	18	49	13	22	18	12	0	24	22	24	25	22	0	0	11	15	23	14
hsa-miR-551b-5p	61	10	23	18	19	72	35	0	0	55	24	11	0	33	20	0	10	25	48	21	10	51	30	57	0	79	81	33	58	93	84	53	134	18	54	54	67	27	49	26	19	34	28	15	39	39	22	28	18
hsa-miR-552-3p	15	0	0	0	0	10	0	0	0	14	0	0	0	13	0	0	0	11	8	0	19	20	0	27	0	29	23	14	10	50	35	0	41	10	26	19	19	0	19	15	15	14	0	11	0	11	0	15	12
hsa-miR-552-5p	51	19	17	18	12	39	23	0	0	31	7	0	0	24	20	0	16	35	20	0	17	45	20	49	0	63	67	17	35	55	63	40	76	16	56	27	43	19	62	38	15	36	22	18	32	34	32	32	35
hsa-miR-553	38	0	25	20	13	61	29	11	16	35	13	0	0	39	19	0	30	22	40	13	19	55	26	82	0	78	67	37	51	60	63	44	88	27	68	40	43	18	72	20	0	23	10	24	10	111	35	19	11
hsa-miR-554	60	0	18	22	14	54	30	0	14	33	15	0	0	30	14	0	28	49	36	0	20	52	28	67	0	120	117	31	105	142	96	57	162	40	81	52	88	0	70	24	21	48	13	25	24	51	36	25	11
hsa-miR-555	16	0	0	0	11	23	11	0	0	14	8	0	0	11	5	0	10	15	12	0	14	31	0	25	0	30	23	18	26	37	43	26	42	16	33	16	24	10	25	21	20	21	16	35	11	36	36	19	21
hsa-miR-556-3p	52	17	47	32	24	95	52	0	13	59	14	13	14	54	27	0	26	47	60	12	28	94	56	92	0	140	123	43	77	139	90	68	168	47	120	39	102	19	89	45	56	39	41	57	53	58	33	64	41
hsa-miR-556-5p	61	0	28	23	0	80	32	0	0	44	3	0	0	43	18	0	0	34	39	0	0	58	32	73	0	104	103	37	82	113	67	58	131	36	105	52	70	22	73	20	32	25	14	28	30	29	26	25	24
hsa-miR-557	48	0	17	22	0	41	31	0	0	36	8	0	0	16	10	0	20	31	41	0	0	59	22	39	0	53	76	37	60	68	54	51	113	25	49	49	59	15	62	24	22	22	18	18	18	25	26	24	16
hsa-miR-5571-3p	10	0	0	0	0	12	0	0	0	0	3	0	0	0	3	0	0	9	10	0	0	10	0	14	0	15	20	0	11	13	17	10	18	0	19	0	14	0	17	0	12	13	0	14	0	11	12	14	0
hsa-miR-5571-5p	30	14	13	0	14	23	12	0	10	30	0	0	0	13	8	0	16	20	23	0	14	28	17	30	0	59	37	18	32	43	37	30	66	15	32	18	45	11	22	17	10	10	15	21	11	10	0	15	0
hsa-miR-5572	26	0	0	0	0	24	12	0	0	23	4	0	0	0	5	0	0	9	15	0	0	27	0	35	0	37	37	14	35	49	33	31	57	0	19	19	38	0	23	10	14	12	14	11	11	26	18	16	0
hsa-miR-5579-3p	10	0	0	0	0	13	0	0	0	0	0	0	0	0	0	0	0	11	14	0	0	15	0	10	0	15	21	10	16	29	31	10	28	0	24	0	13	0	11	0	0	0	0	10	0	0	0	0	0
hsa-miR-5579-5p	0	0	0	0	0	12	0	0	0	14	2	0	0	0	0	0	0	3	13	0	0	11	0	15	0	23	20	11	12	26	20	8	30	0	16	10	18	0	0	14	13	0	0	0	0	12	0	12	0
hsa-miR-558	18	0	10	0	0	18	0	0	0	0	0	0	0	10	5	0	0	14	15	0	0	16	14	28	0	32	36	11	21	45	27	20	35	12	31	0	24	0	26	0	11	19	17	13	15	29	12	21	13
hsa-miR-5580-3p	21	0	0	0	0	18	0	0	0	10	0	0	0	0	0	0	0	10	7	0	0	19	0	0	0	16	16	0	14	32	22	0	41	0	22	13	19	0	18	12	0	16	0	0	14	10	13	12	0
hsa-miR-5580-5p	18	0	14	13	14	30	16	0	0	19	0	0	0	18	6	0	14	10	18	0	0	24	11	33	0	55	30	23	19	44	36	28	51	15	45	30	41	14	30	17	10	12	19	18	22	44	26	25	18
hsa-miR-5581-3p	106	16	41	46	35	83	46	0	0	86	24	0	19	76	37	11	47	91	78	34	30	91	51	80	0	136	154	62	130	124	134	120	227	68	109	82	136	44	112	18	21	24	26	33	34	33	20	33	16
hsa-miR-5581-5p	14	0	0	0	0	20	0	0	0	21	0	0	0	11	8	0	0	8	14	0	0	15	0	20	0	20	27	16	25	26	25	19	55	0	22	11	24	0	13	12	0	10	0	0	0	33	18	0	11
hsa-miR-5582-3p	18	0	12	10	0	13	0	0	0	14	0	0	0	23	0	0	0	7	13	0	0	13	0	14	0	22	21	0	18	24	22	17	32	0	26	16	19	0	18	0	0	0	0	0	0	0	0	0	0
hsa-miR-5582-5p	0	0	0	0	0	0	0	0	0	0	0	0	0	0	0	0	0	0	0	0	0	0	0	12	0	0	0	0	0	19	0	0	15	0	13	0	0	0	12	0	0	0	0	0	0	0	0	0	0
hsa-miR-5583-3p	0	0	0	0	0	0	0	0	0	0	0	0	0	0	0	0	0	16	3	0	0	0	0	11	0	0	10	0	0	0	0	2	0	0	0	0	0	0	0	0	0	0	0	0	0	0	0	10	0
hsa-miR-5583-5p	0	0	0	0	0	19	0	0	0	13	0	0	0	0	5	0	0	10	9	0	0	13	10	15	0	12	14	13	11	17	16	14	24	0	13	0	14	0	13	0	16	21	13	15	11	26	32	15	8
hsa-miR-5584-3p	16	12	10	10	0	20	0	0	0	15	0	0	0	16	6	0	0	18	13	0	0	22	10	19	0	31	33	14	22	24	28	25	35	12	43	16	24	11	18	16	0	25	10	12	21	24	20	16	16
hsa-miR-5584-5p	119	17	51	68	51	119	65	12	21	120	26	24	39	79	57	0	29	90	108	42	44	160	65	136	0	174	196	66	141	178	155	109	335	70	170	116	202	52	170	57	48	47	31	65	74	68	42	81	26
hsa-miR-5585-3p	41	11	33	24	18	39	32	0	10	27	10	10	14	30	8	0	22	46	39	19	28	38	33	37	0	69	75	27	53	67	79	35	76	33	60	19	58	13	61	13	12	25	16	16	19	29	18	50	0
hsa-miR-5585-5p	107	18	39	42	15	93	43	0	0	51	11	0	19	37	22	0	22	70	60	14	25	129	38	64	0	157	185	55	144	195	170	84	254	43	107	73	106	21	134	62	38	49	73	78	191	349	52	86	16
hsa-miR-5586-3p	0	0	0	0	0	10	0	0	0	11	0	0	0	0	0	0	0	0	0	0	0	0	0	12	0	15	24	12	13	29	17	0	26	0	15	0	11	0	14	0	0	14	0	0	10	11	10	17	0
hsa-miR-5586-5p	0	0	14	12	0	13	0	0	0	13	6	0	0	0	9	0	0	11	10	0	11	26	0	26	0	31	24	14	16	31	25	9	30	13	16	0	15	0	16	23	48	88	22	19	23	75	38	39	23
hsa-miR-5587-3p	41	0	14	18	14	53	18	0	0	25	3	0	0	10	15	0	18	33	29	0	15	38	26	28	0	59	101	29	83	126	64	42	148	39	67	46	76	0	48	29	26	18	15	26	27	28	28	22	22
hsa-miR-5587-5p	22	0	11	15	0	25	0	0	0	22	7	0	0	16	11	0	20	15	26	0	0	29	14	26	0	45	33	13	34	49	42	32	49	24	29	24	38	0	42	19	11	25	19	15	11	43	31	25	10
hsa-miR-5588-5p	11	0	13	18	22	35	15	0	14	31	7	10	13	19	9	0	14	23	13	0	0	31	15	20	0	35	47	19	28	46	43	43	53	17	35	27	44	0	37	17	12	27	12	14	23	25	30	25	20
hsa-miR-5589-3p	41	11	19	26	13	53	32	0	0	30	11	0	0	27	19	0	24	49	37	24	23	64	33	45	0	81	77	45	49	93	60	56	135	19	55	18	49	0	65	28	22	15	34	25	31	45	19	35	6
hsa-miR-5589-5p	31	15	14	20	0	24	0	0	18	23	23	15	12	13	9	0	29	24	28	10	0	28	21	44	0	89	63	26	55	75	55	37	87	15	64	40	41	0	41	16	25	32	19	13	15	40	50	30	7
hsa-miR-559	0	0	11	0	12	21	12	0	0	0	0	0	0	11	0	0	0	16	24	0	11	28	20	24	0	29	41	18	36	30	37	27	49	0	47	13	23	0	27	10	0	0	0	11	0	0	0	0	0
hsa-miR-5590-3p	0	0	0	0	0	0	0	0	0	0	0	0	0	0	0	0	0	0	0	0	0	10	0	0	0	12	12	0	11	14	11	10	14	0	15	0	0	0	18	0	0	0	0	0	0	0	0	0	0
hsa-miR-5590-5p	16	0	12	12	0	32	18	0	0	12	0	0	0	10	0	0	0	12	22	11	0	27	16	40	0	48	38	0	21	25	40	23	39	16	35	13	29	0	15	0	0	0	0	0	0	0	0	0	0
hsa-miR-5591-3p	38	0	11	14	18	51	20	0	0	31	0	0	15	13	11	0	11	24	38	12	0	45	17	54	0	89	79	27	71	68	73	46	83	31	53	32	50	23	43	20	0	25	0	26	11	20	10	12	7
hsa-miR-5591-5p	0	0	0	0	0	10	0	0	0	0	0	0	0	0	0	0	0	0	0	0	0	12	0	13	0	16	16	0	10	21	14	0	19	0	15	0	0	0	11	0	0	0	0	0	0	0	0	0	0
hsa-miR-561-3p	12	0	20	13	0	28	14	0	0	30	2	0	0	15	7	0	16	21	24	0	0	43	16	28	0	55	37	15	22	48	44	27	60	12	52	15	33	0	35	14	19	33	15	15	29	62	28	15	8
hsa-miR-561-5p	21	0	0	13	0	25	12	0	0	19	0	0	0	10	8	0	18	13	13	0	0	11	18	20	0	27	29	11	16	29	22	17	41	16	27	17	15	0	15	0	13	14	16	12	0	21	13	14	7
hsa-miR-562	28	10	18	11	10	33	20	0	0	19	4	0	0	14	10	0	0	9	15	15	0	27	16	34	0	53	50	15	39	68	32	33	82	11	47	19	38	0	38	18	0	0	15	11	0	26	18	17	16
hsa-miR-563	38	0	0	0	0	50	11	0	0	34	0	0	0	16	14	0	0	18	24	0	0	34	0	29	0	64	63	15	54	57	62	48	84	19	34	37	39	0	40	18	0	24	15	19	13	21	19	21	9
hsa-miR-564	0	0	0	0	0	0	0	0	0	0	7	0	0	0	5	0	0	0	0	0	0	11	0	10	0	13	14	0	19	17	17	10	30	10	0	10	14	0	10	23	0	14	0	13	0	0	11	0	5
hsa-miR-566	33	12	16	14	0	27	15	0	0	18	6	0	0	18	6	0	14	18	23	0	10	25	25	33	0	61	49	26	38	56	35	24	74	18	30	19	36	0	39	22	23	40	36	37	36	48	51	29	15
hsa-miR-567	51	0	15	30	16	49	24	0	0	56	7	0	0	29	13	0	13	27	32	14	12	46	36	37	0	94	113	23	83	105	92	56	152	42	64	61	73	28	77	33	17	24	22	31	20	48	21	29	16
hsa-miR-568	15	0	10	11	0	24	12	0	0	18	0	0	0	10	11	0	12	8	19	0	0	17	10	24	0	27	32	20	21	32	29	26	31	0	31	10	32	0	15	14	15	14	11	20	14	47	11	0	13
hsa-miR-5680	36	0	11	11	11	33	10	0	0	19	11	0	0	27	12	0	11	13	20	0	11	30	23	40	0	46	42	24	25	72	60	40	67	17	44	16	30	11	38	33	37	62	64	27	63	167	100	49	37
hsa-miR-5681a	12	0	0	0	0	0	0	0	0	0	3	0	0	0	5	0	0	0	0	0	0	22	0	13	0	21	16	0	0	19	26	14	19	0	25	0	20	0	0	0	14	21	0	0	12	17	13	16	12
hsa-miR-5681b	22	0	10	10	0	32	17	0	11	14	12	0	0	12	4	0	16	13	11	0	11	28	23	30	0	51	38	13	44	48	42	19	53	18	36	10	41	0	29	0	20	15	15	18	18	23	10	21	13
hsa-miR-5682	18	0	10	0	0	26	14	0	0	16	7	0	0	10	5	0	11	15	17	0	12	18	20	26	0	30	39	19	14	34	39	25	42	14	31	13	29	0	19	19	29	88	35	42	20	76	69	40	21
hsa-miR-5683	52	12	35	17	27	74	18	0	0	69	11	0	0	48	25	0	21	46	57	19	20	77	48	77	0	92	100	45	52	112	116	66	132	43	108	61	114	22	83	24	28	32	22	32	44	52	46	40	19
hsa-miR-5684	16	0	0	0	0	20	10	0	0	11	0	0	0	15	7	0	0	17	18	0	0	25	11	19	0	34	33	14	18	24	34	18	50	11	29	11	25	0	20	16	19	21	11	12	14	24	10	20	15
hsa-miR-5685	34	14	10	14	16	41	16	0	0	23	12	10	0	18	8	0	11	17	20	0	0	24	14	35	0	42	32	17	40	35	41	18	57	15	35	18	37	10	40	24	10	19	14	20	16	24	18	18	10
hsa-miR-5687	26	0	15	15	0	34	25	0	0	27	16	0	10	24	7	0	10	18	32	0	0	39	20	26	0	67	53	29	44	64	65	32	77	24	42	37	39	0	44	0	10	13	0	10	16	10	11	0	15
hsa-miR-5688	20	0	11	17	0	27	18	0	0	11	5	0	0	14	10	0	14	11	14	0	16	25	16	21	0	21	23	10	19	45	34	17	37	14	11	13	18	0	19	11	11	0	0	0	12	14	0	13	0
hsa-miR-5689	21	0	10	22	0	43	10	0	0	16	10	0	11	0	9	0	12	27	29	0	11	22	17	30	0	50	68	28	57	103	59	30	83	17	55	20	46	0	51	33	21	35	35	25	22	44	18	36	17
hsa-miR-569	22	0	11	0	0	19	0	0	10	18	8	0	0	10	6	11	0	12	14	0	0	22	13	33	0	27	40	21	18	38	33	22	43	23	42	23	32	0	27	28	22	35	15	24	25	37	25	24	14
hsa-miR-5690	39	0	18	19	15	49	17	0	10	34	13	0	0	35	16	0	20	31	34	15	19	54	19	65	0	87	73	25	68	81	81	49	127	34	83	41	76	0	76	24	10	11	18	17	12	25	15	20	18
hsa-miR-5691	67	11	31	31	33	57	34	16	17	44	24	22	24	40	26	12	33	37	60	22	25	58	43	61	0	102	103	41	82	124	101	69	150	29	78	59	78	11	107	33	24	52	27	28	32	50	17	37	13
hsa-miR-5692a	37	12	24	30	24	45	41	0	12	27	25	10	0	26	17	0	19	27	39	12	32	46	28	46	0	74	55	37	47	71	74	55	76	26	60	39	51	15	72	47	51	56	59	52	53	122	90	90	46
hsa-miR-5692b	20	0	0	0	0	17	12	0	0	0	0	0	0	0	0	0	0	18	20	0	0	14	0	16	0	29	27	10	19	38	28	12	49	0	33	11	17	0	17	0	0	0	0	0	0	0	0	0	0
hsa-miR-5692c	48	22	35	36	41	54	27	0	0	30	20	0	29	23	17	0	47	32	48	14	18	49	31	70	0	79	105	31	69	86	89	41	130	36	76	51	83	22	70	20	16	33	15	17	68	50	26	29	11
hsa-miR-5693	22	0	0	0	0	37	0	0	0	15	3	0	0	15	4	0	0	16	8	0	0	29	10	14	0	37	36	17	32	30	21	15	42	15	18	22	32	13	21	0	13	0	10	11	12	34	0	10	0
hsa-miR-5694	142	12	55	55	32	115	68	13	14	127	35	11	24	73	39	0	42	73	95	51	29	113	48	105	16	219	149	59	145	186	205	84	210	75	159	88	142	81	132	66	45	37	36	47	53	77	38	64	50
hsa-miR-5695	22	0	14	10	10	29	11	0	0	29	5	0	0	11	0	0	0	17	21	0	0	22	22	40	0	52	41	19	36	47	40	30	63	19	50	17	26	0	40	11	13	20	14	10	77	10	12	23	12
hsa-miR-5696	26	13	13	13	16	28	16	0	0	13	9	0	0	25	8	0	13	21	20	0	15	52	26	24	0	61	52	15	44	74	50	27	67	21	45	29	37	0	35	23	16	34	20	30	29	64	15	23	9
hsa-miR-5697	18	0	0	13	15	32	11	0	0	18	3	0	11	18	10	0	0	11	16	0	10	38	18	28	0	39	35	17	16	33	32	21	54	14	47	12	40	12	33	15	19	20	0	18	14	14	21	11	11
hsa-miR-5698	44	0	18	30	0	56	25	0	15	45	25	17	13	46	24	11	27	42	45	27	25	71	33	45	0	90	75	48	58	68	103	65	135	23	89	53	69	24	67	22	26	36	20	33	40	24	32	29	28
hsa-miR-5699-3p	23	0	16	10	0	35	11	0	0	23	0	0	0	19	14	0	14	18	32	13	0	40	16	28	0	63	53	22	31	64	66	24	73	21	61	31	52	0	35	17	16	25	14	12	18	34	11	16	8
hsa-miR-5699-5p	165	20	58	57	35	130	57	0	47	123	31	20	23	123	49	0	77	74	90	40	26	181	63	136	0	316	307	88	190	266	281	159	471	74	245	189	190	78	155	52	59	111	69	54	183	100	57	51	29
hsa-miR-570-3p	98	19	76	97	59	111	70	0	19	72	33	29	31	59	43	18	55	83	88	46	30	119	91	165	0	121	159	69	120	135	134	107	226	52	163	70	143	28	110	26	28	37	18	30	52	66	35	52	20
hsa-miR-570-5p	0	0	0	0	0	0	0	0	0	0	0	0	0	0	0	0	0	0	0	0	0	0	0	11	0	0	0	0	0	0	0	0	0	0	0	0	0	0	0	0	0	0	0	0	0	0	0	0	0
hsa-miR-5700	24	12	18	13	10	38	22	0	11	27	9	0	13	27	14	0	20	22	31	0	24	41	30	40	0	52	46	24	32	51	50	37	65	19	54	25	45	18	45	23	12	24	20	20	22	65	37	27	22
hsa-miR-5701	25	0	21	13	0	19	12	0	0	21	0	0	0	23	13	0	32	14	20	10	11	34	19	34	0	32	41	20	28	33	46	23	52	18	32	10	31	12	28	10	16	21	0	14	21	26	23	11	13
hsa-miR-5702	277	69	212	157	169	507	272	45	61	266	119	74	78	221	162	15	173	272	329	110	125	374	333	834	39	1080	663	311	430	653	645	462	803	211	712	363	794	221	596	38	33	56	25	36	68	90	31	46	19
hsa-miR-5703	86	18	39	46	26	133	61	0	10	106	23	13	25	68	38	0	36	71	72	18	29	116	55	108	0	198	181	65	155	196	162	139	299	69	139	82	156	27	138	69	39	93	36	55	92	118	61	64	40
hsa-miR-5704	15	0	10	14	0	36	14	0	0	21	2	0	0	20	10	0	0	19	18	0	11	22	22	34	0	50	45	20	25	46	46	28	70	16	32	21	33	12	42	27	14	40	33	25	56	57	53	36	21
hsa-miR-5705	27	0	10	13	10	43	14	0	0	28	3	0	11	14	11	0	21	28	24	0	0	33	17	34	0	74	69	22	43	56	52	38	95	34	52	20	46	14	31	30	15	29	22	26	24	80	33	25	18
hsa-miR-5706	20	0	12	12	14	39	12	0	0	17	13	0	0	23	6	0	11	16	25	0	0	20	0	39	0	45	51	15	31	42	50	28	68	19	41	24	32	10	33	17	20	28	15	11	0	33	29	13	13
hsa-miR-5707	19	13	17	10	0	38	18	0	0	25	0	0	0	33	14	0	16	21	19	0	10	42	15	37	0	48	44	12	41	33	41	24	53	15	47	17	32	0	37	66	11	20	0	11	0	43	11	0	13
hsa-miR-5708	0	0	0	0	0	17	0	0	0	0	0	0	0	0	5	0	0	12	5	0	0	11	0	0	0	14	17	0	11	14	24	0	23	0	10	12	13	0	0	0	0	0	0	0	0	10	0	0	0
hsa-miR-571	49	0	16	19	22	42	30	0	0	45	17	15	0	32	15	0	27	45	35	18	21	51	22	42	0	113	110	27	76	81	87	52	120	30	68	42	62	29	59	0	15	19	15	28	40	23	20	30	8
hsa-miR-572	437	40	101	173	63	297	153	0	26	280	54	21	54	128	110	10	167	336	244	78	94	223	140	194	0	450	698	162	509	599	483	344	894	213	331	314	506	130	358	123	91	110	92	150	213	417	110	162	62
hsa-miR-573	18	14	12	22	0	36	12	0	0	18	10	0	0	17	10	0	13	13	15	0	0	34	17	24	0	45	70	14	23	40	40	27	53	14	34	24	28	0	22	18	15	15	20	13	10	22	13	18	11
hsa-miR-5739	40	0	13	11	0	43	21	0	11	47	12	14	0	28	22	0	16	31	30	19	20	38	28	54	0	84	74	33	56	59	63	51	90	27	48	47	59	16	38	13	19	27	22	22	40	65	28	22	14
hsa-miR-574-3p	128	27	91	63	36	120	50	0	12	123	23	28	35	78	70	13	73	78	84	42	45	202	83	215	0	249	207	81	163	215	308	111	299	58	206	106	158	37	140	430	644	308	193	85	70	91	118	144	270
hsa-miR-574-5p	68	72	190	47	22	61	11	10	0	50	32	74	53	41	39	173	40	41	31	183	146	53	65	74	35	47	51	26	25	52	82	41	71	16	80	48	48	17	41	562	404	122	76	34	127	30	40	94	265
hsa-miR-575	30	0	13	0	15	23	0	0	0	17	4	0	0	11	8	0	13	24	20	0	11	33	17	33	0	48	33	18	21	36	48	35	54	0	42	11	31	0	23	17	21	39	14	17	17	26	52	28	18
hsa-miR-576-3p	78	11	40	30	16	84	35	0	15	57	16	14	0	78	57	0	25	57	40	58	29	80	57	76	0	102	87	40	77	107	102	61	126	42	92	47	85	24	78	47	71	98	58	68	72	156	147	76	63
hsa-miR-576-5p	119	11	87	92	64	204	48	0	18	93	25	0	19	56	188	0	63	309	42	116	50	255	76	288	0	190	110	44	61	178	233	122	170	26	145	56	142	18	62	236	281	204	116	84	31	103	52	191	155
hsa-miR-577	13	0	0	0	0	14	0	0	0	10	0	0	0	12	0	0	0	10	13	0	0	22	10	11	0	23	12	0	0	26	26	0	31	0	18	0	17	0	18	0	0	15	0	0	0	0	0	0	0
hsa-miR-578	15	0	0	0	0	33	14	0	0	0	6	0	10	19	7	0	0	19	25	0	17	22	19	28	0	34	43	16	21	39	39	25	38	10	39	16	44	0	33	22	14	28	12	22	26	63	20	14	12
hsa-miR-5787	414	53	138	178	76	355	147	18	30	376	72	32	28	173	138	0	163	339	341	159	112	279	217	237	10	508	688	234	476	502	545	411	917	261	362	332	608	204	367	96	65	56	88	103	104	70	94	91	40
hsa-miR-579-3p	17	0	0	0	0	24	16	0	0	0	2	0	0	0	4	0	0	13	11	0	0	12	10	11	0	27	11	12	0	23	28	12	34	0	26	10	12	0	14	30	24	44	20	35	45	66	40	32	22
hsa-miR-579-5p	16	0	0	13	0	17	15	0	0	16	7	0	0	0	8	0	0	12	8	0	0	25	0	20	0	29	24	12	27	22	20	19	39	16	21	17	20	0	23	26	17	26	15	19	43	19	21	21	24
hsa-miR-580-3p	33	0	23	20	17	41	29	0	17	32	9	0	0	33	19	16	22	17	35	16	23	51	24	53	0	73	85	30	42	66	51	33	78	17	61	31	47	24	42	11	16	33	16	12	14	23	14	20	0
hsa-miR-580-5p	26	0	17	22	0	41	19	0	22	35	18	0	0	18	12	0	19	31	21	10	17	47	26	34	0	55	50	31	46	59	37	25	83	13	53	33	47	17	44	19	11	20	0	19	54	20	15	19	9
hsa-miR-581	61	15	39	29	31	80	37	0	19	42	14	0	0	43	28	0	29	43	54	16	20	74	41	91	0	123	107	52	84	159	129	88	164	50	140	48	141	23	121	27	19	16	0	16	19	19	0	32	14
hsa-miR-582-3p	35	0	16	19	15	34	13	0	12	24	8	0	13	15	9	0	19	22	20	16	17	36	25	67	0	32	35	22	30	47	51	36	53	12	46	26	32	0	19	25	42	29	14	21	18	39	47	23	17
hsa-miR-582-5p	22	0	18	15	11	25	10	0	0	12	6	0	10	21	10	0	13	22	23	0	16	36	35	44	0	42	38	24	26	50	43	26	49	12	61	12	30	11	25	25	21	27	25	17	29	44	32	36	10
hsa-miR-583	0	0	14	0	0	11	10	0	0	11	5	0	0	0	0	0	0	0	0	10	0	0	0	16	0	18	27	14	11	15	16	0	26	0	21	10	21	0	14	10	0	10	0	14	0	17	0	0	0
hsa-miR-584-3p	44	0	14	13	11	44	0	0	0	22	4	0	0	14	9	0	13	28	19	12	10	24	13	28	0	47	64	20	44	51	56	33	79	22	40	20	36	12	40	18	20	21	22	20	12	30	106	16	12
hsa-miR-584-5p	740	179	1421	734	429	368	120	87	96	577	331	391	574	205	1088	822	324	536	142	1062	1624	1141	576	1175	73	229	388	153	140	449	478	282	593	114	333	251	355	72	292	3766	4463	2604	1716	361	962	971	446	2444	5431
hsa-miR-585-3p	0	0	0	0	0	0	0	0	0	0	0	0	0	16	0	0	0	9	17	0	0	15	0	19	0	20	13	0	11	15	22	0	35	0	22	0	13	0	12	0	0	0	11	15	0	18	13	0	0
hsa-miR-585-5p	35	0	10	14	0	40	21	0	0	20	13	0	0	14	21	0	15	19	18	0	10	30	21	37	0	59	40	26	22	52	55	28	83	25	48	23	39	14	42	11	18	0	10	14	26	21	16	21	12
hsa-miR-586	33	12	14	13	0	42	22	0	0	40	15	0	12	30	18	0	17	24	35	16	23	30	23	49	0	47	60	14	27	44	48	30	73	27	51	25	52	20	45	14	18	20	17	0	13	13	18	12	29
hsa-miR-587	10	0	0	0	0	19	0	0	0	0	0	0	0	0	0	0	0	0	0	0	0	14	0	0	0	24	15	0	10	22	14	13	37	0	16	0	10	0	20	0	0	0	0	0	34	10	11	0	0
hsa-miR-588	17	0	21	17	0	35	0	0	0	25	10	0	0	23	13	0	11	22	17	17	0	45	17	32	0	54	48	19	34	62	71	33	76	24	50	35	45	11	41	22	20	26	36	23	18	30	11	35	14
hsa-miR-589-3p	23	0	11	13	0	23	11	0	0	19	1	0	0	15	12	0	0	22	19	0	19	25	22	31	0	47	43	14	29	39	49	20	52	13	40	23	26	14	18	15	31	24	19	18	19	24	21	33	13
hsa-miR-589-5p	57	22	29	25	31	44	29	0	24	27	16	18	28	18	48	0	25	31	22	24	29	58	17	87	0	62	56	24	49	59	60	41	82	31	49	37	42	10	30	85	150	109	58	38	39	144	73	63	74
hsa-miR-590-3p	41	13	113	54	40	32	11	0	0	29	21	13	50	21	22	22	27	75	32	31	85	85	40	95	0	32	41	26	30	52	43	27	51	17	56	21	61	0	34	294	249	235	36	36	24	89	14	125	196
hsa-miR-590-5p	36	0	25	23	20	42	20	0	10	26	0	0	0	14	20	0	21	39	35	0	15	53	18	50	0	65	50	17	40	53	37	28	63	13	61	14	51	0	27	26	15	13	13	0	0	0	0	13	15
hsa-miR-591	13	0	0	0	0	20	11	0	0	0	1	0	0	0	8	0	0	6	10	0	0	26	12	24	0	38	20	0	19	32	38	8	31	0	26	0	21	0	19	28	18	44	15	28	31	67	41	25	10
hsa-miR-592	38	12	15	11	11	75	21	0	0	37	10	0	0	47	29	0	14	38	44	11	45	69	33	68	0	82	67	16	75	87	78	49	112	33	81	40	61	11	70	18	15	25	17	21	34	78	26	31	22
hsa-miR-593-3p	57	18	30	24	0	56	37	0	12	51	23	10	28	28	13	0	36	52	41	10	16	65	34	29	0	84	110	20	69	85	76	56	137	43	64	41	71	17	51	11	14	16	0	18	28	34	12	23	0
hsa-miR-593-5p	455	87	223	250	135	435	235	43	58	442	126	69	98	231	165	17	220	446	352	225	162	377	287	349	18	603	811	294	566	623	600	477	1129	290	479	406	650	240	462	105	82	128	86	139	176	124	121	123	67
hsa-miR-595	14	10	10	10	12	34	10	0	0	13	10	0	0	16	0	0	16	15	18	0	17	18	17	19	0	47	28	17	28	37	42	17	46	23	35	14	22	14	30	13	15	12	12	0	15	24	15	12	0
hsa-miR-596	38	0	14	12	0	44	15	0	0	23	5	0	0	11	5	0	15	24	22	0	0	44	16	36	0	55	64	22	45	64	58	35	74	26	41	30	46	21	44	59	21	43	23	46	33	53	37	49	18
hsa-miR-597-3p	21	0	12	15	0	31	0	0	0	13	9	0	0	12	4	0	0	9	18	12	0	28	14	29	0	41	43	15	28	38	33	22	54	17	39	15	28	0	32	21	13	24	13	13	13	17	13	10	0
hsa-miR-597-5p	30	0	15	20	18	59	16	0	0	34	13	0	16	24	12	0	17	29	29	21	19	48	22	49	0	69	95	38	58	92	76	57	96	25	88	34	60	25	49	34	22	36	23	23	22	40	24	133	20
hsa-miR-598-3p	45	23	65	56	59	57	28	0	29	41	21	26	42	21	37	21	31	48	26	36	66	91	41	108	0	85	83	35	45	100	94	50	126	19	82	50	66	0	51	143	212	132	72	60	45	106	91	98	117
hsa-miR-598-5p	28	0	0	10	0	28	17	0	0	13	4	0	0	22	8	0	15	24	26	11	10	40	26	34	10	53	49	18	35	75	57	25	87	10	43	32	33	0	45	32	26	27	19	20	29	45	34	31	24
hsa-miR-599	27	0	21	13	0	31	13	0	0	19	4	0	0	19	10	0	17	14	23	0	0	34	19	50	0	45	43	25	27	42	38	29	29	15	28	24	31	0	36	28	23	17	17	27	16	26	18	21	23
hsa-miR-600	43	10	0	18	13	46	10	0	0	30	0	0	0	23	13	0	0	28	19	12	12	31	0	31	0	73	53	28	51	57	37	34	94	34	59	37	54	11	39	14	0	20	0	20	13	16	18	14	5
hsa-miR-601	168	32	122	114	101	203	119	33	44	178	88	54	57	107	54	18	138	149	200	87	118	224	148	223	16	325	329	154	256	285	288	194	419	121	276	162	270	76	226	77	34	46	88	78	95	89	67	85	33
hsa-miR-602	35	0	14	0	0	28	17	0	0	37	12	0	0	22	9	0	0	21	22	0	0	30	13	31	0	51	65	12	47	58	57	31	75	29	47	36	57	15	39	33	22	14	18	16	25	32	30	15	0
hsa-miR-603	0	0	0	0	0	15	0	0	0	0	0	0	0	0	0	0	0	0	0	0	0	0	0	12	0	12	11	0	10	15	16	0	19	0	10	0	11	0	0	0	0	0	0	0	25	0	0	0	0
hsa-miR-604	17	0	0	17	0	26	10	0	0	18	7	0	0	11	8	0	0	14	18	0	0	18	0	27	0	27	43	17	28	54	40	23	49	10	20	16	33	13	36	21	17	15	13	20	11	43	22	15	14
hsa-miR-605-3p	122	40	118	91	101	226	113	0	62	91	71	45	64	79	63	0	70	149	173	33	74	205	120	260	19	334	284	128	186	280	194	198	262	108	302	106	221	24	186	17	21	26	24	34	24	16	16	18	21
hsa-miR-605-5p	109	24	52	43	34	124	65	0	32	97	21	27	23	63	33	0	62	91	101	40	45	137	52	125	0	205	204	68	155	172	211	123	323	70	158	104	149	62	149	40	22	60	33	43	76	43	27	56	16
hsa-miR-606	89	29	54	54	41	156	82	10	43	88	37	27	32	66	48	0	52	74	90	35	44	127	108	123	20	158	174	93	120	139	152	118	184	76	161	77	142	37	141	48	35	53	47	49	88	189	86	78	31
hsa-miR-6068	39	0	18	20	15	45	26	0	0	37	6	17	0	17	11	0	16	48	26	15	15	46	26	32	0	61	87	34	66	89	88	45	123	27	56	28	78	17	69	36	22	24	18	26	29	70	43	40	21
hsa-miR-6069	30	0	12	18	0	23	13	0	0	13	2	0	0	17	0	0	0	16	8	0	0	21	15	42	0	29	35	12	20	27	31	18	46	13	27	14	16	10	16	34	21	42	10	11	0	12	0	27	24
hsa-miR-607	22	10	19	13	11	39	20	0	0	20	11	0	0	21	17	0	22	22	35	0	12	27	28	36	0	56	55	19	43	62	43	26	90	23	53	24	54	16	32	20	18	28	19	24	11	25	24	32	8
hsa-miR-6070	23	0	0	0	0	34	0	0	0	21	0	0	0	19	14	0	17	18	19	0	17	32	18	19	0	30	42	12	27	41	58	27	50	14	36	29	43	0	23	26	17	14	21	21	17	124	30	24	10
hsa-miR-6071	10	0	0	0	0	0	0	0	0	0	1	0	0	0	4	0	0	0	0	0	0	0	0	0	0	18	15	0	0	15	17	6	14	0	16	0	0	0	0	22	35	29	0	0	15	22	0	19	32
hsa-miR-6072	34	10	16	16	0	46	18	0	0	23	6	0	0	23	6	0	17	22	26	11	0	41	16	33	0	61	75	21	46	61	71	37	69	27	57	35	50	20	39	15	22	29	22	19	58	33	29	15	20
hsa-miR-6073	21	0	13	11	0	32	20	0	0	16	12	0	10	13	9	0	0	15	18	16	23	33	18	24	0	42	42	20	29	40	38	24	61	16	29	18	32	0	26	0	25	0	10	13	15	37	0	14	15
hsa-miR-6074	77	19	44	52	48	89	50	0	16	65	25	12	18	48	25	0	38	74	74	20	37	86	66	84	0	122	171	59	111	183	132	93	222	55	148	79	154	28	106	45	32	38	37	45	85	93	42	58	24
hsa-miR-6075	341	40	176	251	115	396	169	10	44	341	89	38	72	196	124	16	134	457	273	118	134	333	228	297	27	462	722	278	610	616	511	453	994	262	455	373	742	177	479	101	107	89	128	171	202	119	90	164	56
hsa-miR-6076	85	0	18	16	10	98	31	0	0	81	6	0	13	59	19	0	18	45	40	18	16	91	21	65	0	143	172	46	138	144	137	77	222	55	108	81	82	44	115	30	30	27	21	34	27	46	41	42	10
hsa-miR-6077	0	0	10	0	0	12	0	0	0	11	0	0	0	11	8	0	0	11	12	0	0	18	0	17	0	22	28	0	20	22	19	15	44	0	18	0	10	0	12	11	0	14	12	34	14	31	12	11	11
hsa-miR-6078	37	20	28	31	15	34	26	0	14	24	21	12	15	20	9	0	24	23	25	0	12	37	34	28	0	56	68	18	48	75	67	36	94	26	51	32	62	13	52	30	32	46	28	33	36	70	35	37	29
hsa-miR-6079	44	0	27	22	14	61	26	0	36	30	22	0	11	19	12	0	19	52	41	11	26	73	41	53	0	75	73	46	81	85	101	52	119	28	72	43	90	13	77	31	13	28	23	38	36	29	52	29	20
hsa-miR-608	42	0	16	12	0	36	12	0	0	29	3	0	10	17	11	0	13	29	21	19	16	29	14	40	0	60	54	12	45	52	61	30	76	24	49	22	51	13	47	14	27	29	14	21	21	31	30	42	13
hsa-miR-6080	35	10	19	22	10	32	15	0	0	38	0	0	0	18	13	0	11	21	21	0	15	33	21	25	0	65	67	16	49	51	59	35	103	26	48	20	44	10	35	17	17	29	14	12	22	52	29	29	11
hsa-miR-6081	355	40	124	210	42	322	174	13	29	311	54	20	54	155	127	0	107	376	269	79	81	218	200	243	20	362	631	242	489	489	385	383	816	224	381	334	555	146	430	187	181	181	143	183	152	196	142	218	116
hsa-miR-6082	28	19	14	16	13	40	23	0	0	27	9	0	10	27	16	0	18	22	31	14	13	41	21	52	0	49	48	19	56	73	54	41	212	22	61	31	49	12	57	22	14	23	20	25	30	26	18	39	28
hsa-miR-6083	30	13	13	14	0	27	16	0	0	12	4	0	0	19	7	0	12	21	14	0	0	20	23	26	0	45	40	19	33	84	48	31	66	17	58	32	33	0	43	33	21	30	18	22	11	33	12	29	16
hsa-miR-6084	53	0	20	18	12	42	22	0	0	40	13	0	0	30	7	0	11	25	30	11	13	41	20	34	0	70	61	26	59	75	55	39	114	22	55	37	54	23	44	21	17	26	17	15	16	55	25	23	9
hsa-miR-6085	102	20	23	44	16	68	43	0	0	68	41	12	21	37	28	0	41	67	58	13	26	79	53	57	0	118	144	50	101	152	107	70	217	30	89	60	94	38	92	37	19	30	26	28	48	53	27	29	11
hsa-miR-6086	0	0	0	0	0	11	0	0	0	12	0	0	0	0	3	0	0	0	0	0	0	0	0	14	0	15	30	0	0	17	16	10	23	0	16	14	14	0	0	22	11	16	0	0	17	21	17	11	13
hsa-miR-6087	128	11	36	43	12	69	33	0	0	57	8	0	20	45	37	0	42	55	46	26	10	52	30	49	0	101	97	43	116	92	92	74	148	61	83	72	103	18	104	64	65	61	56	66	50	100	85	68	38
hsa-miR-6088	16	0	12	11	0	35	12	0	0	22	5	0	0	29	14	0	13	20	17	0	11	27	21	27	0	45	29	21	24	39	55	37	74	20	35	31	29	25	33	37	43	54	42	40	63	112	85	51	30
hsa-miR-6089	37	0	13	15	0	50	21	0	0	30	4	0	11	20	0	0	17	41	36	13	14	38	23	34	0	74	70	21	69	55	64	35	115	33	46	56	68	15	42	15	0	13	0	17	90	116	15	26	10
hsa-miR-609	38	0	22	18	0	50	32	0	0	32	6	0	0	22	12	0	20	39	40	12	22	52	23	43	0	73	94	35	61	101	103	38	128	29	64	33	64	10	57	26	29	36	26	48	28	27	31	57	9
hsa-miR-6090	55	0	26	31	14	65	32	0	12	46	9	0	20	28	11	0	35	78	45	13	29	58	30	43	0	124	174	41	117	125	111	62	232	67	89	43	93	18	53	31	29	25	13	20	38	48	26	33	24
hsa-miR-610	40	0	14	13	11	46	27	10	0	48	0	0	10	27	23	0	16	28	33	17	11	39	23	50	0	69	65	14	47	44	54	36	88	21	42	42	45	22	42	0	0	10	10	0	19	19	19	0	12
hsa-miR-611	30	0	0	13	0	28	0	0	0	29	2	0	0	19	10	0	12	21	28	0	17	19	11	20	0	63	53	12	63	47	42	34	78	24	51	29	32	0	27	12	0	15	19	20	11	23	19	10	9
hsa-miR-612	25	10	14	14	12	35	20	0	0	29	0	0	12	19	12	0	0	27	21	12	0	26	17	27	0	64	58	22	48	85	46	31	66	22	39	36	53	10	38	21	21	21	11	22	11	26	20	37	11
hsa-miR-6124	110	21	47	54	51	124	51	19	37	116	28	17	26	93	46	0	66	84	108	83	38	134	64	179	19	224	215	73	162	200	195	131	326	91	155	147	189	71	154	45	51	58	43	53	75	102	70	51	23
hsa-miR-6125	182	31	57	77	24	143	67	0	13	161	32	17	22	98	49	0	78	173	104	45	51	124	109	144	10	210	286	90	223	242	241	156	408	101	182	153	244	87	168	45	56	96	59	67	61	82	99	74	36
hsa-miR-6126	898	95	296	278	118	385	177	30	56	263	105	80	126	161	157	30	316	487	389	94	197	552	231	398	15	1096	1550	279	967	1474	966	539	2021	334	635	487	833	57	485	946	625	867	178	178	91	180	111	256	683
hsa-miR-6127	31	0	13	10	0	39	24	0	11	40	10	0	0	42	11	0	18	24	24	16	10	48	21	45	0	57	63	26	44	38	57	38	105	22	39	28	50	31	34	13	12	16	10	13	21	18	34	18	17
hsa-miR-6128	22	0	18	28	26	53	24	0	0	15	11	0	0	29	14	0	26	29	37	16	0	48	33	62	0	70	55	35	53	73	54	43	78	28	54	24	72	13	47	29	19	23	22	23	82	94	18	54	13
hsa-miR-6129	24	0	0	15	0	29	0	0	0	28	8	0	0	12	10	0	12	19	26	15	0	40	17	48	0	57	47	30	30	48	45	32	73	10	39	20	43	0	18	12	17	13	22	16	44	32	23	13	10
hsa-miR-613	41	12	15	24	10	36	15	0	0	30	16	10	0	24	10	0	18	31	30	0	0	46	29	35	0	52	65	22	60	59	51	32	85	18	50	37	42	0	51	29	17	22	17	18	25	26	16	22	13
hsa-miR-6130	32	28	41	21	23	36	14	12	21	34	22	0	22	22	13	19	28	41	34	40	52	51	39	50	11	58	56	29	36	32	74	32	84	30	60	36	57	23	39	34	32	36	22	25	30	27	26	26	21
hsa-miR-6131	17	0	10	0	0	28	10	0	0	18	6	0	0	19	18	0	10	18	21	0	12	23	13	26	0	42	38	27	28	38	42	39	51	23	32	33	26	18	42	19	15	23	14	21	14	25	34	22	12
hsa-miR-6132	22	0	13	12	0	24	0	0	0	23	1	0	0	16	4	0	0	17	14	0	0	0	15	20	0	29	27	18	27	30	35	28	48	15	33	21	28	14	24	10	13	17	12	20	15	20	12	25	13
hsa-miR-6133	34	10	13	18	13	41	21	0	0	46	13	0	11	32	18	0	19	26	41	18	16	55	36	54	0	85	78	26	62	59	68	50	108	26	45	37	57	30	39	24	25	32	22	19	31	52	53	42	14
hsa-miR-6134	31	14	14	17	18	42	23	0	15	24	9	0	21	30	23	0	10	28	30	33	34	43	34	46	0	48	47	16	38	44	58	45	54	26	41	20	67	17	40	16	20	32	16	27	15	36	26	28	19
hsa-miR-614	52	10	24	56	14	67	41	0	0	40	21	0	13	22	11	0	21	39	54	24	30	54	30	41	0	71	92	28	85	110	83	76	141	30	79	34	84	13	83	43	35	40	47	40	37	46	33	49	21
hsa-miR-615-3p	58	17	17	36	24	47	20	17	10	33	18	12	12	22	27	0	29	40	36	18	0	43	31	55	0	117	74	34	59	64	98	42	115	31	62	47	61	29	64	14	24	34	16	17	29	53	29	28	14
hsa-miR-615-5p	51	0	21	19	0	42	22	0	0	57	0	0	0	27	23	0	18	39	26	0	12	42	14	27	0	44	55	24	43	62	58	36	73	21	41	40	57	17	37	18	16	18	10	23	15	24	22	33	7
hsa-miR-616-3p	48	13	33	40	24	92	43	13	28	49	20	18	19	53	25	0	39	40	50	20	37	67	73	96	0	132	109	53	73	113	94	68	134	43	89	54	93	22	80	46	29	43	30	29	38	49	26	54	30
hsa-miR-616-5p	48	12	32	13	12	78	31	0	0	66	10	0	10	58	15	0	15	47	56	14	10	89	29	95	0	107	108	35	76	79	85	53	95	47	82	52	66	46	64	29	34	36	17	32	32	71	46	53	30
hsa-miR-6165	38	0	13	15	0	30	15	0	0	34	10	0	0	14	15	0	16	33	29	11	0	47	0	37	0	46	50	25	37	65	52	38	69	24	39	25	38	12	38	13	13	23	0	0	13	27	19	16	16
hsa-miR-617	20	0	0	0	0	18	0	0	0	12	4	0	0	0	10	0	0	10	16	0	0	19	0	19	0	30	18	16	19	22	26	18	33	15	27	16	23	0	28	19	17	20	23	30	23	61	36	22	18
hsa-miR-618	171	26	92	78	79	152	69	13	29	140	57	33	52	95	65	10	72	97	106	66	80	216	92	226	11	377	357	81	211	389	346	183	631	97	323	133	206	32	202	98	82	137	55	77	338	178	83	93	45
hsa-miR-619-3p	104	20	41	52	32	72	60	14	14	50	14	0	14	20	20	0	50	124	89	19	42	115	54	94	0	275	324	67	216	347	214	114	475	60	186	69	212	12	133	42	31	31	23	28	31	52	32	41	17
hsa-miR-619-5p	48	12	26	33	45	50	38	0	0	41	14	0	17	30	19	0	45	46	55	21	28	75	38	41	0	73	112	49	81	131	105	64	161	43	97	48	88	13	80	37	26	35	35	48	45	55	21	37	13
hsa-miR-620	0	0	10	0	0	13	0	0	0	0	3	0	0	0	6	0	0	8	13	0	0	19	0	29	0	23	20	11	10	30	24	13	25	0	20	0	20	0	18	0	0	11	0	14	0	0	0	0	0
hsa-miR-621	20	0	12	0	0	19	0	0	0	15	0	0	0	10	6	0	15	14	19	0	0	14	16	22	0	32	26	14	28	40	32	12	46	11	32	13	23	0	24	14	13	17	0	0	14	0	27	18	12
hsa-miR-622	24	0	0	10	0	46	17	0	0	49	3	0	0	21	15	0	17	15	22	0	11	25	25	25	0	42	51	23	50	66	40	38	88	15	50	38	25	10	37	25	26	22	14	10	25	150	24	25	10
hsa-miR-623	112	39	81	84	62	154	107	19	25	157	36	26	41	95	58	0	92	114	107	80	71	135	131	177	14	218	221	98	175	185	194	175	286	89	165	166	186	77	171	89	72	73	78	62	82	103	95	55	53
hsa-miR-624-3p	49	10	27	34	34	89	48	0	18	31	16	14	11	30	33	0	29	49	59	24	15	88	44	69	12	85	102	49	67	90	113	65	142	35	104	38	103	22	76	41	16	24	12	28	23	35	22	31	21
hsa-miR-624-5p	63	0	19	31	15	42	27	0	0	24	12	0	11	15	23	0	23	50	40	11	16	68	31	56	0	72	78	21	65	94	59	53	117	26	58	29	76	0	65	23	16	29	0	16	37	28	0	21	11
hsa-miR-625-3p	335	50	782	302	177	219	92	63	77	243	27	54	122	179	262	67	98	312	256	332	156	705	212	586	15	481	297	130	166	353	375	211	410	125	448	122	339	75	213	1940	3542	1662	855	201	346	497	745	584	2710
hsa-miR-625-5p	71	27	192	50	27	28	13	0	0	25	14	30	54	18	41	24	29	45	21	47	64	186	41	78	0	29	29	18	0	58	52	42	57	18	34	16	22	0	18	772	1511	917	131	68	81	178	34	184	1128
hsa-miR-626	124	29	81	67	58	150	62	10	13	91	38	21	41	101	51	0	67	82	86	31	54	126	95	164	0	232	212	97	136	220	178	139	227	78	187	90	162	69	156	100	69	137	109	96	111	412	198	96	97
hsa-miR-627-3p	167	61	108	137	88	245	126	0	58	138	92	76	100	92	122	0	122	120	149	58	93	232	152	236	10	216	279	144	184	314	323	163	399	98	245	158	241	55	267	104	70	87	122	161	122	107	116	165	67
hsa-miR-627-5p	37	11	15	17	21	31	17	0	0	37	11	10	10	27	31	0	18	32	18	39	22	33	24	65	0	44	37	19	40	58	44	25	62	18	50	14	45	13	29	65	35	22	14	24	28	19	0	27	37
hsa-miR-628-3p	78	31	122	61	39	69	32	11	29	70	25	51	74	31	41	41	29	90	46	89	112	152	66	153	0	74	117	36	56	88	97	76	92	32	101	34	88	20	47	331	422	236	121	65	96	149	68	227	405
hsa-miR-628-5p	23	0	65	17	0	25	0	0	0	24	6	0	29	17	15	15	0	29	17	26	30	76	22	57	0	28	39	16	13	30	48	26	37	16	38	27	37	0	17	226	286	193	32	26	24	67	19	126	182
hsa-miR-629-3p	238	57	161	168	142	339	176	43	50	195	94	61	62	159	122	33	136	224	244	139	119	329	234	330	13	451	482	197	378	460	446	312	663	163	433	235	407	126	408	91	95	70	78	94	83	105	70	110	46
hsa-miR-629-5p	595	74	359	434	555	381	175	38	72	356	131	102	153	217	764	181	331	711	213	767	346	583	253	667	35	481	479	180	262	467	527	313	580	144	381	202	391	88	270	501	792	556	538	219	240	428	171	407	557
hsa-miR-630	38	14	28	16	10	37	24	0	0	32	15	0	13	15	14	0	26	45	33	10	13	52	16	40	0	109	81	32	72	91	80	49	137	29	65	30	69	13	39	16	11	17	11	0	10	15	17	13	0
hsa-miR-631	75	0	18	28	14	85	39	0	0	33	14	0	14	31	22	0	15	78	63	13	23	88	40	60	0	141	137	50	111	179	123	92	217	49	103	76	138	18	115	36	26	39	32	43	129	256	40	43	23
hsa-miR-632	12	0	0	0	0	18	0	0	0	0	0	0	0	0	0	0	0	13	9	0	0	11	11	0	0	23	25	0	17	21	14	0	24	11	0	0	27	0	21	0	0	10	0	10	0	0	11	0	0
hsa-miR-633	10	0	0	0	0	13	0	0	0	10	0	0	0	0	7	0	0	6	15	0	0	17	0	23	0	30	29	20	14	35	22	16	36	0	30	0	20	0	18	0	12	0	0	12	10	13	15	11	5
hsa-miR-634	49	0	10	18	11	37	18	0	0	41	7	0	0	28	23	0	16	32	30	0	18	46	29	44	0	72	64	29	56	65	74	33	103	29	48	42	58	26	40	23	17	11	15	17	28	29	24	20	4
hsa-miR-635	100	36	60	73	53	151	71	25	25	86	53	31	47	56	28	36	103	86	96	42	49	156	90	126	30	207	195	110	184	203	189	142	241	94	199	111	192	39	179	76	75	119	93	145	122	100	74	137	62
hsa-miR-636	61	0	23	15	13	44	10	0	0	45	8	0	0	15	24	0	16	46	21	25	15	42	23	33	0	65	68	21	40	49	75	44	76	26	43	26	35	10	38	25	19	29	27	40	24	46	36	29	33
hsa-miR-637	45	0	20	16	12	44	16	0	13	29	7	0	0	18	15	0	18	32	31	0	11	43	25	37	0	89	108	21	59	101	58	38	138	29	79	32	46	0	48	22	12	47	13	29	19	55	26	25	11
hsa-miR-638	208	33	52	76	34	194	92	15	0	192	39	16	15	109	86	0	70	172	190	54	48	171	86	164	0	337	402	148	314	368	341	243	604	164	275	225	363	68	278	73	79	71	57	109	115	128	68	93	51
hsa-miR-639	52	0	15	19	11	47	17	0	0	42	6	0	0	21	16	0	16	38	26	0	0	44	33	37	0	65	83	26	50	86	72	34	82	22	55	26	51	13	53	23	11	18	0	24	13	49	27	21	22
hsa-miR-640	51	0	12	13	10	42	22	0	0	45	13	0	0	24	18	0	0	33	30	19	0	39	30	27	0	68	76	34	55	76	85	49	119	17	59	46	62	0	56	0	22	29	12	35	12	28	23	22	0
hsa-miR-641	31	0	17	22	0	37	22	0	0	24	2	0	11	20	11	0	15	23	31	0	17	57	21	41	0	57	69	25	35	61	57	30	86	25	54	20	38	13	30	23	40	55	34	18	38	64	54	49	43
hsa-miR-642a-3p	13	0	0	0	0	11	0	0	0	0	0	0	0	0	0	0	0	0	0	0	0	0	0	14	0	16	12	0	0	18	19	13	10	0	19	14	12	0	0	0	0	10	0	0	10	12	10	0	0
hsa-miR-642a-5p	24	0	15	0	11	41	11	0	0	24	10	0	0	12	10	0	13	24	22	0	10	36	17	56	0	47	55	19	37	48	59	39	68	14	42	20	29	13	36	14	14	14	0	16	11	17	14	14	7
hsa-miR-642b-3p	0	0	0	0	0	0	0	0	0	0	0	0	0	0	0	0	0	0	0	0	0	0	0	0	0	11	0	0	0	0	13	0	10	0	0	0	14	0	0	0	0	0	0	0	0	0	0	0	0
hsa-miR-642b-5p	12	0	10	0	0	11	0	0	0	12	3	0	0	0	0	0	0	0	0	0	0	12	0	16	0	24	23	15	15	25	25	27	31	0	37	22	28	13	12	0	13	27	12	21	12	24	23	16	8
hsa-miR-643	40	0	13	14	15	36	14	0	0	23	7	0	0	20	11	0	12	16	16	0	0	35	24	36	0	86	78	27	59	100	80	27	86	17	45	36	52	0	71	20	16	30	12	19	24	44	23	22	16
hsa-miR-644a	13	0	0	11	0	15	11	0	0	0	0	0	0	11	7	0	11	19	13	0	0	19	13	16	0	36	32	0	19	40	19	19	45	0	34	18	27	0	0	26	0	0	0	12	0	11	10	0	0
hsa-miR-645	11	0	0	0	0	0	0	0	0	0	4	0	0	0	0	0	0	8	11	0	0	0	0	0	0	22	25	0	11	0	26	19	28	0	24	11	10	0	14	0	0	0	0	0	0	0	0	0	0
hsa-miR-646	76	0	30	45	16	76	25	0	16	49	14	0	0	35	20	0	34	74	48	25	22	62	31	60	0	116	180	49	112	174	133	98	237	73	119	70	136	20	90	38	20	34	19	30	35	45	39	38	7
hsa-miR-647	28	0	0	0	10	37	15	0	0	25	0	0	0	13	17	0	13	25	12	13	13	39	15	50	0	47	47	20	32	34	43	29	63	18	34	30	25	16	32	15	13	26	10	0	20	28	21	20	12
hsa-miR-648	27	0	0	0	10	23	14	0	0	23	0	0	0	27	0	0	0	13	16	0	0	34	12	32	0	50	58	13	33	43	50	31	78	20	43	30	45	18	37	0	0	0	0	0	0	10	0	0	0
hsa-miR-649	25	0	15	15	0	39	0	0	10	36	0	0	0	16	11	0	15	26	27	0	10	37	21	35	0	61	55	13	31	41	53	27	67	17	45	21	34	19	23	13	0	21	12	10	20	36	0	27	14
hsa-miR-6499-3p	15	0	0	0	0	20	0	0	0	11	0	0	0	0	2	0	0	11	11	0	0	14	0	15	0	19	19	10	19	16	27	15	20	10	19	16	13	0	13	0	0	0	0	0	0	0	0	0	3
hsa-miR-6499-5p	32	0	18	17	0	31	15	0	0	25	12	0	0	23	10	11	21	31	23	0	16	33	0	33	0	55	54	19	48	54	49	31	107	25	47	33	55	0	40	16	11	21	0	12	15	14	17	21	3
hsa-miR-650	388	96	255	226	217	481	321	61	116	492	205	128	137	422	207	24	259	344	365	295	210	470	363	418	58	684	738	340	511	530	614	508	999	317	573	423	534	343	546	100	102	59	105	113	127	94	105	148	68
hsa-miR-6500-3p	33	10	16	13	14	71	26	0	0	65	0	0	0	59	22	0	22	19	39	10	22	69	29	62	0	112	100	36	72	68	86	45	130	22	60	50	35	42	54	12	16	21	13	13	12	23	14	21	12
hsa-miR-6500-5p	21	0	0	0	0	20	0	0	0	12	0	0	0	14	7	0	0	13	7	0	0	33	12	19	0	58	34	21	17	39	33	18	59	11	46	19	35	0	33	0	0	11	0	0	0	22	0	15	0
hsa-miR-6501-3p	45	11	15	16	11	39	21	0	0	25	5	0	0	13	9	0	24	31	27	0	14	30	30	27	0	57	59	24	42	65	50	51	82	18	54	38	71	25	66	11	13	26	11	18	18	32	14	24	14
hsa-miR-6501-5p	51	0	18	10	0	38	0	0	0	12	3	0	0	15	10	0	10	21	21	0	15	49	36	23	0	38	57	25	32	62	53	26	41	16	67	40	43	0	28	34	27	47	31	20	21	73	67	13	16
hsa-miR-6502-3p	130	26	56	48	39	144	65	18	18	170	30	13	19	146	72	0	76	108	124	91	55	194	106	133	0	220	213	112	166	195	189	139	286	102	169	136	181	116	145	23	33	20	28	45	42	29	35	54	15
hsa-miR-6502-5p	17	0	0	0	0	21	15	0	0	13	0	0	0	15	9	0	15	14	16	0	0	26	20	31	0	47	50	12	31	33	31	27	49	20	36	28	31	12	29	0	11	16	13	14	10	18	0	13	0
hsa-miR-6503-3p	19	0	0	14	0	13	0	0	0	0	0	0	0	13	0	0	0	11	6	0	0	13	0	51	0	33	30	14	11	20	27	11	21	0	18	14	19	0	14	0	32	59	11	24	19	28	25	20	18
hsa-miR-6503-5p	87	22	61	31	41	100	61	14	10	96	38	16	30	71	49	0	43	96	82	52	61	127	72	201	11	161	151	59	102	134	117	122	224	40	149	60	93	52	111	30	32	37	20	39	33	62	56	50	21
hsa-miR-6504-3p	11	0	12	0	0	12	0	0	0	0	0	0	0	0	0	0	0	0	0	0	0	14	0	14	0	21	25	0	15	17	18	15	18	0	16	0	12	0	16	0	0	0	0	0	0	19	0	0	0
hsa-miR-6504-5p	0	0	0	0	0	0	0	0	0	0	0	0	0	0	0	0	0	0	0	0	0	0	0	0	0	0	10	0	10	0	12	0	10	0	0	0	20	0	0	0	0	0	0	0	29	36	0	10	0
hsa-miR-6505-3p	35	0	22	12	13	32	14	0	11	22	12	0	14	28	11	0	15	26	20	10	16	36	22	47	0	53	52	11	31	59	42	30	63	19	52	29	43	16	26	12	12	26	0	0	35	13	18	10	18
hsa-miR-6505-5p	24	0	14	0	0	28	10	0	0	10	3	0	11	12	4	0	0	20	16	11	12	35	20	35	0	32	30	11	21	40	40	20	62	15	28	18	36	0	13	18	61	30	16	13	24	25	11	14	7
hsa-miR-6506-3p	31	0	0	14	0	33	0	0	12	23	0	0	0	20	11	0	14	11	26	0	0	27	19	31	0	58	59	20	36	63	42	23	76	23	52	24	46	11	46	14	0	15	11	25	18	13	0	19	5
hsa-miR-6506-5p	273	70	220	249	133	422	253	11	29	273	69	38	65	197	124	11	180	365	392	153	143	523	365	555	17	637	732	397	516	626	652	425	1047	239	702	310	762	170	578	127	102	100	150	194	147	115	146	146	48
hsa-miR-6507-3p	11	0	0	10	0	34	0	0	0	15	2	0	0	19	10	0	0	10	11	0	0	23	11	44	0	21	32	0	23	48	45	15	55	16	30	22	27	0	21	10	13	21	0	0	25	13	17	0	14
hsa-miR-6507-5p	80	14	63	39	27	82	45	20	34	84	47	28	27	54	33	10	48	65	64	36	37	123	73	108	14	141	165	63	100	147	183	109	254	47	141	80	137	64	105	55	47	96	65	67	109	97	106	90	57
hsa-miR-6508-3p	0	0	0	0	0	0	0	0	0	0	0	0	0	0	0	0	0	0	0	0	0	16	0	0	0	21	14	0	13	27	13	0	21	0	12	0	19	0	11	0	0	12	0	0	0	13	0	0	0
hsa-miR-6508-5p	0	0	0	0	0	13	10	0	0	16	0	0	0	0	4	0	0	0	0	0	0	0	15	13	0	14	13	0	11	0	16	11	26	0	0	0	0	0	10	0	0	15	0	14	50	38	26	11	0
hsa-miR-6509-3p	51	0	21	13	16	62	28	0	0	43	7	10	0	36	19	0	21	30	30	15	19	57	24	71	0	78	91	43	65	79	67	58	105	29	65	46	78	20	70	27	26	30	16	27	44	47	30	33	20
hsa-miR-651-3p	0	0	12	0	0	18	0	0	0	15	0	0	0	0	2	0	0	10	6	0	12	14	0	14	0	26	15	0	17	23	25	19	36	13	33	12	12	0	17	0	0	0	0	14	14	15	0	10	7
hsa-miR-651-5p	41	13	29	48	41	70	30	0	10	32	19	13	21	24	51	0	45	47	30	45	45	53	30	93	11	69	76	45	24	97	62	53	80	26	65	32	50	0	40	35	30	41	33	36	25	100	20	28	32
hsa-miR-6510-3p	0	0	0	0	0	0	0	0	0	11	0	0	0	11	0	0	0	5	12	0	0	0	14	14	0	16	18	0	12	16	21	17	24	0	18	13	0	0	0	0	0	0	0	0	0	10	12	0	0
hsa-miR-6510-5p	19	0	0	0	0	15	14	0	0	14	10	0	0	0	6	0	0	25	15	0	0	14	18	10	10	44	61	19	45	55	41	27	70	18	35	15	46	11	39	10	12	24	20	19	20	27	22	15	9
hsa-miR-6511a-3p	25	0	13	0	0	34	13	0	0	42	0	0	0	26	12	0	17	23	15	0	0	29	0	44	0	50	34	18	31	41	44	26	77	11	40	26	42	18	20	12	12	20	0	0	0	19	0	17	12
hsa-miR-6511a-5p	40	0	15	17	12	37	13	0	0	20	2	0	0	12	11	0	20	32	29	0	0	47	28	30	0	92	79	28	71	103	80	56	160	32	58	38	53	0	59	23	20	23	11	30	20	23	12	23	8
hsa-miR-6511b-3p	33	13	12	11	11	28	14	0	0	28	6	0	0	15	13	0	15	20	17	13	11	23	24	24	0	37	36	14	31	33	48	36	64	17	36	28	36	13	25	19	20	29	24	19	17	31	21	0	17
hsa-miR-6511b-5p	32	0	18	13	0	42	33	0	0	29	7	0	0	0	9	0	23	49	35	0	10	40	21	32	0	93	132	35	94	117	62	50	183	39	63	28	81	0	56	20	22	17	15	33	33	41	16	44	8
hsa-miR-6512-3p	31	0	16	16	13	46	24	0	0	26	13	0	10	22	10	0	26	27	27	0	0	45	27	40	0	54	48	23	38	75	42	40	81	24	50	27	48	0	52	21	0	23	10	13	26	38	15	22	8
hsa-miR-6512-5p	0	0	0	0	0	19	0	0	0	15	1	0	0	17	7	0	12	7	10	0	0	21	0	16	0	21	27	14	19	18	21	16	36	0	24	15	25	10	22	10	10	13	0	21	19	19	11	10	3
hsa-miR-6513-3p	198	39	208	275	86	301	184	11	54	191	68	35	92	132	116	17	199	433	305	198	189	298	233	374	51	427	578	320	351	393	419	393	756	226	437	246	621	150	372	104	97	84	105	108	127	105	138	112	50
hsa-miR-6513-5p	37	11	26	24	12	50	16	0	10	39	23	16	12	37	26	0	14	46	46	18	22	58	41	51	0	77	92	37	66	71	76	48	122	31	68	38	65	19	42	30	36	28	14	23	0	22	19	20	22
hsa-miR-6514-3p	77	12	55	43	23	139	54	0	10	83	22	0	13	81	49	0	32	69	100	38	35	135	58	179	0	174	166	81	130	123	173	109	238	74	148	92	183	73	170	87	80	120	80	92	77	90	147	78	35
hsa-miR-6514-5p	51	10	18	19	14	39	13	0	0	33	10	0	0	19	13	0	26	34	45	10	24	49	25	45	0	81	57	24	61	77	68	35	102	26	81	32	63	11	60	27	24	41	10	33	56	36	14	33	31
hsa-miR-6515-3p	37	0	11	19	14	35	11	0	0	31	15	0	12	12	12	0	11	23	17	14	25	28	21	31	0	32	52	14	34	36	46	19	79	18	41	19	32	15	26	15	19	15	15	23	14	37	24	16	16
hsa-miR-6515-5p	62	11	19	26	19	71	29	0	10	52	15	13	17	48	21	12	34	31	43	21	13	82	40	71	0	127	99	53	80	90	116	54	117	35	83	64	90	42	87	47	20	44	42	36	47	62	57	55	41
hsa-miR-6516-3p	0	0	0	0	0	12	0	0	0	0	0	0	0	0	1	0	0	0	0	0	0	0	0	0	0	0	17	0	14	19	21	0	23	0	11	0	12	0	0	0	12	13	0	0	17	31	17	13	5
hsa-miR-6516-5p	19	0	14	0	0	23	14	0	0	0	0	0	0	18	10	0	10	12	13	10	13	30	14	31	0	47	42	20	32	43	34	24	61	14	31	21	25	10	23	0	14	12	0	0	0	16	14	12	6
hsa-miR-652-3p	134	12	134	79	16	81	28	0	0	79	8	11	15	40	117	10	36	241	38	74	90	192	68	254	0	75	108	39	60	90	90	73	115	32	80	44	86	12	58	364	404	187	108	51	51	73	50	153	357
hsa-miR-652-5p	16	0	0	0	0	13	0	0	0	13	0	0	0	13	0	0	0	8	11	0	0	14	0	13	0	27	31	0	27	31	30	12	39	11	22	11	24	0	11	10	0	13	0	0	0	14	0	0	12
hsa-miR-653-3p	31	0	23	26	24	55	17	0	0	28	15	11	21	22	17	0	23	38	30	13	23	58	38	57	0	60	51	23	32	91	51	42	81	17	70	28	66	19	40	37	28	19	10	76	56	29	36	12	15
hsa-miR-653-5p	30	0	21	33	30	46	26	15	0	16	0	0	0	27	21	0	20	42	37	0	33	60	28	78	0	90	64	30	66	105	54	54	102	25	82	20	57	0	47	10	14	19	14	26	18	31	20	26	20
hsa-miR-654-3p	55	0	106	27	0	28	14	10	0	41	19	22	84	13	15	22	14	13	14	0	71	292	25	153	0	52	77	22	28	64	77	44	141	25	60	25	63	0	27	219	1270	377	63	47	43	152	31	383	909
hsa-miR-654-5p	30	0	0	0	0	23	16	0	0	19	11	0	0	12	6	0	0	18	22	0	13	19	0	22	0	55	33	12	30	46	43	29	69	12	40	19	36	0	21	11	0	0	15	14	18	17	15	0	12
hsa-miR-655-3p	24	0	10	0	0	25	15	0	0	14	4	0	0	10	0	0	0	13	15	0	0	20	11	27	0	49	33	16	26	55	23	18	45	11	43	16	24	0	33	0	11	0	0	0	25	0	0	0	13
hsa-miR-655-5p	0	0	0	0	0	11	0	0	0	0	0	0	0	0	0	0	0	0	0	0	0	20	0	12	0	16	11	0	10	23	12	12	23	0	24	0	0	0	14	0	0	0	0	0	0	0	0	0	0
hsa-miR-656-3p	53	16	33	35	18	62	30	0	21	70	15	0	21	56	26	12	20	36	39	32	43	67	42	74	0	86	87	43	91	89	82	69	148	32	87	57	82	22	50	18	25	28	20	19	21	24	19	20	14
hsa-miR-656-5p	163	86	114	160	129	208	131	0	73	126	127	57	58	115	60	16	152	120	139	70	78	169	176	185	0	220	224	156	240	298	244	211	344	136	359	234	405	31	339	78	48	64	72	79	79	94	50	92	45
hsa-miR-657	89	11	28	30	27	79	42	0	11	68	16	0	15	70	22	0	25	57	56	22	19	81	39	78	0	152	136	41	103	110	120	89	213	51	90	79	132	28	96	31	21	35	34	32	31	88	41	44	28
hsa-miR-658	23	10	20	10	16	53	16	0	13	40	11	0	0	34	12	0	16	22	33	0	17	45	16	58	0	58	67	30	45	50	60	46	76	31	50	27	54	18	44	23	19	32	27	27	27	129	40	40	29
hsa-miR-659-3p	21	0	0	12	0	24	0	0	0	20	1	0	0	11	9	0	0	19	13	0	0	25	0	21	0	45	39	20	43	36	39	28	49	15	34	18	26	15	37	0	0	16	12	0	10	10	0	10	0
hsa-miR-659-5p	80	22	49	40	33	94	59	0	0	80	28	0	33	39	44	0	32	85	57	24	31	101	46	96	0	123	139	51	98	149	121	80	185	45	93	70	110	18	90	37	33	31	21	53	49	141	32	50	22
hsa-miR-660-3p	75	16	42	34	29	70	29	0	17	49	29	11	16	34	25	0	31	55	60	22	29	93	43	91	0	144	112	49	73	141	117	86	170	45	120	49	101	35	78	45	36	83	33	24	116	91	46	29	17
hsa-miR-660-5p	353	147	380	656	726	298	92	34	278	86	130	110	198	66	452	70	434	607	115	494	437	383	257	641	19	270	194	112	89	269	270	196	228	50	242	70	194	24	86	247	462	517	1178	216	71	223	283	220	215
hsa-miR-661	19	0	0	11	0	19	12	0	0	17	0	0	10	0	2	0	0	18	19	0	0	18	0	23	0	34	41	0	33	53	47	27	72	14	32	14	42	0	23	10	12	25	11	11	11	31	22	13	0
hsa-miR-662	73	0	25	25	15	74	28	0	13	50	12	0	0	22	27	0	17	40	46	19	17	57	27	57	0	94	103	34	78	137	111	69	149	36	79	64	98	22	71	29	26	41	22	65	52	47	37	46	23
hsa-miR-663a	154	22	57	72	30	148	77	0	26	135	39	17	40	76	44	0	78	133	106	40	44	98	67	61	0	199	258	81	204	217	200	155	373	110	131	152	198	78	146	35	37	60	49	69	65	59	38	70	28
hsa-miR-663b	109	10	39	61	35	98	48	0	0	65	26	0	14	36	47	0	44	108	82	25	28	81	43	76	0	146	223	73	171	202	148	114	271	87	117	107	155	25	134	47	51	48	44	74	38	53	43	80	19
hsa-miR-664a-3p	32	17	29	27	13	51	24	0	0	33	11	10	18	23	15	0	21	36	51	0	17	71	29	67	0	73	75	38	34	77	74	47	105	16	72	26	71	21	63	64	65	77	61	53	49	72	60	57	47
hsa-miR-664a-5p	155	78	166	104	67	130	58	14	43	117	53	65	67	107	121	59	95	120	84	184	121	181	117	295	34	172	179	93	97	180	214	137	272	76	196	116	142	62	131	241	383	231	114	88	95	151	80	147	385
hsa-miR-664b-3p	15	0	0	0	0	18	0	0	0	11	0	0	0	16	0	0	10	6	15	0	0	18	10	20	0	40	34	17	13	21	21	18	37	12	31	11	22	14	25	0	0	0	0	0	0	13	11	18	0
hsa-miR-664b-5p	26	11	19	10	17	42	22	0	13	33	5	0	10	29	23	20	10	42	19	20	43	49	40	52	0	51	45	29	36	66	63	42	70	24	65	33	52	14	47	45	50	43	31	26	50	53	24	24	42
hsa-miR-665	16	0	0	0	0	13	17	0	0	11	1	0	0	11	4	0	0	7	13	0	0	23	0	18	0	29	21	10	31	29	30	13	26	0	19	15	20	0	15	0	25	30	14	14	16	29	14	22	27
hsa-miR-668-3p	124	33	52	58	34	142	69	0	16	71	14	0	38	32	32	0	91	148	120	29	50	122	59	76	0	241	423	115	273	381	239	154	524	111	175	111	283	25	180	47	54	67	48	61	31	134	96	85	56
hsa-miR-668-5p	20	0	0	0	0	20	0	0	0	15	5	0	0	10	6	0	0	12	12	0	0	11	0	0	0	27	30	15	34	22	27	26	44	13	17	15	29	11	12	10	0	12	0	0	0	18	20	0	0
hsa-miR-670-3p	39	0	19	22	23	37	26	0	16	46	5	0	0	25	12	0	16	27	23	14	15	54	43	86	0	87	74	27	55	79	70	31	120	35	75	33	64	30	45	12	0	19	12	27	23	29	16	12	13
hsa-miR-670-5p	15	0	16	0	0	24	0	0	0	0	0	0	0	0	6	0	0	13	12	11	0	24	10	22	0	33	42	16	28	40	35	24	76	13	36	15	18	0	23	0	0	15	0	0	28	50	16	15	0
hsa-miR-671-3p	43	12	52	20	10	29	19	0	0	33	7	0	16	12	14	13	11	31	35	15	49	44	21	59	0	58	55	16	33	57	57	28	76	15	35	37	50	17	36	138	267	121	31	28	40	62	13	82	121
hsa-miR-671-5p	159	0	65	52	0	48	12	0	0	75	4	0	0	96	45	0	13	36	23	100	26	96	32	155	0	56	48	34	32	64	95	48	68	20	59	75	55	23	47	280	189	188	58	42	50	73	47	87	169
hsa-miR-6715a-3p	0	0	0	0	0	17	0	0	0	10	0	0	0	0	0	0	0	0	0	0	0	0	0	10	0	19	14	0	0	0	15	11	17	0	18	12	0	0	0	0	0	0	0	0	0	21	0	0	0
hsa-miR-6715b-3p	32	0	19	11	0	27	20	0	0	29	5	0	0	13	8	0	14	24	22	0	18	21	11	39	0	80	64	12	43	61	53	33	102	19	40	23	51	10	28	19	17	14	11	10	0	32	17	24	0
hsa-miR-6715b-5p	18	0	0	0	0	14	10	0	0	13	0	0	0	11	9	0	0	0	0	0	0	21	0	12	0	21	22	0	14	23	25	12	23	12	21	12	14	0	11	47	17	43	26	31	47	63	40	27	21
hsa-miR-6716-3p	71	10	32	22	26	63	41	0	15	55	23	14	18	46	22	0	34	37	59	21	28	82	54	70	11	110	126	49	74	116	104	66	154	49	87	58	84	41	81	36	29	42	23	39	30	42	49	33	25
hsa-miR-6716-5p	37	0	21	19	18	45	15	0	0	52	5	0	0	25	17	0	17	35	27	17	15	66	24	59	0	92	72	29	54	61	86	69	124	24	62	37	61	13	52	32	24	35	14	25	26	55	26	24	29
hsa-miR-6717-5p	182	14	71	95	52	195	109	15	18	162	22	20	29	142	63	0	87	182	203	64	53	253	115	255	10	424	408	125	280	330	365	215	584	148	314	170	352	108	262	112	145	320	119	143	343	247	345	260	123
hsa-miR-6718-5p	24	0	22	24	11	54	30	0	0	31	13	0	11	20	13	0	15	44	41	0	19	69	25	61	0	81	89	52	43	78	72	42	113	27	54	23	75	16	60	28	22	15	12	30	21	33	26	26	10
hsa-miR-6719-3p	26	10	20	17	16	31	13	0	14	18	13	10	0	25	18	0	20	30	47	19	17	44	20	38	0	46	45	22	34	37	59	39	70	19	62	43	54	20	46	10	0	0	0	14	15	0	12	0	0
hsa-miR-6720-3p	16	0	14	10	14	37	12	0	0	15	5	0	0	10	12	0	13	19	11	10	12	35	22	28	0	19	44	18	26	48	47	16	52	16	32	25	25	16	30	22	15	18	22	14	39	46	15	22	13
hsa-miR-6720-5p	16	0	12	21	10	42	24	0	0	17	2	0	0	0	9	0	10	27	23	0	0	32	21	31	0	48	79	19	58	78	57	33	105	14	47	27	43	0	40	39	21	39	24	18	27	75	49	38	10
hsa-miR-6721-5p	44	18	31	19	11	53	30	0	20	37	21	11	17	23	17	15	29	27	34	18	48	48	40	54	0	63	62	24	53	74	72	51	89	14	84	29	66	14	66	32	56	32	51	35	37	52	36	38	53
[truncated: 546 more rows]
[truncated: 12 more columns]

## Sheet: QIAseq_reads
	Patients total																									Healthy total														Patients exosomes
miRNA	R1_S1-READs	R2_S12-READs	R4_S16-READs	R5_S17-READs	R6_S18-READs	R7_S19-READs	R8_S20-READs	R9_S21-READs	R11_S3-READs	R12_S4-READs	R13_S5-READs	R14_S6-READs	R15_S7-READs	R16_S8-READs	R17_S9-READs	R18_S10-READs	R19_S11-READs	R20_S13-READs	R21_S14-READs	R22_S1-READs	R23_S2-READs	R24_S3-READs	R25_S4-READs	R26_S5-READs	R27_S6-READs	H2_S7-READs	H4_S8-READs	H6_S9-READs	H7_S10-READs	H8_S11-READs	H9_S20-READs	H10_S12-READs	H11_S13-READs	H12_S14-READs	H13_S15-READs	H14_S16-READs	H15_S17-READs	H16_S18-READs	H17_S19-READs	E2_S1-READs	E4_S2-READs	E5_S3-READs	E6_S4-READs	E8_S5-READs	E9_S6-READs	E10_S7-READs	E11_S8-READs	E12_S9-READs	E14_S10-READs
hsa-let-7a-2-3p	70	0	28	0	50	56	28	0	0	57	28	0	0	32	18	0	55	47	59	27	59	71	53	66	0	73	91	79	58	71	148	67	126	29	82	53	91	41	64	88	57	127	110	98	141	217	222	68	59
hsa-let-7a-3p	59	60	88	62	114	60	37	0	185	30	48	66	120	18	72	381	84	45	36	138	144	116	76	147	0	79	58	29	37	75	72	55	78	18	58	24	93	30	50	104	198	120	74	29	50	54	63	101	104
hsa-let-7a-5p	15302	51914	45072	43674	68661	21573	5067	6143	43364	12948	37424	39670	145781	5514	14320	147854	34403	79219	12573	185477	230767	42932	93652	50296	15820	11055	14768	22341	3680	10836	26400	11947	11296	4651	21806	4970	39592	5707	8286	252895	410199	240635	224822	98055	42274	57798	120444	186334	228319
hsa-let-7b-3p	49	114	90	133	233	83	48	0	125	54	70	49	247	26	56	112	129	142	37	394	359	114	137	118	26	77	60	63	40	41	126	42	52	15	57	24	82	0	17	273	454	289	293	128	72	88	185	183	202
hsa-let-7b-5p	18213	50369	34845	60373	172235	28903	7208	12805	79831	15545	35516	34579	101381	8261	23867	60772	122939	193869	16471	265056	374936	43876	128239	57968	22305	15608	15364	29074	6370	11400	29939	16531	11502	6419	22611	7259	49392	6706	8454	107521	153338	95031	135998	58407	22176	28533	85531	77230	79370
hsa-let-7c-3p	37	0	52	36	44	41	33	0	0	49	47	0	0	44	20	0	92	55	38	31	46	74	39	70	0	174	103	100	93	105	130	52	154	42	98	70	92	48	106	60	48	69	107	101	117	116	96	80	41
hsa-let-7c-5p	256	683	776	972	992	306	135	45	425	275	405	330	1617	148	235	757	1760	1737	367	2306	3207	670	1679	1345	456	324	323	518	120	324	702	257	277	136	496	148	1080	215	232	3279	4536	4285	3334	1654	614	988	2513	2517	1918
hsa-let-7d-3p	431	508	871	850	873	470	170	207	594	300	385	648	1520	186	334	2246	775	721	238	1312	1910	698	786	944	442	429	383	284	144	417	726	413	446	112	502	153	495	90	204	1241	1857	1370	960	535	422	627	872	982	1349
hsa-let-7d-5p	2312	1091	1540	2636	4342	2029	457	322	1970	1278	952	726	2536	631	1164	1419	2419	4483	598	8581	7708	3274	3130	2910	197	923	1467	983	325	1060	2509	706	1180	247	1308	328	1743	364	521	11253	17796	18999	9119	4674	2674	3397	3689	7659	12009
hsa-let-7e-3p	0	0	0	0	0	22	0	0	0	17	10	0	0	24	6	0	48	22	23	0	0	22	0	26	0	37	19	0	33	34	48	25	50	0	36	18	54	0	34	22	34	30	28	32	28	0	46	27	0
hsa-let-7e-5p	320	2765	1959	801	552	236	79	329	591	419	1034	3057	4092	112	183	7664	587	413	269	2419	9629	1163	1590	1689	2362	230	504	535	154	372	702	234	491	149	627	274	1016	140	272	14246	18433	9347	6231	2254	2127	1729	3810	8139	13882
hsa-let-7f-1-3p	88	86	67	51	51	104	56	0	0	71	65	0	124	67	23	112	170	53	86	91	159	113	168	146	0	158	131	116	144	126	104	67	145	77	132	98	177	50	141	45	65	69	71	54	54	51	77	76	33
hsa-let-7f-2-3p	13	0	0	0	0	23	0	0	0	29	0	0	0	0	14	0	0	0	0	0	0	36	0	61	0	55	46	32	28	36	41	15	48	22	61	0	36	0	30	0	0	0	0	0	0	0	0	0	0
hsa-let-7f-5p	8933	51138	48325	26794	30063	12124	2654	4475	26578	8694	34038	64095	158609	3545	8045	399511	15418	39671	7198	89221	168813	29664	54791	36927	18012	5704	8956	12462	1935	6820	13426	7537	7987	3072	14367	3835	26317	3650	5629	209598	324239	211472	109828	46499	29702	44434	42052	134562	215057
hsa-let-7g-3p	101	68	42	66	36	114	84	0	0	119	19	0	0	81	34	0	106	92	110	77	92	125	128	139	0	199	152	102	149	138	159	117	270	91	204	130	252	102	157	56	60	54	64	68	53	69	85	64	22
hsa-let-7g-5p	3666	2435	3844	3926	4376	4414	819	434	2875	3181	1897	1340	6174	1361	1773	2863	6047	16846	1815	11190	16725	8759	7478	7230	505	2293	2494	2937	791	2133	4829	2212	2282	822	2971	817	5962	912	1367	24055	33846	28319	14993	9217	2769	5481	7467	17015	20051
hsa-let-7i-3p	75	0	45	72	77	46	25	0	0	37	34	72	108	40	41	227	113	57	16	130	127	54	89	68	0	57	34	26	45	45	77	28	38	19	35	28	21	0	20	57	70	120	44	36	0	38	44	53	68
hsa-let-7i-5p	26283	43348	41890	52477	97623	21408	6962	12126	62660	15630	46642	67641	116693	7218	19025	278824	61144	67144	8545	147062	215916	44664	53021	49786	29818	12365	15722	15756	4568	10190	26661	11038	12982	4410	15613	5533	23898	3584	6010	119942	190071	134959	91217	30745	20210	28970	32850	73428	140646
hsa-miR-1-3p	163	926	422	190	372	312	68	922	455	233	669	541	1669	203	122	1868	266	137	144	580	870	525	1191	388	348	236	347	280	236	262	425	232	255	113	347	106	576	157	108	139	882	470	179	75	296	195	246	365	1059
hsa-miR-1-5p	0	0	0	19	0	15	0	0	0	0	0	0	0	24	0	0	0	0	0	0	0	20	0	0	0	49	19	34	0	24	22	17	30	27	42	0	24	0	0	0	0	0	0	0	25	33	15	0	0
hsa-miR-100-3p	0	0	0	0	0	19	0	0	0	0	0	0	0	0	0	0	0	0	0	0	0	0	0	0	0	24	17	0	0	14	14	0	21	0	0	0	31	0	0	0	0	0	0	27	0	20	0	0	0
hsa-miR-100-5p	191	30	135	96	61	116	54	0	78	124	68	69	79	111	629	0	299	118	90	176	76	170	177	1029	0	286	233	122	123	205	352	138	278	90	291	131	297	103	117	86	117	198	95	85	27	103	101	64	61
hsa-miR-101-3p	13087	40077	17012	33405	99369	17814	5864	13979	96801	10690	33789	49132	60942	6682	17658	132718	64167	44479	3986	120828	100400	24961	30821	25317	28870	10097	9748	7499	3635	8188	13654	6287	7592	3042	6481	3312	11202	2339	2989	17450	10594	17508	11069	7418	955	6173	4324	8810	8868
hsa-miR-101-5p	96	235	104	191	504	132	69	100	473	64	206	215	369	48	87	588	410	288	49	686	630	201	171	169	145	112	112	83	72	96	129	76	102	28	84	36	101	47	66	92	80	125	78	76	22	53	83	92	62
hsa-miR-103a-2-5p	24	0	27	0	0	37	19	0	0	21	0	0	0	24	9	0	0	20	18	0	51	41	33	33	0	41	39	0	36	30	47	18	34	0	39	22	30	0	28	0	26	33	42	0	34	24	96	0	14
hsa-miR-103a-3p	10250	14484	21667	12061	9864	5627	1453	3622	5843	6937	9090	19304	36181	2723	3527	92960	7309	12440	2589	38554	60992	15644	14575	13357	6714	3691	4950	3871	1393	3881	7270	3255	5389	1430	5205	2346	7102	1233	2244	47323	80013	86656	21444	10516	7475	12268	6848	31830	68634
hsa-miR-103b	480	605	1014	585	449	269	81	186	338	361	446	932	1736	127	198	4408	373	663	156	1766	3237	1081	800	760	430	242	284	196	98	229	385	159	276	102	265	150	368	66	149	2011	3767	4146	991	476	326	579	334	1512	3000
hsa-miR-105-3p	81	134	60	80	77	100	85	128	118	98	106	103	132	66	23	0	104	66	99	113	162	96	166	113	0	195	162	101	137	145	189	84	230	101	163	86	141	85	175	91	91	127	104	113	199	176	150	94	59
hsa-miR-105-5p	54	113	50	71	57	102	66	0	0	64	0	0	0	65	22	0	62	29	45	48	87	115	65	79	0	150	144	101	152	88	135	65	165	74	111	61	139	44	95	35	53	54	63	33	78	58	52	55	18
hsa-miR-106a-3p	32	0	0	33	46	28	0	0	0	44	27	0	0	29	57	169	0	34	37	58	0	61	40	79	0	53	53	36	37	51	59	46	80	40	54	35	32	0	51	25	48	116	51	28	81	96	51	40	41
hsa-miR-106a-5p	26	0	45	0	90	35	0	0	0	23	18	0	74	0	20	26	62	57	17	35	75	72	27	41	0	43	17	0	23	15	40	27	27	0	28	16	49	0	0	105	161	125	129	25	25	19	36	59	107
hsa-miR-106b-3p	579	264	402	950	1643	424	74	180	799	359	349	304	614	209	982	591	1307	1656	136	1852	1680	746	758	1065	0	488	291	220	99	316	497	211	374	67	254	149	433	62	121	916	1332	1859	1189	506	123	438	412	732	920
hsa-miR-106b-5p	130	61	136	144	356	115	52	69	108	120	102	0	101	103	97	0	393	249	72	278	689	360	222	181	0	147	172	75	93	104	212	71	122	47	133	51	150	31	48	255	234	320	273	178	104	159	347	188	134
hsa-miR-107	2036	1822	3611	2848	2961	1235	421	433	1724	1246	1534	2304	4793	540	1188	7931	2041	3294	599	6349	11309	3562	3017	2833	785	1021	1189	954	444	979	1771	760	1337	414	1269	436	1717	366	688	9905	16645	16147	5336	2529	1417	2989	2038	7453	13216
hsa-miR-10a-3p	29	85	20	25	18	19	0	0	0	21	0	0	94	23	10	0	39	20	18	0	66	28	33	36	0	52	44	22	36	50	54	27	72	0	31	19	59	0	14	66	63	120	0	0	22	0	0	44	0
hsa-miR-10a-5p	1340	929	1564	1031	336	1070	406	171	794	1047	475	471	1170	622	743	685	789	835	686	1302	1614	1412	1933	3250	460	1486	1422	927	621	1800	1709	1146	1487	519	2406	689	2647	398	839	5058	3477	2850	1444	2085	358	1050	1324	2348	1230
hsa-miR-10b-3p	223	406	172	229	267	242	201	247	213	288	295	230	484	168	96	313	364	285	323	221	595	303	394	307	269	521	677	460	481	438	582	320	673	252	396	264	541	255	425	287	270	368	316	436	311	265	873	331	88
hsa-miR-10b-5p	1641	1037	1969	1569	548	1143	393	143	868	958	326	344	1165	754	1845	828	948	1473	628	1687	1415	1618	2209	7563	552	1513	1509	1151	420	1998	2227	1438	1513	459	3328	905	3259	258	618	6496	3657	3083	1656	2761	222	1140	2147	2079	928
hsa-miR-1178-3p	35	0	16	27	0	60	48	0	0	49	34	0	0	23	14	0	52	46	53	60	0	53	35	56	0	71	92	78	94	79	106	42	91	72	82	52	75	57	74	50	42	68	83	126	91	92	193	104	36
hsa-miR-1178-5p	32	0	42	15	0	54	32	0	0	56	8	0	0	49	13	0	0	18	41	30	89	67	35	57	0	96	91	0	70	67	62	36	87	36	41	34	60	0	34	0	0	55	43	0	0	51	85	22	0
hsa-miR-1179	111	102	66	110	60	175	97	0	148	208	115	63	91	209	78	0	113	151	146	167	257	164	182	197	0	275	255	237	145	139	217	129	315	135	208	174	290	175	201	102	72	85	40	56	60	72	127	72	69
hsa-miR-1180-3p	231	43	88	155	216	230	68	0	48	179	23	0	0	82	405	0	192	454	59	539	220	219	170	206	0	129	153	76	106	123	252	118	157	61	109	116	161	55	79	124	186	159	364	260	209	137	486	183	93
hsa-miR-1180-5p	44	0	26	21	0	51	33	0	0	37	16	0	64	24	16	0	40	50	55	24	0	46	38	37	0	84	107	52	71	67	89	49	106	33	91	29	70	63	45	28	25	39	51	62	34	81	104	76	23
hsa-miR-1181	122	132	96	83	100	166	97	0	113	176	130	129	178	109	29	0	160	123	123	85	140	116	168	96	183	219	230	151	247	187	190	129	323	135	214	188	299	97	208	104	95	174	118	152	247	389	296	135	55
hsa-miR-1182	35	0	26	35	0	67	30	0	58	54	51	0	0	84	26	0	69	46	48	0	70	66	46	93	0	132	137	80	86	83	82	66	177	49	89	62	90	58	89	36	53	127	57	80	73	85	103	66	43
hsa-miR-1183	66	0	43	35	50	107	61	0	0	111	51	0	57	92	19	0	90	45	74	114	85	88	120	86	0	181	193	59	174	81	148	86	225	89	88	89	116	101	95	21	41	27	40	45	55	40	165	68	20
hsa-miR-1184	17	0	0	17	0	31	0	0	0	19	0	0	0	37	7	0	0	21	23	0	0	37	37	20	0	52	66	22	45	40	56	38	55	0	39	20	71	0	40	24	0	38	0	29	0	25	0	0	0
hsa-miR-1185-1-3p	0	0	25	0	0	0	0	0	0	0	1	0	0	0	4	0	0	0	0	0	0	34	0	16	0	20	22	0	0	14	0	13	21	0	17	0	0	0	22	0	132	60	0	0	0	33	0	41	96
hsa-miR-1185-2-3p	0	0	0	0	0	0	0	0	0	0	2	0	0	0	0	0	0	0	0	0	37	14	0	0	0	19	15	0	18	21	19	9	22	0	0	0	0	0	21	0	0	54	0	0	34	23	48	0	16
hsa-miR-1185-5p	12	0	20	21	0	39	24	0	0	31	0	0	0	22	9	0	0	14	25	0	0	38	0	35	0	45	35	22	44	25	52	33	63	0	32	0	46	0	43	24	20	20	0	0	0	20	0	27	36
hsa-miR-1193	37	0	23	30	0	44	0	0	0	36	27	0	63	36	13	0	62	30	26	31	47	49	47	43	0	79	52	42	81	59	72	38	81	31	59	51	46	45	56	33	42	111	0	42	104	99	134	45	39
hsa-miR-1197	40	0	49	49	49	52	40	0	0	41	32	0	75	15	10	0	68	35	72	0	0	89	86	70	0	119	111	75	86	101	102	43	141	52	75	62	123	25	118	17	17	54	34	57	68	37	39	65	30
hsa-miR-1199-3p	80	70	41	63	45	86	45	0	77	97	59	69	70	64	30	0	119	83	71	51	168	77	100	87	0	217	177	94	181	142	176	76	218	78	83	107	140	64	149	65	69	80	54	68	46	74	122	47	22
hsa-miR-1199-5p	74	0	52	78	0	73	43	0	0	57	36	0	68	38	20	207	83	72	68	71	157	89	98	60	0	148	185	73	129	113	115	76	199	90	94	88	128	53	90	201	258	216	137	121	126	215	151	133	280
hsa-miR-1200	199	184	168	205	173	348	227	93	119	371	139	160	235	325	121	0	262	235	309	202	374	406	523	387	353	595	691	374	512	402	507	307	717	304	424	322	629	414	459	117	132	131	283	240	292	249	312	264	65
hsa-miR-1202	32	0	0	24	30	69	20	0	0	90	9	0	0	68	14	0	0	56	45	27	37	71	74	94	0	81	107	33	104	66	88	50	117	52	61	71	129	51	68	28	27	55	33	51	228	131	59	61	28
hsa-miR-1203	346	724	276	424	631	445	439	126	537	263	562	469	688	247	90	683	823	488	482	228	1036	496	745	439	425	995	1056	591	771	798	891	457	1155	432	788	397	1010	161	718	334	532	649	688	611	584	297	554	510	161
hsa-miR-1204	0	0	0	0	0	16	0	0	0	0	0	0	0	0	0	0	0	0	0	0	0	19	0	19	0	0	24	0	14	20	18	0	20	0	15	18	14	0	13	0	0	0	0	0	0	0	0	0	0
hsa-miR-1205	44	0	30	21	0	105	28	0	0	69	0	0	0	78	21	0	42	45	81	66	66	72	112	113	0	114	106	72	67	67	68	67	109	76	83	80	115	105	86	46	0	34	0	34	0	0	0	27	0
hsa-miR-1206	15	0	0	0	0	35	0	0	0	22	0	0	0	27	1	0	0	0	0	0	0	29	42	31	0	40	45	25	38	38	39	21	43	0	38	0	19	0	17	23	0	20	22	30	0	20	41	0	6
hsa-miR-1207-3p	62	83	57	40	66	67	62	0	60	76	98	0	102	29	23	0	194	95	92	41	131	59	102	56	0	178	320	138	195	171	108	70	277	124	85	85	184	40	103	0	0	0	35	49	0	24	0	21	14
hsa-miR-1207-5p	14	0	0	0	0	0	0	0	0	0	0	0	0	24	5	0	0	0	0	0	0	24	0	0	0	24	51	0	37	22	42	17	36	0	25	21	40	0	27	21	19	27	29	31	47	75	38	0	0
hsa-miR-1208	34	0	21	29	64	93	41	0	76	80	0	0	0	31	14	0	0	61	40	0	102	53	77	47	0	65	68	56	59	60	108	60	116	55	69	69	79	28	50	23	26	59	37	35	34	41	140	51	15
hsa-miR-122-3p	62	138	113	97	134	111	90	91	133	92	135	106	137	96	31	177	182	66	98	58	101	129	207	148	0	215	173	151	143	103	169	109	173	72	203	81	190	105	137	25	26	21	34	41	18	40	50	30	27
hsa-miR-122-5p	42578	70887	181999	11997	18034	17465	20520	17865	45597	21190	42721	145917	102446	72932	21755	12367	1048974	32142	22813	64057	79272	48651	144528	21256	111410	47329	21123	22806	26211	34665	184465	15441	41103	3533	51319	34621	96175	101512	11039	4192	12753	2163	2445	2912	608	4131	5705	1463	17244
hsa-miR-1224-3p	17	0	30	0	35	31	20	0	0	40	35	0	0	33	15	0	66	32	31	65	49	59	47	54	0	87	80	59	78	35	56	42	112	35	37	59	51	0	45	20	20	31	46	0	23	43	86	27	20
hsa-miR-1224-5p	520	751	380	540	730	581	461	695	1023	833	832	995	907	486	228	854	1079	528	550	728	1371	670	1057	600	403	1202	1340	803	1032	738	1059	624	1369	526	862	724	1407	642	858	264	351	496	599	609	1341	917	789	561	190
hsa-miR-1225-3p	31	0	0	0	0	40	36	0	0	30	0	0	28	31	9	0	44	15	16	0	33	29	54	27	0	35	70	34	57	43	60	42	84	30	40	28	57	20	18	25	0	31	46	27	60	46	58	35	18
hsa-miR-1225-5p	16	0	0	0	0	21	0	0	0	27	0	0	0	0	9	0	0	7	17	0	0	17	0	39	0	37	43	21	29	28	42	15	50	0	26	0	21	20	22	24	0	0	0	16	16	25	78	0	0
hsa-miR-1226-3p	17	0	0	0	0	21	0	0	0	25	1	0	0	0	11	0	0	18	20	0	96	28	0	25	0	47	36	0	29	35	46	18	60	0	28	31	28	0	39	77	113	78	67	80	49	81	47	73	47
hsa-miR-1226-5p	15	0	0	0	0	46	13	0	0	33	0	0	0	31	10	0	0	12	24	0	0	38	0	36	0	77	61	35	76	33	46	26	59	26	28	42	58	0	48	21	24	34	45	31	70	52	177	38	11
hsa-miR-1227-3p	32	44	23	32	24	46	25	0	36	67	25	29	0	45	19	0	68	43	35	42	27	45	64	74	0	73	105	44	58	51	87	57	107	14	59	55	64	80	46	28	0	33	42	38	34	47	120	35	17
hsa-miR-1227-5p	46	0	32	19	0	38	18	0	0	33	0	0	0	36	0	0	0	34	39	0	0	38	68	27	0	69	74	0	102	57	61	45	110	31	62	39	102	50	50	23	24	0	0	0	24	30	0	23	0
hsa-miR-1228-3p	36	0	0	0	0	34	0	0	0	50	0	0	52	29	15	0	0	31	46	0	0	36	55	29	0	65	76	55	43	37	58	33	67	22	54	37	55	30	52	0	0	22	33	0	33	24	44	25	0
hsa-miR-1228-5p	30	0	0	0	22	31	23	0	0	50	33	0	0	25	23	0	50	47	29	42	79	38	68	24	0	102	97	31	64	39	58	40	86	23	58	54	57	29	54	0	28	0	39	0	0	64	54	21	0
hsa-miR-1229-3p	18	0	0	0	0	40	0	0	0	33	12	0	0	27	7	0	38	24	32	0	68	28	54	21	0	47	68	32	31	41	67	39	71	41	42	25	47	26	40	33	64	38	32	60	65	94	111	79	26
hsa-miR-1229-5p	314	599	258	321	425	332	244	302	611	408	601	632	721	364	143	421	561	406	391	431	880	440	628	515	810	764	813	451	667	384	629	392	975	305	495	420	977	432	521	104	85	131	173	194	703	662	279	240	72
hsa-miR-1231	109	90	71	53	34	145	76	0	37	157	60	0	95	66	37	0	135	142	100	85	126	133	148	70	0	224	268	134	181	145	247	107	323	151	157	126	246	156	168	31	59	104	40	52	65	89	84	98	26
hsa-miR-1233-3p	35	0	23	58	0	48	0	0	0	73	0	0	0	46	17	0	0	37	45	0	73	68	65	47	0	82	79	46	79	76	87	32	104	33	78	66	105	47	84	47	0	44	32	0	36	86	54	28	19
hsa-miR-1233-5p	26	0	0	0	0	33	0	0	0	61	0	0	0	29	14	0	0	22	4	0	0	21	0	31	0	43	52	0	20	26	35	25	69	23	53	33	51	26	43	0	20	0	0	25	49	22	56	36	0
hsa-miR-1234-3p	33	0	22	39	0	56	24	0	61	42	19	0	0	39	15	0	60	44	38	68	0	31	31	30	0	64	111	55	76	44	100	51	109	56	54	50	80	22	70	38	42	47	58	61	37	107	118	44	15
hsa-miR-1236-3p	69	0	15	29	0	56	22	0	46	69	30	0	87	52	17	0	54	46	44	36	0	84	80	98	0	188	176	83	79	107	113	65	188	40	100	78	104	56	68	33	59	81	27	45	100	39	63	50	12
hsa-miR-1236-5p	20	0	18	0	0	47	13	0	0	70	48	54	0	64	11	0	33	29	25	30	52	56	48	44	0	84	72	43	54	48	79	42	85	0	55	54	55	43	45	38	27	90	55	70	63	101	87	57	19
hsa-miR-1237-3p	142	64	74	102	112	147	71	0	125	220	109	112	175	138	54	0	124	150	153	154	152	140	202	213	0	305	342	159	336	215	276	175	387	172	167	218	361	213	195	130	98	132	130	140	163	133	230	104	59
hsa-miR-1237-5p	84	77	31	75	0	108	49	0	0	93	41	30	38	83	31	0	80	66	71	44	46	92	115	77	0	146	189	106	119	124	166	84	183	97	106	134	140	91	115	81	155	203	200	175	122	376	570	208	133
hsa-miR-1238-3p	51	0	24	18	0	60	29	0	0	61	0	0	0	41	19	0	37	42	51	0	0	42	53	41	0	46	101	63	117	69	67	46	96	43	70	54	76	31	54	21	22	47	37	76	49	79	46	47	19
hsa-miR-1238-5p	83	0	35	66	50	77	27	0	0	70	51	0	80	49	31	0	95	56	75	65	55	99	137	83	0	108	152	97	79	98	120	86	155	30	90	63	139	71	94	85	89	62	54	56	67	82	64	65	44
hsa-miR-124-3p	35	0	30	40	0	47	22	0	0	49	22	0	34	22	11	0	0	37	44	0	77	42	63	38	0	71	101	19	76	45	108	49	100	37	40	35	69	0	57	38	25	37	38	85	36	57	68	66	17
hsa-miR-124-5p	39	0	32	25	0	69	38	0	0	38	0	0	70	36	6	0	24	28	41	0	54	46	44	56	0	118	74	57	101	72	84	44	83	40	74	38	66	47	70	85	0	34	0	0	0	54	65	44	12
hsa-miR-1243	28	59	0	25	0	66	39	0	0	39	44	0	0	38	5	0	0	24	47	42	89	55	38	57	0	71	57	44	48	46	82	38	86	32	74	23	54	0	49	33	15	77	35	36	57	31	48	32	22
hsa-miR-1244	66	104	62	76	55	116	38	0	87	80	56	78	63	67	42	0	122	64	108	55	74	100	124	163	0	212	171	105	108	123	229	109	186	43	153	72	148	88	153	62	64	118	61	183	108	185	241	123	75
hsa-miR-1245a	0	0	0	0	0	0	0	0	0	0	0	0	0	0	1	0	0	0	0	0	0	12	0	14	0	24	18	0	0	23	26	14	27	0	25	0	28	0	19	0	0	0	0	49	0	24	0	0	0
hsa-miR-1245b-3p	51	0	21	28	24	55	45	0	0	40	0	0	0	38	25	0	38	38	40	0	0	66	59	70	0	92	103	54	58	70	88	61	100	31	62	36	97	26	86	17	0	25	45	34	47	45	53	37	0
hsa-miR-1245b-5p	13	0	34	0	0	14	0	0	0	0	0	0	0	0	3	0	47	12	20	0	0	22	0	25	0	49	39	27	0	32	22	13	36	0	27	0	36	0	23	0	0	31	18	0	61	30	0	25	0
hsa-miR-1246	191	65	170	40	36	122	53	0	67	73	57	0	230	85	55	0	84	69	53	92	216	80	131	87	0	121	133	101	102	72	133	87	95	55	132	90	137	68	71	56	47	59	45	75	76	61	107	77	88
hsa-miR-1247-3p	91	122	46	39	68	110	89	110	85	98	72	0	72	82	30	0	181	101	107	79	124	123	107	91	0	247	278	89	276	197	206	99	283	106	152	169	203	35	189	41	70	193	125	153	109	183	198	128	71
hsa-miR-1247-5p	102	98	82	74	59	151	139	108	128	214	62	60	85	135	36	183	147	142	88	137	159	163	174	147	109	338	337	202	242	230	237	145	370	173	204	195	261	135	216	96	86	78	70	140	88	149	221	166	58
hsa-miR-1248	45	0	34	41	0	68	30	0	0	35	50	0	0	54	17	0	26	58	70	0	0	82	102	65	0	126	127	101	108	115	160	74	161	73	107	76	132	0	126	55	47	55	68	100	99	63	124	57	26
hsa-miR-1249-3p	90	0	52	50	70	102	58	0	64	167	20	0	49	128	32	0	68	77	100	72	114	104	86	117	213	250	277	88	162	155	190	99	272	89	124	113	188	135	145	44	81	122	81	80	138	131	177	93	41
hsa-miR-1249-5p	43	0	16	25	0	63	29	0	0	61	0	0	0	51	26	0	70	64	47	0	76	69	30	49	0	115	129	61	99	79	85	44	142	41	75	56	107	44	117	0	19	36	35	58	71	48	59	34	0
hsa-miR-1250-3p	172	140	89	93	49	193	117	0	117	280	86	78	122	215	58	0	132	145	185	228	220	180	233	186	0	363	319	191	261	176	270	163	340	126	228	192	285	119	275	67	76	97	71	108	158	164	151	139	50
hsa-miR-1250-5p	80	136	59	71	76	87	54	0	147	120	88	0	81	73	28	0	71	59	97	45	71	93	96	85	208	172	171	97	136	89	154	60	184	61	116	105	140	69	127	64	114	112	63	43	44	101	140	89	72
hsa-miR-1251-3p	33	0	0	0	34	24	0	0	0	43	17	0	0	25	5	0	0	13	28	0	0	28	24	38	0	87	58	0	59	54	48	23	67	41	48	42	49	0	38	32	39	103	37	56	72	244	100	46	28
hsa-miR-1251-5p	105	0	54	88	51	143	103	0	0	118	35	0	91	127	55	0	47	121	164	59	88	118	174	203	0	204	260	167	237	185	235	142	270	169	186	121	330	84	241	80	55	116	87	105	142	139	238	114	55
hsa-miR-1252-3p	13	0	0	20	26	36	0	0	0	31	0	0	0	0	0	0	39	0	0	0	56	31	43	33	0	32	37	0	22	30	48	13	25	0	38	0	32	0	19	0	0	30	0	0	30	37	0	0	0
hsa-miR-1252-5p	67	0	84	77	74	125	67	0	109	118	28	95	0	114	46	0	71	75	64	57	188	117	139	136	0	250	160	128	135	126	139	95	206	105	150	71	156	95	171	45	28	55	44	44	63	99	60	52	22
hsa-miR-1253	129	105	86	133	80	173	62	0	0	67	98	0	157	68	29	0	158	154	135	44	176	154	152	139	0	201	364	179	259	274	302	152	407	130	177	123	261	64	193	113	68	134	115	147	133	103	133	121	44
hsa-miR-1254	96	0	35	37	43	73	36	0	0	98	48	0	0	51	20	0	79	81	58	75	78	78	79	55	0	140	146	110	224	107	144	71	218	64	103	103	142	58	112	37	39	48	74	73	36	37	48	39	27
hsa-miR-1255a	12	0	16	20	36	35	23	0	0	23	12	54	57	0	12	0	0	35	20	47	55	31	44	21	0	48	32	24	27	27	25	35	34	0	36	22	41	0	27	108	0	81	83	59	43	42	0	53	108
hsa-miR-1255b-5p	51	0	37	110	237	76	47	0	109	66	78	0	98	43	85	0	285	233	44	440	312	95	176	98	0	84	87	48	45	48	113	48	95	34	66	32	99	21	43	54	49	105	126	69	21	51	128	83	51
hsa-miR-1256	38	70	47	44	42	74	67	0	50	28	74	0	100	78	11	0	77	28	44	0	110	74	99	87	0	133	100	56	92	70	98	68	144	58	79	89	131	0	118	39	28	60	0	30	83	97	59	56	16
hsa-miR-1257	54	86	42	40	38	86	48	0	0	111	32	0	0	107	39	0	90	62	63	101	98	93	128	90	0	154	196	90	162	99	151	127	194	64	122	111	182	125	103	0	24	41	31	54	48	46	54	37	7
hsa-miR-1258	71	87	87	113	123	120	94	0	142	106	144	115	106	104	33	0	65	77	82	101	153	101	144	120	0	195	155	139	124	121	193	134	220	85	173	116	200	76	133	58	41	117	84	97	162	187	118	82	32
hsa-miR-125a-3p	118	71	76	66	65	101	68	0	117	110	123	56	169	67	44	0	141	99	128	63	225	69	115	113	70	184	256	142	173	142	177	123	253	100	127	94	228	65	138	98	101	128	100	140	74	88	186	73	100
hsa-miR-125a-5p	2080	4470	5416	3886	1903	1276	764	798	1991	1726	2211	3514	6652	735	785	6565	3162	1641	1008	3784	11942	4526	3782	7318	2354	2759	3263	1721	998	3577	4852	1494	2899	640	3460	1793	3901	229	1092	19973	21563	15447	6854	7082	2216	3541	4914	10764	13063
hsa-miR-125b-1-3p	632	514	546	663	471	866	569	543	306	982	522	235	525	615	265	0	990	866	902	831	1016	828	1178	885	370	1048	1488	983	1334	901	1154	886	1752	773	1049	816	1759	1174	1206	459	459	491	784	900	1058	980	935	685	211
hsa-miR-125b-2-3p	33	0	30	43	0	58	33	0	0	70	16	0	0	55	31	0	183	49	60	29	0	84	70	90	0	62	98	52	33	69	133	40	110	34	75	48	103	0	66	55	45	101	39	63	0	30	101	66	26
hsa-miR-125b-5p	935	833	1676	1507	1225	467	288	269	840	632	667	967	2043	585	738	942	6767	908	619	2111	1841	1529	1923	4222	607	1402	1069	619	547	1454	2518	556	1208	267	1418	676	1679	234	421	1950	2419	3747	1576	1400	429	866	978	1383	967
hsa-miR-126-3p	29595	82188	84026	29703	22917	14802	5239	17862	27270	20341	50123	122538	225631	9798	8316	456561	27482	18807	9949	63915	211166	52356	41448	37501	51209	20875	25461	16911	7788	31707	34102	12219	27336	5897	27145	9946	31502	2967	12225	518593	826086	519862	196522	178857	55166	139608	144776	303936	423809
hsa-miR-126-5p	3618	27674	27506	14901	14946	4115	2318	6243	20755	4350	16230	40478	77029	1828	3586	186932	12259	7510	3040	22123	68127	9831	13949	16887	16823	5716	4665	5169	1180	7843	6397	3398	5270	1513	7913	1861	9049	587	2423	50615	72958	61978	16821	17608	5281	16341	10345	30933	38635
hsa-miR-1260a	51	0	34	28	0	46	0	0	0	35	18	0	0	14	13	0	30	15	31	81	81	62	67	61	0	68	73	27	52	47	104	33	95	25	41	39	72	36	47	101	104	172	72	69	46	71	132	90	84
hsa-miR-1260b	44	0	59	0	28	55	33	0	0	47	17	48	59	29	20	0	51	26	41	35	45	103	39	88	0	78	106	55	44	74	120	54	102	20	74	39	82	0	73	164	123	104	80	76	35	72	69	72	148
hsa-miR-1261	31	0	15	0	0	33	32	0	0	43	8	0	0	39	8	0	0	45	44	0	0	34	34	43	0	65	45	35	35	46	56	26	59	37	52	35	60	0	43	0	0	21	0	58	25	72	80	23	16
hsa-miR-1262	51	106	71	33	66	100	58	0	30	90	47	0	163	82	30	0	70	54	76	100	76	130	156	163	0	121	148	87	106	100	148	75	170	88	127	71	131	92	119	67	43	111	107	152	104	144	190	138	64
hsa-miR-1263	13	0	0	0	0	23	0	0	0	18	0	0	0	0	0	0	0	20	20	0	0	21	49	17	0	43	34	0	0	38	26	20	57	23	28	15	34	0	32	0	0	0	29	22	0	22	0	22	0
hsa-miR-1264	21	0	0	0	0	23	0	0	0	0	0	0	0	0	0	0	41	0	0	0	0	24	0	15	0	44	46	26	43	29	31	23	64	34	32	0	45	0	25	0	0	0	31	39	0	35	0	0	23
hsa-miR-1265	104	192	66	69	129	146	85	0	71	108	73	0	116	117	41	0	115	92	96	67	118	135	198	132	0	236	173	110	204	141	168	100	284	91	172	142	188	108	162	74	96	111	116	101	77	146	156	91	47
hsa-miR-1266-3p	22	0	0	0	0	22	0	0	0	0	0	0	0	0	5	0	0	12	18	0	0	26	0	21	0	37	41	0	32	35	39	16	49	24	32	18	49	0	39	0	0	13	0	39	27	26	41	35	0
hsa-miR-1266-5p	36	69	31	32	75	68	36	97	139	37	28	0	54	45	9	0	61	52	87	54	118	65	83	64	72	132	137	72	105	75	132	50	153	39	88	62	103	63	86	100	66	128	74	102	104	107	179	107	47
hsa-miR-1267	217	825	195	303	330	410	212	360	568	343	445	381	431	274	114	484	572	173	267	199	485	426	583	319	143	438	406	407	436	406	555	297	458	228	454	235	482	395	533	94	69	95	111	81	104	155	170	179	70
hsa-miR-1268a	81	159	115	89	43	82	58	0	0	159	81	124	147	125	36	0	84	89	67	149	141	117	139	78	0	154	172	106	126	113	155	66	241	126	116	109	140	127	111	101	159	78	60	94	66	88	148	91	209
hsa-miR-1268b	52	83	74	35	0	45	20	0	0	74	49	91	114	24	21	334	42	21	27	78	243	33	71	42	0	41	88	60	42	39	77	40	75	32	38	45	68	35	46	109	104	115	60	98	66	106	171	94	119
hsa-miR-1269a	40	0	34	21	49	40	23	0	0	45	0	0	0	31	15	0	49	32	53	0	60	50	42	57	0	90	92	32	102	72	89	33	140	33	86	51	124	0	71	28	26	50	27	31	20	49	58	34	0
hsa-miR-1269b	21	0	0	0	0	25	24	0	0	24	0	0	0	0	0	0	0	20	41	0	0	32	54	30	0	48	40	52	47	42	86	34	59	29	40	52	55	0	43	19	0	27	0	23	49	16	0	21	0
hsa-miR-127-3p	79	68	63	60	27	80	42	0	0	116	56	173	55	51	22	46	62	57	67	91	122	77	102	93	70	143	152	88	167	97	130	78	202	80	89	84	136	70	100	85	188	147	53	56	87	139	85	97	228
hsa-miR-127-5p	41	0	36	0	0	19	25	0	0	20	38	232	124	0	3	552	0	25	30	74	145	81	47	64	181	43	74	46	43	48	39	28	66	0	48	40	95	0	63	36	97	84	26	37	148	90	98	71	119
hsa-miR-1270	79	76	86	32	161	114	77	98	0	65	138	68	65	87	72	487	76	125	83	177	160	115	146	137	0	151	120	93	115	88	233	106	162	68	114	80	107	71	124	151	217	163	154	214	198	148	418	181	166
hsa-miR-1271-3p	0	0	0	26	0	21	0	0	0	0	0	0	0	14	0	0	0	34	19	0	0	28	42	32	0	38	51	17	54	48	44	38	88	0	57	29	53	0	44	0	0	0	0	0	0	0	0	0	0
hsa-miR-1271-5p	30	0	20	17	0	33	17	0	0	16	13	0	0	0	7	0	0	0	0	0	0	41	0	44	0	51	47	19	45	52	50	43	56	17	28	21	50	0	37	28	82	83	33	0	0	23	0	28	32
hsa-miR-1272	98	126	71	112	130	127	95	124	171	179	242	232	166	112	32	0	221	87	134	39	270	157	210	156	186	276	245	181	191	138	198	101	282	126	191	155	216	167	266	53	59	89	54	107	112	102	64	73	38
hsa-miR-1273a	20	0	18	28	0	37	0	0	0	35	0	0	0	24	0	0	0	23	34	36	0	30	23	43	0	45	56	0	30	38	46	25	46	0	17	24	39	0	43	0	30	25	0	0	0	20	0	0	31
hsa-miR-1273c	26	0	34	43	0	26	21	0	0	30	28	0	0	39	0	0	0	27	32	0	68	24	71	39	0	85	68	42	41	30	62	23	68	27	66	31	44	0	59	19	33	65	46	0	0	48	74	0	29
hsa-miR-1273d	120	151	62	100	99	156	61	79	62	203	153	72	126	126	41	0	251	114	115	127	238	142	209	77	0	223	240	103	247	156	175	132	319	150	165	193	275	173	171	57	60	79	118	159	141	101	136	80	21
hsa-miR-1273e	38	74	45	57	47	91	43	0	0	54	34	0	89	64	14	0	73	60	69	40	0	88	93	115	0	113	167	93	105	82	133	97	141	97	115	70	118	53	116	45	29	60	22	86	44	47	98	54	14
hsa-miR-1273f	17	0	0	0	0	29	0	0	0	33	0	0	0	33	0	0	0	9	24	0	0	36	40	39	0	46	43	0	44	26	46	29	54	29	39	26	31	33	23	18	20	17	0	0	0	28	0	23	0
hsa-miR-1273g-3p	191	144	114	129	88	186	87	105	161	208	155	131	201	105	79	0	202	139	117	178	334	216	354	209	0	265	283	137	198	202	236	116	339	134	186	149	243	104	180	69	116	111	114	113	94	121	161	114	66
hsa-miR-1273g-5p	0	0	22	0	0	22	0	0	0	33	18	0	0	0	13	0	0	29	19	0	0	31	37	39	0	33	53	47	30	26	36	22	67	29	44	0	39	0	21	53	23	0	42	59	27	21	51	47	0
hsa-miR-1273h-3p	49	0	46	49	0	31	0	0	0	50	18	0	164	18	11	135	48	13	30	73	182	54	40	61	0	80	61	40	51	52	74	37	69	20	43	31	63	46	57	266	383	290	67	68	97	112	121	174	209
hsa-miR-1273h-5p	45	0	28	33	0	57	36	0	0	60	22	0	0	49	14	0	28	22	30	39	53	40	74	51	0	89	107	59	102	63	75	60	134	28	57	54	93	51	52	74	74	63	38	43	95	72	0	34	26
hsa-miR-1275	16	0	0	0	0	14	0	0	0	0	0	0	0	0	0	0	23	10	19	0	0	18	0	25	0	17	19	32	0	14	21	12	24	0	22	0	0	0	29	28	38	16	32	0	46	33	0	0	35
hsa-miR-1276	147	196	96	158	62	254	151	0	57	145	69	101	129	116	43	0	155	164	224	50	198	142	184	108	0	328	410	197	338	327	257	216	618	210	252	215	414	74	290	149	170	271	195	221	292	524	536	245	108
hsa-miR-1277-3p	14	0	34	0	0	23	25	0	0	26	38	0	73	0	2	183	0	22	16	0	99	26	22	21	0	26	46	38	19	35	51	17	60	36	41	0	43	0	32	99	43	78	0	0	0	33	0	63	63
hsa-miR-1277-5p	39	766	368	202	130	28	19	118	107	63	385	721	1826	0	13	2788	98	54	41	248	1828	281	232	160	237	31	52	39	21	76	72	28	91	22	74	20	84	0	31	918	687	883	175	66	125	266	50	603	490
hsa-miR-1278	22	0	0	23	0	39	0	0	0	29	0	0	0	0	12	0	0	17	10	0	0	42	0	45	0	40	44	29	18	33	34	28	63	0	36	18	49	0	29	0	0	0	0	0	0	17	0	0	0
hsa-miR-1279	0	0	0	0	0	0	0	0	0	0	0	0	0	0	0	0	0	0	0	0	0	19	0	0	0	23	36	0	0	13	22	0	14	0	15	0	13	0	14	0	0	0	0	0	0	0	0	18	0
hsa-miR-128-1-5p	130	167	66	95	59	101	27	0	118	117	116	111	180	120	27	281	99	101	97	97	117	127	131	92	0	241	260	147	250	183	207	111	296	111	150	130	261	110	177	83	84	116	124	213	177	156	144	151	33
hsa-miR-128-2-5p	47	42	21	42	0	61	18	0	0	61	21	0	0	36	24	0	47	55	63	62	0	53	45	73	0	91	115	43	66	84	105	41	132	79	69	46	121	42	77	31	51	68	73	47	57	100	149	50	14
hsa-miR-128-3p	1004	1229	1738	1533	2519	614	239	358	1748	587	1284	1824	3482	327	1286	8369	1854	1452	290	3075	4224	1616	1292	2772	741	880	808	465	275	724	1161	551	835	244	688	343	783	115	296	3335	5813	3653	1824	739	497	1045	710	2297	3981
hsa-miR-1281	91	0	51	60	42	72	38	0	65	199	101	0	143	147	39	0	150	108	104	88	192	99	94	120	0	216	235	92	170	92	168	109	263	70	114	129	193	110	131	60	53	100	99	99	52	137	151	69	36
hsa-miR-1282	17	0	0	0	0	34	0	0	0	18	0	0	0	0	6	0	0	23	24	0	0	15	42	32	0	22	37	0	0	22	52	17	48	0	34	0	25	53	22	23	0	44	0	29	30	22	25	0	0
hsa-miR-1283	0	0	0	0	0	0	0	0	0	0	0	0	0	0	2	0	0	0	0	0	0	24	0	0	0	28	36	0	35	23	36	11	25	0	22	0	22	0	25	20	33	0	26	33	26	0	0	23	13
hsa-miR-1284	15	92	15	0	0	31	0	0	0	39	19	0	0	0	0	0	0	24	23	0	0	27	49	47	0	44	62	0	30	23	45	25	49	0	44	27	20	0	35	36	62	39	45	22	41	35	59	47	24
hsa-miR-1285-3p	28	0	29	19	0	46	21	0	0	56	0	0	0	23	22	0	58	24	21	49	0	44	32	58	0	31	45	31	38	46	67	32	49	27	47	27	55	48	55	45	22	66	42	48	0	42	49	15	31
hsa-miR-1286	41	0	41	82	107	82	64	0	84	72	84	83	86	43	10	0	95	82	61	93	206	78	100	83	52	101	152	77	113	99	137	68	184	66	142	97	147	71	95	50	27	52	33	103	89	56	97	100	22
hsa-miR-1287-3p	25	0	30	0	0	60	37	0	0	30	2	0	94	31	18	0	69	12	47	0	0	53	92	69	0	67	45	67	36	74	90	39	91	35	71	29	50	48	55	261	89	202	209	186	266	376	702	114	63
hsa-miR-1287-5p	476	446	314	500	498	635	362	249	364	829	405	392	582	459	178	460	942	489	567	656	1065	572	898	518	380	1023	1108	748	1031	672	1015	642	1277	486	765	644	1180	480	797	292	405	388	609	490	718	768	755	523	175
hsa-miR-1288-3p	0	0	0	0	0	0	0	0	0	0	0	0	0	20	0	0	0	18	7	0	0	29	0	20	0	28	28	0	29	19	26	17	33	0	18	12	23	0	26	0	0	33	0	0	0	15	0	25	0
hsa-miR-1288-5p	75	0	68	55	68	126	93	0	143	99	90	75	205	63	22	0	115	65	95	61	133	114	134	93	0	181	162	132	112	141	129	87	204	112	162	79	179	0	158	69	28	83	109	139	191	133	71	117	48
hsa-miR-1289	17	0	27	30	0	39	28	0	0	32	19	0	0	0	8	0	37	20	19	0	52	32	68	35	0	66	75	43	53	47	74	42	87	33	41	25	73	41	51	17	27	16	0	25	27	21	58	22	11
hsa-miR-129-1-3p	18	0	0	0	0	37	0	0	0	28	0	0	0	21	0	0	38	13	36	0	0	28	30	42	0	61	66	0	36	37	36	27	76	0	32	0	27	0	21	17	0	0	0	0	0	52	0	0	0
hsa-miR-129-2-3p	24	0	14	0	0	44	35	0	0	29	0	0	0	31	8	0	44	45	56	41	42	42	38	76	0	68	73	73	69	56	47	54	92	37	58	25	60	30	49	25	0	26	24	29	25	37	65	35	12
hsa-miR-129-5p	65	118	93	94	37	110	62	0	0	134	42	88	136	72	55	0	112	89	125	140	133	135	180	131	0	223	199	146	159	107	190	101	238	93	143	162	193	105	165	61	55	57	92	95	49	41	157	91	38
hsa-miR-1290	707	840	720	789	740	1008	787	694	869	1365	1063	735	1474	1006	395	1079	1197	855	939	1247	1851	889	1779	1079	650	1593	1738	1313	1375	735	1408	890	1615	917	1033	1146	1666	1152	1247	260	226	281	375	375	683	555	826	364	150
hsa-miR-1291	117	119	81	135	112	146	114	114	136	232	106	74	155	119	44	206	100	114	131	150	223	155	188	169	0	275	297	196	240	207	248	144	317	154	203	99	315	130	224	65	55	81	110	150	120	119	137	95	39
hsa-miR-1292-3p	165	313	91	140	151	155	96	0	192	166	192	196	139	117	50	175	244	174	122	189	320	141	222	145	124	359	388	202	322	280	298	153	439	153	197	218	300	106	231	116	122	139	139	131	313	179	176	116	40
hsa-miR-1292-5p	402	302	227	277	168	303	160	0	264	282	241	194	430	183	81	325	440	351	287	190	482	336	382	324	185	624	743	305	583	527	593	288	870	342	490	348	718	195	350	308	228	360	260	203	95	160	528	282	100
hsa-miR-1293	344	346	278	210	288	539	331	112	365	629	442	265	529	368	93	146	460	249	355	230	291	445	676	447	89	774	689	387	567	488	444	387	654	285	521	366	565	386	550	32	47	61	53	111	82	70	122	80	40
hsa-miR-1294	90	99	92	250	496	111	52	0	414	81	122	165	200	79	228	0	179	324	52	957	491	132	222	216	0	107	95	68	72	40	108	53	101	45	86	46	84	44	76	50	69	111	182	53	43	82	186	89	75
hsa-miR-1295a	46	0	0	17	26	46	23	0	0	46	0	0	0	32	13	0	53	40	52	0	56	46	61	30	0	65	96	41	58	32	76	42	137	27	61	16	48	44	54	18	0	42	26	46	29	18	40	54	0
hsa-miR-1295b-3p	17	0	0	0	0	35	0	0	0	24	0	0	0	26	0	0	26	19	17	0	0	25	0	31	0	37	56	37	37	41	59	35	50	34	39	22	52	0	45	0	29	0	27	0	20	46	0	0	0
hsa-miR-1296-3p	279	230	171	173	176	447	239	99	187	321	167	155	184	265	100	0	285	236	342	158	315	463	393	441	0	1033	823	436	723	548	605	378	757	371	538	416	544	203	586	62	60	81	89	159	64	75	211	74	43
hsa-miR-1296-5p	30	0	43	0	0	19	0	0	0	20	1	0	0	22	14	0	0	10	16	0	0	40	0	55	0	45	46	32	0	28	37	29	39	0	22	0	38	0	18	167	226	154	43	43	30	52	0	141	92
hsa-miR-1297	14	0	0	0	0	0	0	0	0	0	13	0	0	0	4	0	28	8	23	0	0	35	37	17	0	30	54	0	32	31	29	19	29	0	34	26	31	0	31	29	21	38	0	38	25	25	0	24	0
hsa-miR-1298-3p	37	55	24	0	71	93	27	0	0	44	92	0	0	69	17	0	0	37	31	0	81	43	59	63	0	67	93	31	67	62	82	63	86	69	66	33	54	37	58	25	36	28	49	47	34	27	0	29	20
hsa-miR-1298-5p	25	0	0	33	0	33	0	0	0	34	27	0	0	0	6	0	0	30	36	0	0	45	48	42	0	76	47	32	41	53	84	28	58	0	46	20	39	0	40	102	35	153	121	157	100	385	356	87	57
hsa-miR-1299	63	141	210	101	80	83	39	0	0	51	48	0	107	58	13	0	64	44	61	94	69	61	124	54	219	115	109	88	86	95	197	62	122	49	97	78	94	26	119	112	262	53	30	35	192	26	100	82	20
hsa-miR-1301-3p	114	131	149	95	65	60	0	0	0	103	58	168	310	56	42	533	73	53	42	296	434	194	130	127	0	107	136	30	54	95	180	65	153	34	81	71	91	58	67	808	988	595	297	120	239	187	206	632	717
hsa-miR-1301-5p	19	0	0	0	0	27	20	0	0	0	0	0	0	0	0	0	0	13	25	0	0	31	28	14	0	39	42	0	29	27	38	21	47	20	40	0	33	0	43	0	20	0	0	37	0	0	0	0	0
hsa-miR-1302	0	0	0	0	0	0	19	0	0	0	0	0	0	0	8	0	0	11	28	0	0	16	35	23	0	45	36	43	0	41	26	0	29	0	46	0	24	0	26	34	0	35	0	40	29	21	0	0	7
hsa-miR-1303	133	0	87	162	103	197	125	0	0	244	63	0	94	133	122	0	126	236	158	196	184	159	211	161	0	234	295	211	269	175	190	155	291	138	200	198	318	156	228	166	220	276	193	147	138	124	167	121	212
hsa-miR-1304-3p	29	0	44	28	0	38	18	0	0	34	36	0	0	30	16	0	36	27	29	48	94	56	42	46	0	50	69	44	55	50	48	36	97	26	47	47	55	0	41	102	121	99	66	59	58	83	127	96	64
hsa-miR-1304-5p	54	64	32	56	48	39	39	0	0	50	42	0	0	33	39	0	80	52	54	49	61	81	59	159	0	127	96	49	71	59	117	42	96	26	86	61	66	28	62	118	182	146	107	53	50	79	163	155	75
hsa-miR-1305	22	0	23	35	0	22	0	0	0	33	23	0	0	0	7	0	0	29	36	0	0	66	0	48	0	33	50	30	40	27	65	27	62	0	47	37	53	0	28	26	0	25	0	38	80	52	0	32	25
hsa-miR-1306-3p	112	59	54	79	41	120	46	0	0	149	41	0	73	96	74	0	74	97	85	117	134	91	139	166	0	166	156	107	126	129	157	90	194	70	120	93	207	144	154	124	114	80	78	85	62	76	155	52	58
hsa-miR-1306-5p	85	201	169	132	243	81	43	100	331	28	143	237	454	46	58	698	175	154	79	136	477	167	190	177	0	116	115	113	85	102	175	81	122	54	104	65	193	78	52	204	318	194	127	120	182	119	136	191	253
hsa-miR-1307-3p	903	1229	1814	1209	498	502	202	419	552	1257	771	1593	2498	740	613	11147	900	554	404	3597	3910	1036	1301	1679	1629	760	885	586	638	622	1140	531	1052	426	692	1023	885	263	477	4345	5740	3673	1786	702	986	1222	817	2586	5374
hsa-miR-1307-5p	325	437	495	413	221	200	83	157	242	176	224	547	698	264	338	844	439	116	71	462	970	362	196	701	289	238	277	85	179	205	412	105	300	104	167	197	164	0	146	670	805	690	240	162	70	266	108	403	595
hsa-miR-130a-3p	407	428	560	486	714	233	68	188	396	185	338	1024	1838	198	277	3601	458	594	132	979	1897	856	588	433	203	266	292	172	105	263	415	168	253	77	334	141	318	53	129	1891	3033	2294	904	341	274	613	442	1040	2530
hsa-miR-130a-5p	28	59	27	24	0	67	31	0	0	26	0	0	0	30	10	0	68	35	29	0	57	57	54	42	0	77	73	58	58	64	52	40	95	48	59	34	54	0	52	35	0	0	45	38	0	57	33	58	20
hsa-miR-130b-3p	408	441	355	347	381	284	128	98	430	235	357	390	809	257	214	434	495	365	212	632	834	333	522	399	206	390	424	253	230	251	385	218	394	175	268	188	440	150	240	395	806	724	269	219	198	191	270	284	585
hsa-miR-130b-5p	35	0	104	33	23	62	32	0	0	36	6	0	78	44	16	0	70	50	47	69	103	73	54	60	0	80	85	42	44	68	93	51	73	28	51	30	123	0	44	179	464	146	165	37	188	303	292	155	286
hsa-miR-132-3p	55	68	67	69	41	58	29	0	0	39	54	0	68	34	31	0	99	81	26	62	141	101	50	179	0	101	113	99	55	96	113	52	98	29	103	35	131	0	55	196	252	140	131	128	44	76	180	188	92
hsa-miR-132-5p	37	53	28	29	0	51	19	0	0	43	37	0	0	23	26	0	68	34	28	0	0	53	68	81	0	68	70	48	56	94	106	54	100	37	53	48	88	0	66	40	44	24	29	42	84	107	62	45	27
hsa-miR-1321	26	0	0	0	0	27	27	0	0	28	25	0	0	46	6	0	0	28	32	0	0	44	38	33	0	65	58	0	64	29	47	21	70	28	42	0	48	0	47	0	19	27	25	58	25	41	82	0	9
hsa-miR-1322	112	104	76	83	123	172	93	0	83	134	109	180	205	71	35	0	128	92	108	83	171	111	183	110	0	217	225	118	178	154	192	118	252	115	160	105	254	48	219	65	49	48	91	94	81	66	81	79	30
hsa-miR-1323	28	0	21	29	0	42	31	0	0	21	0	0	0	32	20	0	23	34	23	0	0	57	64	49	0	65	52	49	46	35	42	29	99	16	55	23	47	0	38	0	0	0	0	21	0	0	0	16	0
hsa-miR-1324	39	0	13	0	31	66	43	0	0	64	25	0	0	47	14	0	0	26	24	0	41	45	84	58	0	146	87	53	80	60	90	49	122	47	78	45	57	38	47	42	45	19	44	60	36	52	143	40	0
hsa-miR-133a-3p	114	87	123	67	43	69	45	0	84	75	64	48	154	42	26	0	83	45	46	52	135	219	175	130	0	152	120	78	68	87	172	60	112	49	70	71	158	39	58	83	407	55	146	51	58	75	85	149	282
hsa-miR-133a-5p	39	0	45	53	31	41	22	0	51	55	44	102	0	42	12	0	85	47	30	28	55	45	62	44	0	94	100	69	72	67	127	34	110	74	74	41	106	40	62	38	33	62	39	98	59	47	83	60	28
hsa-miR-133b	52	0	24	39	33	66	48	0	0	52	19	0	53	78	16	0	38	29	42	29	55	48	64	81	0	109	96	56	69	68	77	49	125	40	89	39	81	53	73	67	68	104	81	66	71	67	112	85	50
hsa-miR-134-3p	59	0	23	41	45	65	48	0	0	44	65	0	0	46	25	0	0	52	47	51	70	53	130	73	0	99	117	63	77	96	109	63	100	37	83	40	121	43	40	43	57	41	46	72	71	51	114	30	30
hsa-miR-134-5p	259	178	718	172	86	144	60	0	83	294	761	2287	2100	82	75	4333	158	69	76	741	1704	966	273	619	797	155	301	308	158	118	199	102	271	105	139	217	287	49	126	483	2276	926	262	182	191	321	122	997	3254
hsa-miR-1343-3p	82	0	39	30	28	59	21	0	0	90	38	0	122	33	28	0	100	76	52	96	108	63	102	47	0	125	127	68	111	73	116	58	166	74	67	72	124	44	80	63	59	99	57	89	97	114	180	64	67
hsa-miR-1343-5p	130	233	98	125	129	229	138	0	169	240	196	123	294	112	37	220	246	242	258	197	325	180	342	79	0	312	544	332	419	335	354	250	542	246	240	272	519	229	304	86	65	116	118	209	234	241	184	170	53
hsa-miR-135a-3p	397	366	421	399	363	517	332	359	480	506	380	455	462	422	156	0	569	537	501	417	788	673	846	748	237	945	1124	775	801	607	836	533	1305	457	701	538	1054	471	628	162	166	232	265	338	512	295	562	245	140
hsa-miR-135a-5p	25	0	20	0	0	27	25	0	0	23	11	0	0	0	8	0	29	18	9	0	0	26	0	33	0	41	26	33	35	16	51	9	32	0	52	0	55	32	23	61	31	44	0	23	0	0	0	29	40
hsa-miR-135b-3p	0	0	0	0	0	17	0	0	0	0	13	0	0	0	0	0	0	0	0	0	0	0	0	19	0	36	31	0	27	19	17	17	28	0	23	0	25	0	25	0	0	22	0	0	50	0	0	0	0
hsa-miR-135b-5p	26	0	24	19	35	61	27	0	0	32	26	0	0	35	13	0	46	24	46	0	33	41	81	62	0	89	60	60	64	37	87	42	82	24	68	48	45	0	40	50	36	78	53	48	69	62	89	41	134
hsa-miR-136-3p	70	225	116	71	56	92	47	0	0	103	66	345	331	77	22	578	89	56	64	49	259	153	106	113	0	139	180	93	96	88	120	73	160	54	93	72	109	69	103	72	158	164	31	68	47	79	37	107	143
hsa-miR-136-5p	50	0	105	38	0	50	0	0	0	85	74	96	151	31	15	0	27	32	13	60	208	161	47	85	0	61	101	51	55	41	104	48	84	35	69	56	78	35	72	49	176	104	29	39	34	60	61	111	294
hsa-miR-137	36	0	38	38	56	68	36	0	0	38	36	0	70	43	9	0	65	43	65	0	101	79	94	61	0	100	102	101	66	93	147	62	128	34	117	50	98	41	71	75	51	64	109	127	161	257	260	99	65
hsa-miR-138-1-3p	41	45	47	31	51	87	56	0	0	52	75	0	0	59	17	0	88	54	37	0	96	80	75	64	0	82	110	83	66	64	106	66	105	39	63	41	93	79	83	39	26	44	63	57	34	48	73	36	0
hsa-miR-138-2-3p	313	244	136	205	146	355	220	279	274	408	258	167	420	167	76	224	292	322	344	190	434	282	381	218	353	559	831	385	674	517	551	399	930	390	389	275	692	301	493	245	189	211	262	319	720	795	345	326	70
hsa-miR-138-5p	65	0	66	61	71	76	35	0	122	63	76	61	116	60	26	0	126	65	74	64	102	64	113	97	0	118	136	45	72	138	156	85	152	70	105	96	130	49	94	74	83	120	67	110	139	100	89	100	53
hsa-miR-139-3p	223	640	447	337	161	303	247	177	299	206	418	827	1329	132	118	2379	792	387	352	531	1074	255	510	414	361	385	977	450	623	552	484	323	902	372	347	328	705	151	348	1095	1227	816	322	524	705	332	576	550	931
hsa-miR-139-5p	58	90	122	58	0	48	20	0	0	55	35	0	74	39	27	0	74	32	32	70	272	120	81	149	0	69	111	58	57	94	127	39	76	27	100	35	73	42	56	746	852	524	166	333	109	173	336	241	387
hsa-miR-140-3p	1612	3393	1290	2441	6513	886	251	1073	8836	783	2123	4607	6044	574	1610	16280	3729	2483	284	5899	8631	2138	1722	2802	1351	1199	988	612	320	897	1749	536	1038	263	687	465	732	61	321	6354	10482	10416	4316	1546	1061	1775	1925	4575	5222
hsa-miR-140-5p	291	447	514	660	792	400	158	449	594	429	318	407	1544	371	232	1498	976	1171	270	1071	2198	690	777	781	0	465	385	286	286	325	587	293	366	135	377	192	569	149	216	1013	1688	1072	945	354	287	291	505	646	1037
hsa-miR-141-3p	600	526	185	103	293	93	76	277	548	86	136	521	3628	316	41	0	234	370	78	274	492	405	627	261	305	295	299	69	114	345	247	93	249	57	185	62	493	0	118	747	165	208	55	78	28	85	148	93	3830
hsa-miR-141-5p	98	91	63	39	48	153	84	39	30	116	51	129	233	109	37	0	76	80	97	77	189	153	156	134	0	201	240	135	201	177	253	92	196	131	187	145	207	63	249	103	109	117	104	112	423	130	202	153	115
hsa-miR-142-3p	25946	55873	174086	59007	18691	10991	5817	17195	7470	24514	36275	59743	184969	9681	12455	261088	26548	14027	12799	96824	347780	81076	72040	73079	23384	9579	18237	21506	5195	15710	36438	16170	20790	7217	27966	11910	32721	3567	13106	294175	358165	282141	97573	41696	29486	51820	33132	162686	288650
hsa-miR-142-5p	5722	12242	9748	11598	16631	3570	1882	3309	12487	3082	7228	10931	33353	2831	5409	61865	13598	11727	2189	18644	41474	13862	10813	20183	6542	6028	4995	3780	1407	5308	9199	3355	4591	1241	5348	1397	6126	206	1454	26739	28281	34656	15839	10177	2063	7539	6072	17781	19082
hsa-miR-143-3p	2796	2390	9732	22377	3534	1388	1409	2362	3799	2830	5068	5670	18019	2826	4242	18864	7790	4661	1311	34723	14074	5802	14509	37892	5958	2143	2884	2757	989	5018	3568	1893	2352	1050	3359	2298	5848	1179	1170	3839	12693	8146	3760	1321	858	1797	1097	3285	8729
hsa-miR-143-5p	77	0	126	272	73	56	32	0	0	97	70	0	167	126	68	333	101	95	37	325	169	108	200	327	0	82	75	59	46	115	88	43	94	49	93	73	124	0	56	71	152	119	87	65	55	79	95	87	111
hsa-miR-144-3p	1979	2093	1362	4392	8051	2956	725	541	3320	975	2070	890	4063	1502	1968	442	5913	13755	1128	6903	10935	6092	4797	3780	595	1734	1308	1056	642	1433	1951	1121	930	601	1542	312	2442	61	478	1489	561	2361	1767	1478	83	885	573	1178	794
hsa-miR-144-5p	491	1571	455	894	2018	577	198	165	2531	235	1058	948	1783	184	267	589	967	1191	245	1034	2946	828	1458	1133	284	509	373	399	188	309	329	254	409	123	390	99	678	117	182	1197	753	2532	1430	1845	82	843	430	1255	1055
hsa-miR-145-3p	48	0	27	52	0	35	17	0	0	38	44	0	0	37	26	0	66	37	38	52	78	49	54	111	0	53	74	34	44	78	68	27	57	40	61	20	64	0	35	28	95	55	22	28	28	29	0	33	14
hsa-miR-145-5p	332	193	254	301	137	197	112	185	323	171	310	283	577	185	181	202	369	167	130	312	462	343	433	885	123	466	357	199	229	414	435	178	359	133	269	183	395	85	260	157	714	291	174	172	122	213	105	172	235
hsa-miR-1468-3p	20	0	0	0	0	32	23	0	0	27	0	0	66	0	11	0	0	8	28	0	0	35	43	40	0	30	58	33	34	33	38	25	36	0	44	22	54	0	30	22	0	0	0	41	0	28	63	34	0
hsa-miR-1468-5p	44	0	51	43	48	49	20	0	0	41	57	0	0	38	21	698	169	45	42	89	137	44	76	55	0	89	60	69	92	49	124	50	81	22	78	40	95	41	71	64	69	72	73	29	59	56	80	43	51
hsa-miR-1469	233	390	145	204	146	299	168	125	205	349	282	175	382	242	92	0	425	334	291	219	218	273	368	166	250	565	707	366	668	533	553	312	876	402	345	475	620	252	458	166	197	252	205	305	321	385	194	238	53
hsa-miR-146a-3p	48	107	55	38	60	62	33	145	48	67	59	83	78	31	19	0	66	32	58	49	152	75	98	111	0	98	95	80	102	61	119	47	142	66	69	48	56	70	100	155	128	46	0	49	77	31	102	51	89
hsa-miR-146a-5p	12056	24481	33435	12916	6314	6254	3124	6485	7111	12582	14070	35731	45203	5180	5486	175142	9502	6035	4221	49570	82876	27624	18701	32956	6766	6342	7900	6079	2886	7887	13146	5709	8778	2749	10541	7905	9514	3247	4398	69325	103347	93504	19003	9047	8623	12289	5201	37808	80456
hsa-miR-146b-3p	50	99	51	43	51	63	52	75	0	48	63	62	84	38	26	0	98	47	25	66	141	79	89	58	0	92	72	68	56	61	141	47	98	29	85	43	63	0	62	139	417	234	125	154	49	90	139	144	133
hsa-miR-146b-5p	567	983	2484	778	348	199	117	584	333	550	645	1276	1902	167	318	4755	617	436	239	1447	3552	1149	606	1063	356	401	494	428	251	457	892	339	636	126	567	402	488	133	292	4365	10660	10030	1358	946	919	811	649	2409	3793
hsa-miR-1470	46	0	0	0	0	64	24	0	0	68	0	0	0	29	12	0	37	35	52	0	0	40	38	29	0	108	139	47	95	73	91	47	180	49	74	35	82	66	76	27	37	32	27	41	16	41	89	28	17
hsa-miR-1471	30	0	16	0	0	31	0	0	0	30	0	0	0	25	8	0	39	29	37	0	0	45	41	42	0	55	93	25	68	43	52	45	114	25	38	44	39	47	49	0	0	47	27	56	28	41	0	30	29
hsa-miR-147a	63	98	47	38	40	74	70	0	0	118	98	0	74	95	16	0	58	70	69	45	110	72	127	65	0	156	139	98	169	110	125	78	194	83	89	125	160	84	116	33	32	29	53	97	45	22	86	66	27
hsa-miR-147b	24	0	0	22	0	51	19	0	0	45	0	0	0	42	14	0	61	18	24	0	0	31	0	35	0	62	48	30	49	36	48	19	67	0	37	32	45	37	24	33	0	0	0	31	40	0	0	0	0
hsa-miR-148a-3p	4446	10750	18806	10090	15794	3853	2349	3425	10036	2450	7694	13978	24521	4119	7336	37748	56988	5825	2819	14488	36755	10275	14328	20055	7392	5202	3907	3773	2444	4775	11634	3295	4361	1168	5475	2006	8496	794	1787	12138	20765	14288	10436	2404	2106	3917	4445	5227	11654
hsa-miR-148a-5p	86	111	76	72	43	101	68	0	0	75	129	0	186	151	39	0	129	56	120	57	162	150	164	136	0	164	158	116	155	130	242	82	172	108	163	128	163	138	197	104	133	86	80	130	156	167	114	147	67
hsa-miR-148b-3p	1440	3283	4389	2924	4205	979	457	1204	3227	1087	3093	6124	12057	453	1257	21804	3227	1903	455	4723	12399	3173	2394	3545	2013	1040	1198	767	409	1133	1740	700	1198	379	944	539	1205	150	520	8159	13393	9362	3682	1414	1215	3089	1320	7130	9765
hsa-miR-148b-5p	41	28	56	45	73	43	28	0	0	48	26	0	122	45	27	91	82	95	18	136	224	67	77	105	0	55	58	22	39	45	81	32	65	27	48	19	62	0	38	83	133	130	90	67	53	42	37	79	87
hsa-miR-149-3p	295	270	128	203	212	252	168	313	182	532	239	160	350	372	136	268	416	307	217	551	526	278	433	348	146	622	676	463	613	304	488	347	721	329	346	456	743	334	394	60	87	76	108	155	135	112	240	120	70
hsa-miR-149-5p	183	369	126	173	232	325	178	284	225	224	281	179	264	139	57	0	368	222	302	144	338	316	423	287	362	788	684	447	654	536	560	315	636	299	495	301	602	207	538	40	45	76	70	92	79	94	104	72	41
hsa-miR-150-3p	80	0	36	57	0	54	50	0	70	82	0	0	80	70	24	0	84	60	67	42	124	76	114	66	0	148	114	96	114	109	171	63	164	52	121	75	137	0	68	105	114	202	101	139	81	53	158	138	58
hsa-miR-150-5p	2369	1875	2752	1329	600	1092	1046	372	708	1856	1468	445	2450	1063	231	443	4667	1720	1188	645	5281	7116	3684	1352	612	3369	3524	2461	1613	4759	9025	2858	3356	894	5340	1904	4827	316	1738	23228	25860	17730	12828	33429	2781	5276	10921	23587	5427
hsa-miR-151a-3p	2758	10364	9612	4671	5653	1754	498	3605	6773	3014	6914	33063	32881	921	5157	261208	5030	3034	902	19763	31574	5302	5669	10491	17280	1463	1847	1452	548	1377	3414	1259	2012	600	1747	1691	2112	563	1002	24538	38922	24703	12093	3724	3735	6095	3903	15958	35463
hsa-miR-151b/151a-5p	168	466	834	261	394	167	46	140	144	155	262	800	1237	68	123	3576	544	248	90	552	2091	547	317	286	0	132	179	90	97	108	276	100	183	42	177	100	203	0	123	1693	3649	1664	1169	293	344	416	578	1153	2393
hsa-miR-152-3p	322	897	892	403	304	206	88	177	474	263	505	1328	1719	117	131	5846	610	203	149	810	2107	548	338	609	580	237	264	187	92	255	491	165	271	75	256	206	278	53	144	1938	2460	1891	446	326	268	453	339	876	1660
hsa-miR-152-5p	127	256	93	179	138	222	117	169	188	254	171	119	224	190	48	128	286	222	158	283	379	176	300	212	271	198	342	279	292	221	252	251	341	186	216	234	371	209	305	119	129	139	134	243	224	281	301	162	74
hsa-miR-153-3p	25	0	20	21	0	32	18	0	0	30	0	0	0	34	10	0	42	26	22	0	0	35	47	60	0	52	56	46	36	26	40	15	52	28	41	0	21	0	36	17	0	29	0	0	0	18	0	0	0
hsa-miR-153-5p	38	0	30	0	0	37	32	0	0	47	0	0	0	35	22	0	39	30	12	0	115	36	44	39	0	71	44	29	32	29	68	49	78	35	43	21	34	0	32	0	0	0	46	0	0	35	0	0	0
hsa-miR-1537-3p	16	0	0	0	0	0	0	0	0	0	22	0	0	0	0	0	0	0	0	0	0	32	0	25	0	25	0	0	0	20	29	11	20	0	24	0	37	0	19	22	21	31	44	0	0	0	0	25	0
hsa-miR-1537-5p	0	0	0	0	0	36	0	0	0	24	0	0	0	0	0	0	0	26	18	0	0	19	0	25	0	29	50	0	64	32	37	24	43	24	36	0	37	0	39	0	0	28	0	26	51	14	31	0	0
hsa-miR-1538	142	54	60	96	29	171	108	0	94	117	72	0	77	65	40	0	124	182	159	63	209	148	137	63	0	208	361	117	262	224	249	160	379	113	145	131	302	85	210	78	83	97	77	120	287	284	226	128	46
hsa-miR-1539	29	0	21	25	0	35	22	0	0	36	0	0	0	46	0	0	35	33	21	33	0	37	39	24	0	56	58	0	48	31	52	20	57	25	38	57	60	35	32	37	62	60	0	0	0	43	74	32	24
hsa-miR-154-3p	21	0	21	32	0	41	15	0	0	33	0	0	0	40	10	0	28	31	25	0	0	63	30	48	0	72	72	29	58	35	49	39	63	24	42	28	45	33	35	0	0	0	24	0	0	18	26	32	17
hsa-miR-154-5p	30	0	36	57	0	49	19	0	0	24	61	0	0	33	6	0	0	27	32	0	85	73	46	62	0	70	55	45	67	57	64	24	75	25	65	33	38	0	55	55	127	62	66	45	56	52	70	96	118
hsa-miR-155-3p	0	0	0	0	0	16	0	0	0	0	0	0	0	25	3	0	0	0	0	0	0	20	0	38	0	45	28	28	0	21	29	15	25	0	22	0	32	0	23	0	0	0	0	0	0	31	41	0	0
hsa-miR-155-5p	548	1376	2134	1071	541	557	405	421	698	687	1019	1092	2246	552	288	3657	1513	844	554	2205	4614	1286	2329	2136	558	812	914	995	653	909	1369	615	1001	380	1325	567	1629	349	598	8313	10296	6405	4192	3707	1232	1595	3697	5324	4374
hsa-miR-1587	24	0	26	0	0	52	0	0	0	44	14	0	0	35	11	0	32	21	26	0	0	23	25	38	0	76	90	0	75	36	51	29	81	32	36	29	40	16	50	31	31	30	24	0	0	28	101	40	16
hsa-miR-15a-3p	14	0	0	28	24	26	0	0	12	17	0	0	0	32	10	0	30	36	19	30	63	28	32	44	0	16	41	0	33	40	30	20	51	0	44	29	23	0	15	17	24	23	0	0	0	0	20	14	0
hsa-miR-15a-5p	3136	1779	1978	5520	8628	2738	632	383	4338	1186	1800	1352	3272	920	2230	1564	3530	6830	849	9885	10990	4464	3830	4090	598	1532	1620	1171	456	1398	2444	1076	1216	415	1531	363	1880	88	476	2515	2955	6510	2438	1165	274	1020	968	1947	1955
hsa-miR-15b-3p	266	186	199	305	717	187	131	0	284	197	145	225	364	124	413	0	455	576	172	618	587	420	323	458	0	402	279	176	205	275	370	208	318	94	212	125	306	108	195	363	611	452	381	237	89	229	292	281	228
hsa-miR-15b-5p	2313	2702	2936	7903	11306	3229	899	646	6590	1416	2193	1115	4628	941	2499	1498	5113	8643	1190	15802	17593	5927	5327	5794	702	2158	1897	1380	510	1943	3493	1390	1544	482	1755	304	2612	79	513	4996	8013	11453	6286	1628	508	1752	2548	3046	3788
hsa-miR-16-1-3p	28	0	0	65	91	34	28	0	0	22	0	0	0	21	20	0	79	31	14	0	54	31	0	27	0	54	41	23	34	47	55	26	39	0	50	0	22	0	26	26	27	36	32	60	33	30	39	33	14
hsa-miR-16-2-3p	535	486	287	813	2022	574	124	116	1126	340	531	291	898	216	462	464	1209	1351	136	2384	2902	1053	999	748	171	460	440	290	160	385	835	302	370	121	356	99	398	67	143	969	1105	1566	1767	694	111	499	621	789	702
hsa-miR-16-5p	329122	348137	159987	477331	1469184	319096	57085	79619	802181	198902	361800	240237	554027	92892	285679	324202	716312	783922	84126	1367695	1477453	545827	542926	391037	114028	280417	253467	161544	81465	214084	497291	164997	197565	62753	186527	55626	254505	34454	65590	798542	835415	1147893	1424412	521529	76291	337347	492578	610281	559520
hsa-miR-17-3p	31	95	77	72	139	39	29	0	99	40	44	123	139	0	27	547	144	76	17	169	204	76	87	53	0	45	42	0	35	24	70	31	44	0	35	34	54	0	26	142	191	271	63	33	32	51	53	91	133
hsa-miR-17-5p	196	420	668	397	988	296	71	152	531	280	246	357	1030	133	213	1549	1185	840	102	525	1894	843	575	386	0	225	240	146	70	192	373	202	217	52	208	88	316	57	81	1240	3084	1597	1553	446	300	368	761	923	1670
hsa-miR-181a-2-3p	116	0	60	172	62	38	25	0	78	89	40	0	116	45	36	0	90	88	107	131	164	89	82	94	0	142	116	81	75	87	157	49	139	41	85	67	95	0	58	432	500	338	235	163	169	107	203	343	350
hsa-miR-181a-3p	77	134	120	77	53	62	32	71	116	76	76	86	121	42	44	0	75	62	58	94	282	112	116	201	0	91	107	86	68	91	115	65	86	74	109	70	87	0	68	194	509	198	221	138	271	77	152	223	352
hsa-miR-181a-5p	1582	410	675	542	545	1171	245	129	345	1208	334	554	755	1164	717	1997	909	1147	468	1553	2230	2720	1050	3061	385	1703	2127	1088	865	1652	2298	978	1515	582	1458	1041	1665	226	790	3840	4263	2660	2815	2140	291	853	1489	2765	2485
hsa-miR-181b-2-3p	41	120	49	102	149	125	73	0	107	71	136	0	127	43	22	0	187	84	92	0	170	104	177	128	0	149	172	183	145	150	149	105	169	86	162	78	185	39	163	56	23	55	58	82	78	93	97	78	20
hsa-miR-181b-3p	28	65	31	29	0	62	34	0	0	47	58	0	57	37	12	0	0	26	46	0	75	49	60	89	0	53	65	66	57	81	59	36	96	31	68	38	73	0	55	0	33	30	25	31	56	17	56	32	15
hsa-miR-181b-5p	463	189	246	259	184	232	88	68	213	192	141	151	446	223	201	407	428	311	150	409	585	510	203	877	0	268	413	328	138	297	549	212	264	126	308	229	277	93	163	1083	1022	603	661	588	126	164	453	430	472
hsa-miR-181c-3p	54	51	45	55	27	56	23	0	0	54	39	0	122	53	19	0	40	42	58	80	104	68	81	114	0	82	99	36	96	74	116	52	116	48	80	53	75	0	61	125	153	151	49	61	315	49	67	152	143
hsa-miR-181c-5p	70	88	68	61	54	119	81	0	127	82	110	137	86	123	50	0	122	103	68	121	175	119	173	169	0	167	171	138	155	132	146	101	201	70	145	93	158	81	130	91	69	89	95	97	183	80	88	82	95
hsa-miR-181d-3p	31	0	16	24	0	41	19	0	0	37	34	0	0	35	14	0	0	36	35	0	0	39	23	34	0	68	67	57	67	57	75	41	80	29	39	31	62	0	32	72	63	103	110	117	95	123	218	69	54
hsa-miR-181d-5p	110	73	94	48	74	134	65	0	0	114	87	33	112	93	39	0	123	147	69	113	221	179	120	254	0	157	150	101	136	115	140	86	168	92	104	79	123	112	98	80	65	101	86	57	29	40	62	81	73
hsa-miR-182-3p	16	78	0	32	0	33	23	0	0	0	42	0	0	26	19	0	58	26	34	0	0	41	48	67	0	73	74	38	59	40	78	31	73	0	49	30	41	0	74	56	49	71	0	77	24	35	51	59	0
hsa-miR-182-5p	496	1696	862	2785	2628	856	424	737	6019	793	1787	2026	4271	671	1141	3065	2408	4599	484	9628	8227	1514	3627	1652	726	419	433	506	113	312	500	190	480	200	365	279	669	105	217	2183	1301	3777	2702	2352	177	739	2478	1275	2762
hsa-miR-1825	18	0	0	0	0	19	0	0	0	34	0	0	0	0	10	0	48	16	20	0	0	44	0	39	0	67	53	0	78	39	40	16	73	24	30	53	48	0	40	0	0	42	0	30	92	33	72	40	28
hsa-miR-1827	65	64	55	65	41	113	54	0	76	79	28	0	81	26	25	0	79	75	93	78	102	95	101	171	0	196	178	112	146	163	174	93	202	94	152	89	223	37	171	12	30	14	0	32	29	26	34	0	23
hsa-miR-183-3p	38	0	33	45	42	66	50	0	74	40	0	63	0	75	0	0	51	45	47	39	90	59	27	64	0	113	98	63	78	75	77	55	125	46	80	68	84	0	94	0	45	44	0	33	28	58	82	28	11
hsa-miR-183-5p	245	899	571	1847	1819	533	200	322	2398	413	679	628	1312	414	1240	438	1586	3255	385	5015	3672	957	2021	1024	235	259	235	227	106	225	314	143	329	148	315	161	469	108	130	791	635	1924	1105	803	137	396	1269	446	1057
hsa-miR-184	156	471	141	108	259	222	90	382	195	193	370	156	365	118	121	0	304	174	237	506	573	302	514	396	225	333	391	268	282	192	380	219	376	154	333	137	269	142	181	64	76	97	61	112	91	74	646	43	44
hsa-miR-185-3p	134	216	278	204	208	89	33	0	98	130	65	341	365	92	194	1713	230	230	51	861	947	189	214	257	0	74	126	56	75	59	122	55	125	35	71	92	106	44	62	345	658	374	225	114	148	148	84	263	574
hsa-miR-185-5p	4914	2836	2956	5793	12349	3130	949	1326	8352	4781	2487	2864	4813	2705	7225	6662	8460	8840	919	21253	15097	5489	4778	4257	1274	2902	2286	1101	908	2015	4784	1675	2508	569	1196	1415	2097	479	587	9279	10799	34286	6218	2748	1937	2596	2540	3772	9533
hsa-miR-186-3p	256	292	237	245	311	375	286	0	389	505	525	595	460	250	93	193	389	208	329	340	590	303	620	367	274	645	503	368	485	286	462	277	544	279	408	379	456	299	412	109	83	84	150	114	390	261	162	176	51
hsa-miR-186-5p	3652	1432	1760	3224	3583	2273	685	713	2411	2877	1446	1509	3612	2227	4904	3442	3461	5376	694	7261	8076	4643	2699	6607	645	1460	1329	821	642	1179	2792	1056	1270	501	1152	1059	1501	381	524	3494	5668	5111	2650	1397	342	1238	1018	2384	4000
hsa-miR-187-3p	58	75	41	90	55	90	43	0	84	70	63	68	141	31	28	0	55	54	72	50	109	100	77	113	0	114	144	109	110	101	144	83	167	53	122	58	158	38	128	42	103	48	63	80	81	74	140	113	37
hsa-miR-187-5p	51	0	29	27	0	84	36	0	0	94	28	0	0	33	20	0	79	69	53	0	77	71	95	51	0	103	141	77	82	97	96	66	164	42	72	76	72	40	92	55	58	58	40	89	257	105	140	47	42
hsa-miR-188-3p	30	0	15	23	0	42	0	0	0	0	0	0	59	28	12	0	39	28	32	0	0	35	34	48	0	45	55	38	60	50	67	31	95	25	56	36	34	0	55	26	46	60	0	54	25	37	66	48	0
hsa-miR-188-5p	53	0	31	36	56	51	41	0	0	75	54	0	0	68	33	0	82	47	50	58	78	75	70	57	0	114	99	70	71	52	73	57	88	20	64	53	75	48	89	21	35	83	34	0	0	49	62	50	20
hsa-miR-18a-3p	47	0	19	18	0	45	0	0	0	39	1	0	0	28	110	0	0	94	20	48	110	94	39	104	0	59	54	20	32	57	54	35	60	0	39	26	75	0	0	99	55	65	59	79	0	40	0	78	40
hsa-miR-18a-5p	110	169	150	133	204	173	73	0	111	155	77	136	166	123	57	278	337	312	95	199	596	318	219	181	0	191	165	138	119	224	257	125	237	79	135	65	202	38	121	901	1398	789	611	330	247	387	525	668	908
hsa-miR-18b-3p	29	0	0	16	0	45	22	0	0	40	0	0	0	22	31	0	39	44	21	29	0	38	0	56	0	57	68	43	47	46	73	49	82	25	55	35	70	17	53	0	0	51	30	0	0	45	50	13	0
hsa-miR-18b-5p	48	0	31	42	35	74	37	0	0	39	42	76	0	33	20	0	48	63	38	0	0	63	111	54	0	103	95	56	81	63	73	73	97	31	85	49	83	57	71	33	32	78	51	44	51	74	74	26	38
hsa-miR-1908-3p	58	0	22	19	0	71	24	0	0	84	32	0	0	63	13	0	54	70	67	39	68	69	70	59	0	125	136	43	111	78	100	47	163	54	65	70	83	67	71	47	103	50	36	64	52	108	211	89	68
hsa-miR-1908-5p	191	146	137	163	216	92	40	0	217	184	114	160	475	128	138	1046	279	188	87	346	423	144	226	155	0	143	187	113	143	117	239	83	236	80	99	111	188	73	110	191	318	144	149	72	165	87	228	185	294
hsa-miR-1909-3p	75	92	23	70	0	70	46	0	0	76	63	52	0	30	19	0	76	85	68	0	153	80	65	77	0	79	181	110	119	100	160	73	227	61	85	75	108	49	113	70	127	77	61	143	79	125	128	117	56
hsa-miR-1909-5p	32	0	0	0	0	23	0	0	0	34	13	0	0	37	8	0	43	27	26	0	0	33	0	23	0	45	36	0	36	33	49	32	60	20	12	20	41	0	39	48	48	72	143	63	36	64	128	102	16
hsa-miR-190a-3p	45	0	83	62	57	106	86	0	63	57	65	0	132	48	27	0	77	54	103	53	158	118	105	148	0	154	137	100	125	98	123	78	192	63	177	54	222	54	86	0	30	0	0	25	30	79	0	0	0
hsa-miR-190a-5p	657	1100	907	652	703	389	301	114	506	274	1015	762	949	149	181	1274	712	1083	227	1315	3364	861	1617	1242	412	293	342	395	178	193	452	214	368	137	362	145	539	82	206	1641	1344	1818	1307	1200	144	548	391	925	1206
hsa-miR-190b	1102	1200	1087	1347	1154	1528	1074	1160	1059	2026	1235	1226	1631	1655	649	1173	1814	1447	1450	2428	2841	1668	3040	2203	1388	2316	2675	2232	1934	1213	2134	1462	2831	1353	1570	1749	2567	1814	1859	433	442	453	615	584	1296	851	945	644	318
hsa-miR-191-3p	68	130	122	122	65	65	45	0	0	102	103	269	188	50	66	364	104	49	54	124	233	137	100	214	198	134	119	88	80	106	129	80	163	34	81	79	95	47	72	204	482	248	147	75	69	219	143	181	319
hsa-miR-191-5p	5037	5775	6558	4093	4117	2727	599	1370	5107	3697	3443	11302	15843	2367	2493	52060	4068	4079	1099	13669	25252	10239	4407	11719	3167	3846	4049	1562	1011	3713	6100	1849	5085	881	3305	1949	3365	428	1243	41544	73596	76770	15486	5206	5392	6218	5924	19347	45177
hsa-miR-1910-3p	30	0	0	0	0	54	35	0	0	36	15	0	0	0	11	0	0	47	27	0	0	48	0	51	0	40	74	30	44	44	49	50	77	25	29	43	76	32	40	0	40	59	0	32	0	36	42	0	0
hsa-miR-1910-5p	18	0	0	0	0	0	0	0	0	0	0	0	0	0	6	0	0	0	0	0	0	24	0	0	0	22	25	0	25	33	46	10	48	0	0	0	16	0	26	32	41	107	49	69	85	98	132	0	35
hsa-miR-1911-3p	58	102	38	55	48	78	63	0	0	53	79	0	0	58	23	0	126	87	114	50	135	87	130	77	0	171	163	82	159	134	117	96	180	104	113	58	137	44	128	80	39	33	51	103	85	67	124	68	18
hsa-miR-1911-5p	173	114	122	138	84	210	162	0	94	271	47	73	147	193	51	177	239	209	206	140	286	215	306	320	0	487	424	294	412	318	399	207	550	177	340	225	432	155	432	139	60	126	131	182	232	286	215	177	69
hsa-miR-1912	17	0	0	0	0	32	0	0	0	24	0	0	0	0	0	0	0	19	27	0	0	20	34	30	0	33	31	0	30	29	20	15	46	14	31	0	38	0	30	0	0	0	0	0	0	26	0	0	0
hsa-miR-1913	27	0	22	16	0	23	0	0	0	51	0	0	43	33	10	0	22	25	26	0	24	42	22	38	0	51	67	35	53	32	55	29	113	0	49	41	57	42	62	31	31	77	44	29	81	51	77	33	21
hsa-miR-1914-3p	73	103	18	42	61	60	35	0	0	76	68	48	48	69	20	0	89	54	57	33	92	53	82	64	0	84	126	64	96	80	138	70	164	43	82	68	84	48	60	47	70	84	43	107	47	61	127	81	35
hsa-miR-1914-5p	483	335	253	269	351	505	340	119	482	536	410	324	378	512	118	0	591	306	454	343	652	643	612	523	221	1530	1187	491	794	868	1161	527	1675	422	913	656	955	328	734	313	341	585	315	473	1230	490	567	421	136
hsa-miR-1915-3p	807	795	350	452	316	863	507	273	376	1243	555	381	689	569	262	447	1093	882	870	601	1060	606	835	336	151	1368	2127	875	1712	1489	1612	896	2548	1092	931	1120	1827	954	1169	436	421	397	569	668	645	514	629	572	176
hsa-miR-1915-5p	39	0	0	23	0	31	33	0	0	52	13	0	0	19	14	0	66	61	48	0	73	41	28	35	0	114	117	32	84	78	82	59	111	54	85	38	85	0	40	33	44	49	60	72	64	70	113	46	17
hsa-miR-192-3p	35	0	38	49	56	53	46	54	0	65	23	0	40	62	13	0	49	42	54	20	78	75	29	91	0	123	97	71	117	86	106	68	130	36	83	32	130	0	70	36	45	47	30	45	55	64	34	66	22
hsa-miR-192-5p	2419	4374	4441	2525	6425	1717	836	1065	7486	1834	2177	4111	8497	2588	2151	2369	18304	5087	783	7935	9021	3893	5260	2981	2207	2669	1743	1330	983	2292	6052	982	2773	428	1864	1009	4748	1429	685	2683	1774	2454	1970	864	143	631	999	801	1086
hsa-miR-193a-3p	38	0	41	47	41	71	50	0	0	55	20	0	105	25	21	0	62	47	88	71	93	89	77	71	0	142	170	89	119	100	104	64	143	65	95	53	105	0	78	40	43	65	63	81	118	70	100	101	26
hsa-miR-193a-5p	381	312	775	428	139	269	139	0	266	360	164	509	625	1157	389	0	3114	348	201	835	656	289	753	1116	407	277	229	227	193	213	827	200	367	99	489	390	459	229	79	124	223	182	81	82	51	75	134	78	100
hsa-miR-193b-3p	31	0	0	20	0	41	18	0	45	48	46	0	31	44	25	0	51	18	26	28	77	58	41	57	0	100	99	41	72	55	91	53	83	25	71	48	84	33	68	22	25	72	53	34	57	53	95	49	13
hsa-miR-193b-5p	71	102	101	37	46	62	31	0	140	68	43	191	193	182	50	0	622	87	70	175	120	68	154	145	269	117	110	87	110	82	229	40	119	48	103	68	115	109	87	47	46	63	54	70	23	89	106	70	32
hsa-miR-194-3p	28	0	0	17	0	29	30	0	0	32	0	0	0	30	11	0	52	30	25	0	0	37	36	42	0	75	65	50	65	51	71	41	68	0	53	30	76	0	55	27	53	25	39	40	45	46	57	0	12
hsa-miR-194-5p	1393	1611	1855	1311	2879	933	375	329	1853	615	912	1303	4027	1854	1687	348	8734	2418	590	2860	2974	2264	2588	2113	752	1258	823	597	379	1214	3018	571	1077	241	1162	317	2524	319	354	801	407	909	788	369	54	251	291	273	383
hsa-miR-195-3p	27	0	14	0	0	29	0	0	0	32	2	0	0	50	0	0	40	21	12	33	44	21	37	46	0	50	44	0	27	24	45	27	36	25	57	33	32	0	38	24	28	56	0	33	22	32	35	26	0
hsa-miR-195-5p	334	391	323	541	1168	395	98	129	676	227	297	206	619	176	307	379	702	840	150	1308	1521	813	695	763	150	399	369	254	117	350	601	244	323	88	336	112	442	67	138	1215	926	1408	987	478	96	362	493	579	511
hsa-miR-196a-3p	86	0	44	94	80	119	77	0	59	77	65	0	126	46	19	0	185	77	107	66	126	134	165	124	0	223	201	178	187	153	232	122	256	90	180	121	198	39	215	108	97	93	103	122	99	106	110	103	46
hsa-miR-196a-5p	53	45	58	29	71	51	24	0	0	50	82	0	231	50	20	0	104	32	33	87	122	79	287	81	0	98	64	77	75	61	96	46	104	52	100	60	154	40	63	163	95	67	84	77	97	103	250	59	66
hsa-miR-196b-3p	29	0	34	0	48	47	30	0	0	37	25	0	0	52	15	0	0	48	18	39	0	41	27	56	0	59	75	111	91	61	87	24	98	37	65	28	68	43	58	71	64	90	52	218	66	95	271	69	63
hsa-miR-196b-5p	452	502	429	980	1488	434	229	139	1383	336	735	1088	1674	268	278	2361	2054	902	254	5174	3251	555	1209	1199	794	346	375	407	193	272	306	292	370	104	284	151	537	74	248	372	553	455	469	254	127	129	283	372	510
hsa-miR-197-3p	301	246	289	225	153	274	175	0	74	280	175	179	323	181	88	211	468	287	235	230	463	447	350	491	0	479	523	322	338	377	666	310	527	177	408	236	500	219	349	684	1441	787	573	654	482	693	892	951	655
hsa-miR-197-5p	109	126	55	74	127	123	56	0	116	118	84	82	78	106	45	0	148	110	116	142	151	105	142	132	0	228	278	110	240	136	208	109	286	74	147	108	257	101	128	44	69	63	76	87	89	85	109	83	45
hsa-miR-1972	14	0	0	0	0	0	0	0	0	0	6	0	0	0	0	0	0	0	0	0	0	0	0	0	0	20	22	0	27	14	0	0	28	0	17	0	0	0	17	0	17	0	0	0	0	25	0	0	13
hsa-miR-1973	20	0	19	0	0	54	0	0	0	31	0	0	0	17	0	0	0	27	36	0	0	32	63	49	0	64	49	47	58	31	56	30	85	35	56	33	67	43	44	0	23	20	0	27	31	27	0	24	4
hsa-miR-1976	66	0	47	45	93	56	0	0	0	27	26	0	84	22	41	0	113	75	10	124	143	70	50	88	0	46	52	27	43	50	64	31	78	21	60	38	66	0	38	84	143	112	80	85	29	62	81	101	79
hsa-miR-198	74	0	54	72	68	107	69	0	73	110	70	0	96	126	38	0	183	77	106	124	154	134	161	111	0	237	217	114	202	122	159	100	278	71	137	115	150	113	161	40	42	87	54	75	123	82	100	79	37
hsa-miR-199a-3p	3899	8488	13887	6313	4111	1845	973	2258	2591	2571	4882	8063	26115	868	1113	33805	5801	1998	1678	10026	31106	7612	6903	15516	2999	2931	4488	2822	1268	4814	5653	2772	5067	982	5625	1544	6524	571	2279	60016	111010	45101	20776	7045	7179	10940	8159	28660	58256
hsa-miR-199a-5p	116	201	224	84	50	55	16	160	96	75	145	443	883	25	29	1823	116	51	59	157	538	302	170	162	173	139	165	75	106	140	252	74	184	30	119	75	117	56	100	2029	4098	1710	918	376	248	514	334	1241	1630
hsa-miR-199b-3p	341	1021	1231	605	519	204	110	369	647	264	577	1338	2968	86	98	6382	637	255	177	817	3367	805	877	1304	832	415	496	281	151	490	527	281	555	110	643	145	673	38	216	3439	8093	3740	1079	573	417	823	485	1616	4150
hsa-miR-199b-5p	49	92	61	55	33	54	36	0	0	41	71	57	252	35	16	0	149	38	37	34	145	84	45	268	0	117	107	83	68	92	104	54	100	53	73	56	73	40	69	109	272	247	80	88	44	110	52	95	119
hsa-miR-19a-3p	1142	1060	1200	2842	5301	1095	444	276	3197	1088	956	1308	2389	783	1858	2584	2757	3118	394	4899	4555	1632	1885	1996	183	617	409	453	243	393	722	512	445	204	478	273	685	182	242	550	455	835	345	148	83	199	169	291	478
hsa-miR-19a-5p	22	0	0	23	0	34	30	0	0	23	0	0	0	16	0	0	59	22	37	0	0	37	62	37	0	55	57	26	30	31	42	16	75	27	41	0	46	28	52	25	36	58	29	36	69	48	47	57	11
hsa-miR-19b-1-5p	0	0	0	0	0	16	17	0	0	0	0	0	0	24	0	0	0	17	12	0	0	33	0	0	0	23	31	0	36	18	24	16	36	0	22	19	28	0	20	18	37	44	36	0	0	43	0	0	0
hsa-miR-19b-2-5p	17	0	0	0	0	32	0	0	0	23	0	0	0	31	6	0	0	19	26	0	0	21	26	24	0	38	38	0	19	41	38	21	48	0	37	24	32	0	39	0	0	22	0	18	36	40	0	23	20
hsa-miR-19b-3p	4321	3001	3853	7790	14513	3617	1437	979	7323	3541	2975	3617	6234	2712	8078	5693	8665	8922	897	18182	13333	6018	4793	8115	1082	2613	1536	1320	778	1425	2346	1849	1643	750	1581	1078	1923	527	625	1899	2043	3090	1351	582	175	736	514	1132	2058
hsa-miR-200a-3p	121	348	99	58	144	95	52	158	95	99	74	254	791	232	34	0	249	133	47	88	241	184	225	150	0	142	133	137	68	153	150	51	139	42	119	48	259	44	123	391	90	155	61	35	24	55	82	63	1269
hsa-miR-200a-5p	50	0	37	33	50	65	44	0	140	38	72	43	147	36	17	0	71	58	80	0	124	95	102	81	0	122	130	81	98	103	117	79	143	37	95	39	90	59	99	91	54	115	123	103	87	134	116	102	76
hsa-miR-200b-3p	64	84	66	39	35	45	23	0	0	56	25	159	237	146	24	0	175	141	56	50	132	144	202	126	0	89	84	61	55	78	116	41	98	24	73	37	294	46	53	211	75	108	29	62	36	64	83	65	863
hsa-miR-200b-5p	14	0	19	0	0	22	23	0	0	17	0	0	0	26	0	0	52	35	35	0	0	40	0	41	0	54	67	0	48	52	60	28	60	26	58	30	62	0	52	24	0	0	39	34	0	23	0	33	22
hsa-miR-200c-3p	155	163	156	88	108	127	34	0	0	127	30	572	550	126	50	0	129	209	88	130	467	180	477	282	0	168	209	118	116	181	205	113	220	44	165	83	359	48	144	835	495	316	250	160	145	135	269	255	7643
hsa-miR-200c-5p	142	0	73	90	65	229	92	0	0	183	72	74	66	166	46	0	130	130	148	103	85	200	183	209	0	303	338	213	311	254	333	198	438	162	242	244	399	109	351	95	101	120	96	162	99	131	228	157	45
hsa-miR-202-3p	44	0	55	37	31	86	49	0	0	58	7	0	0	42	20	0	42	55	70	57	90	80	95	90	0	110	166	100	112	101	105	80	180	48	108	48	162	35	118	33	52	48	79	72	75	93	116	43	17
hsa-miR-202-5p	16	0	20	26	53	50	0	0	0	28	0	0	0	0	10	0	0	27	30	0	0	29	43	33	0	56	47	0	28	25	47	21	72	32	52	0	49	0	16	29	0	43	0	32	0	0	0	0	4
hsa-miR-203a-3p	242	826	434	145	111	295	135	197	360	314	365	306	863	241	94	459	224	263	225	189	391	310	980	652	748	288	275	308	121	211	240	130	606	312	386	143	478	250	146	405	160	294	236	188	157	178	208	504	605
hsa-miR-203a-5p	59	136	48	76	54	101	76	0	114	103	85	105	66	90	34	183	78	67	95	105	125	153	137	134	0	146	145	101	154	90	139	88	188	69	183	96	165	107	169	42	32	20	32	35	66	60	78	28	18
hsa-miR-203b-3p	71	124	41	64	122	119	108	0	0	87	103	0	131	74	25	0	217	90	107	59	106	119	141	110	0	193	200	119	153	126	213	90	216	92	131	57	215	90	164	51	104	89	56	166	117	88	142	98	42
hsa-miR-203b-5p	151	441	284	267	523	356	335	354	668	417	519	680	696	300	86	786	501	226	286	324	561	468	629	432	638	724	656	448	480	430	527	313	676	403	546	294	671	248	518	125	141	191	128	221	600	524	170	261	102
hsa-miR-204-3p	27	0	18	0	0	34	0	0	0	22	0	0	0	23	8	0	0	18	29	0	0	12	0	27	0	53	56	0	30	44	35	24	56	0	39	19	41	0	0	0	0	46	0	0	34	38	0	0	0
hsa-miR-204-5p	32	0	46	20	47	39	24	0	0	26	19	0	93	32	12	242	39	24	27	0	84	57	35	50	0	81	68	50	28	61	84	29	86	35	51	25	115	0	33	141	169	168	143	79	29	84	102	139	122
hsa-miR-205-3p	70	107	67	44	101	125	96	0	227	120	107	115	105	118	48	0	124	68	90	57	305	105	172	116	184	246	208	79	158	122	157	131	211	83	198	97	183	66	159	26	39	66	54	50	71	79	80	85	25
hsa-miR-205-5p	187	0	256	78	52	395	69	150	290	117	65	48	169	45	301	0	139	299	108	307	161	236	211	1111	0	296	301	112	115	360	328	108	316	83	236	114	218	42	66	83	94	81	96	162	59	62	82	103	94
hsa-miR-2052	0	0	0	0	0	17	0	0	0	0	0	0	0	0	0	0	0	0	0	0	0	0	53	21	0	28	34	0	28	0	18	22	31	26	26	0	20	0	22	0	0	0	21	0	0	25	45	0	0
hsa-miR-2053	14	0	0	0	0	27	0	0	0	0	0	0	0	0	0	0	0	25	14	0	0	16	54	32	0	60	37	29	0	47	32	25	21	0	34	0	49	0	45	0	0	0	0	0	0	23	0	0	0
hsa-miR-2054	0	0	22	0	0	20	0	0	0	0	8	0	0	22	5	0	0	16	12	0	0	28	0	29	0	38	14	34	13	19	23	20	28	0	40	0	30	0	0	127	277	222	0	0	99	44	0	123	173
hsa-miR-206	171	295	146	240	340	291	158	138	490	307	233	243	576	201	97	376	432	273	146	383	766	683	1816	215	0	346	296	330	214	235	577	183	402	126	302	336	662	214	215	78	67	70	71	102	125	121	137	73	36
hsa-miR-208a-3p	31	0	13	28	0	50	27	0	0	28	0	0	0	36	0	0	60	35	31	0	57	37	45	37	0	65	77	67	31	41	50	44	83	35	55	21	69	28	45	24	24	25	30	55	37	20	49	0	0
hsa-miR-208a-5p	52	0	31	30	0	59	43	0	0	70	70	0	0	38	15	0	66	41	45	0	0	40	102	56	0	79	104	55	95	85	100	61	141	74	95	80	97	0	71	63	45	47	37	48	81	80	63	58	29
hsa-miR-208b-3p	82	122	55	85	77	146	93	127	111	155	83	62	174	100	40	209	199	65	144	101	280	147	201	173	0	234	267	193	191	177	159	122	212	106	185	110	260	110	189	69	63	169	101	173	226	152	195	129	62
hsa-miR-208b-5p	10	0	0	0	0	26	0	0	0	24	0	0	0	0	0	0	0	0	0	0	0	22	0	13	0	47	46	17	34	29	19	20	37	0	34	0	44	0	35	23	0	0	0	19	0	18	0	0	0
hsa-miR-20a-3p	22	0	17	0	0	40	18	0	0	26	18	0	0	0	11	0	0	19	27	0	0	46	0	49	0	76	59	26	47	53	42	26	100	22	61	36	72	0	47	67	74	86	48	28	95	69	0	62	47
hsa-miR-20a-5p	873	576	1287	1493	2456	1199	255	140	625	1122	377	347	1641	409	875	633	1919	3242	397	3412	3306	2647	2069	1728	0	1220	796	587	358	950	1320	724	939	237	744	259	1156	284	365	5790	8956	9275	3544	1955	837	1630	1286	4070	4650
hsa-miR-20b-3p	74	0	38	66	63	98	53	0	0	70	26	0	0	90	24	0	101	75	101	0	70	108	124	81	0	217	224	86	194	167	142	97	235	84	170	75	188	0	184	67	55	90	62	84	162	98	63	68	40
hsa-miR-20b-5p	162	543	209	608	1276	226	81	0	1095	195	322	251	675	111	292	258	1014	955	100	1153	1468	464	565	355	0	251	173	143	100	205	262	143	233	40	119	49	289	44	85	551	683	1740	491	379	143	214	262	340	543
hsa-miR-21-3p	103	177	87	88	110	64	71	0	160	113	166	352	504	71	30	2085	165	62	56	118	278	109	135	121	114	166	125	78	119	115	130	73	175	60	106	97	103	70	109	133	282	215	80	64	73	52	80	138	136
hsa-miR-21-5p	74170	74695	134304	92346	67292	37552	17670	22149	65593	28955	39434	57377	147620	27283	48994	207418	82461	74451	19502	135871	229089	64923	118475	122965	41764	30462	31038	28400	10704	32800	52797	27804	34327	8865	51562	17175	51895	7279	14607	101953	128629	87244	29673	20642	8194	22547	11504	44463	103213
hsa-miR-210-3p	176	168	140	109	158	97	49	0	296	77	104	276	237	112	106	0	361	177	56	354	283	110	143	111	0	138	109	25	95	101	148	57	130	48	105	80	90	32	49	48	77	113	75	67	21	46	53	41	90
hsa-miR-210-5p	37	94	33	48	42	75	35	0	0	150	0	0	119	66	28	0	127	73	69	47	85	71	67	53	0	110	158	59	113	100	132	77	187	51	86	91	89	79	93	24	22	31	37	63	0	51	86	47	26
hsa-miR-211-3p	23	0	27	30	0	30	30	0	0	38	17	0	0	19	8	0	0	31	26	0	0	46	41	37	0	77	92	56	80	61	69	40	99	27	37	25	59	26	57	25	41	119	95	60	135	126	142	73	16
hsa-miR-211-5p	75	0	20	39	23	82	49	0	51	81	34	0	0	55	19	0	55	57	70	71	77	86	101	111	0	159	171	102	135	142	135	64	175	53	166	68	126	42	85	68	59	100	71	141	116	201	223	93	36
hsa-miR-2110	242	114	114	153	158	239	135	120	188	274	106	0	249	219	183	0	283	276	157	706	473	209	297	280	0	301	377	248	335	231	357	205	413	197	248	207	356	166	301	138	300	273	306	259	206	204	238	264	234
hsa-miR-2113	87	84	37	61	0	121	60	0	0	109	45	0	54	78	24	0	74	75	125	51	67	102	110	104	0	227	252	122	161	168	150	102	302	87	149	117	184	59	181	76	69	89	50	90	67	90	135	68	43
hsa-miR-2114-3p	87	86	54	84	82	119	65	0	124	125	108	53	163	38	31	0	151	67	108	37	106	113	122	142	0	190	237	145	178	183	183	122	285	95	157	106	180	137	197	64	89	66	100	131	167	147	157	77	44
hsa-miR-2114-5p	141	207	111	155	161	181	115	318	132	235	202	177	214	183	67	348	246	147	147	224	320	209	254	270	188	326	372	226	232	203	323	163	380	152	224	218	275	214	209	104	80	129	222	241	298	172	327	156	55
hsa-miR-2115-3p	179	126	93	151	79	191	122	94	0	202	91	81	112	125	45	0	166	217	185	130	153	183	267	220	0	269	398	252	307	298	338	218	503	233	302	179	459	144	336	105	78	211	136	166	269	162	253	165	54
hsa-miR-2115-5p	74	167	73	76	97	114	70	0	87	110	248	133	114	78	25	0	99	91	89	95	108	110	179	148	0	194	156	106	143	121	144	106	198	105	145	119	184	74	129	78	40	116	63	70	133	110	105	73	46
hsa-miR-2116-3p	57	0	26	24	47	69	16	0	0	31	57	0	97	43	18	0	47	31	39	0	85	71	97	58	0	96	100	57	68	62	134	43	78	37	69	34	65	61	60	36	95	62	68	76	104	62	150	30	43
hsa-miR-2116-5p	49	0	30	62	61	56	75	0	0	43	34	0	100	27	11	0	65	57	57	83	126	81	144	53	0	137	141	112	93	120	140	75	168	53	132	45	166	36	83	63	64	103	135	104	200	221	182	108	57
hsa-miR-2117	31	0	30	26	0	49	27	0	0	29	29	0	0	22	9	0	0	33	28	0	78	55	102	87	0	88	72	61	74	60	78	48	83	34	56	59	65	0	59	80	82	79	44	85	74	38	32	40	32
hsa-miR-212-3p	25	0	0	15	0	33	22	0	0	25	0	0	0	32	9	0	30	21	24	0	38	35	40	35	0	67	75	42	53	48	49	28	79	43	38	34	28	0	59	24	0	42	34	46	21	30	96	24	18
hsa-miR-212-5p	73	0	40	55	28	180	80	0	0	113	40	0	62	55	34	0	79	110	151	65	115	125	126	118	0	297	340	195	319	321	302	121	410	97	216	133	414	54	267	147	121	158	154	223	280	274	184	223	48
hsa-miR-214-3p	33	0	24	39	0	48	28	0	0	58	53	0	76	0	17	0	43	36	52	0	93	67	49	58	0	117	88	50	66	86	74	40	103	37	88	26	85	0	47	67	54	65	0	43	41	41	92	44	21
hsa-miR-214-5p	16	0	0	0	38	16	0	0	0	23	0	0	0	19	0	0	35	18	22	0	0	22	30	0	0	32	47	34	18	34	27	19	40	0	22	0	43	0	18	34	0	25	0	32	0	0	0	19	0
hsa-miR-215-3p	15	0	0	0	0	18	0	0	0	37	0	0	0	0	1	0	0	18	16	0	0	29	27	20	0	45	28	18	37	28	27	18	43	0	37	0	40	0	19	0	0	27	0	0	20	18	32	29	8
hsa-miR-215-5p	327	329	288	151	336	274	126	107	229	452	70	136	705	789	105	26	520	586	149	302	430	499	634	402	110	427	392	247	252	343	346	184	342	134	358	160	602	146	345	146	74	91	68	86	46	60	68	88	37
hsa-miR-216a-3p	31	0	21	34	30	42	45	0	0	64	0	0	0	27	11	0	87	33	29	0	74	68	34	64	0	89	71	56	81	70	83	45	88	38	66	61	81	0	68	33	36	38	51	80	41	40	84	38	33
hsa-miR-216a-5p	49	0	43	37	0	36	40	0	0	23	0	0	0	37	6	266	54	27	37	51	49	66	98	139	0	96	64	0	48	78	49	33	53	39	58	37	64	0	39	26	32	83	22	26	25	25	30	34	0
hsa-miR-216b-3p	87	184	52	88	87	139	67	0	124	125	99	122	83	101	45	0	148	112	99	113	224	169	176	190	0	225	273	169	221	157	244	137	324	99	214	139	240	119	263	69	65	75	106	74	84	79	147	83	34
hsa-miR-216b-5p	12	0	0	0	0	0	0	0	0	0	0	0	0	0	0	0	0	0	0	0	0	15	0	16	0	34	23	0	0	18	27	15	29	0	22	0	22	0	15	0	0	0	0	0	0	0	0	0	0
hsa-miR-217	41	0	33	35	0	30	25	0	0	50	42	0	0	36	13	0	0	20	39	59	104	50	66	79	0	73	62	42	55	47	72	37	84	34	73	37	63	0	70	0	22	63	27	0	55	54	60	26	17
hsa-miR-218-1-3p	22	0	0	23	0	57	26	0	66	43	28	0	0	33	10	0	41	20	17	0	0	53	36	31	0	87	90	50	75	60	66	32	97	43	66	50	98	0	37	31	27	31	42	40	69	38	64	27	12
hsa-miR-218-2-3p	62	60	19	21	57	63	44	0	0	83	54	0	93	61	17	0	71	52	46	32	82	48	112	65	0	95	116	63	66	79	123	57	126	46	70	62	91	0	97	66	43	119	75	90	101	215	235	64	56
hsa-miR-218-5p	95	125	84	90	117	141	80	0	85	101	108	81	363	82	32	0	183	77	88	83	179	101	168	162	0	167	251	206	122	133	152	94	211	105	146	87	236	82	142	135	101	105	125	174	97	97	210	116	55
hsa-miR-219a-1-3p	38	0	28	17	43	48	20	0	0	43	21	0	0	39	19	0	45	42	46	55	51	36	58	48	0	95	79	44	66	73	122	45	126	18	70	54	89	0	78	106	71	171	284	198	101	238	245	128	69
hsa-miR-219a-2-3p	12	0	0	0	0	0	0	0	0	0	0	0	0	0	0	0	0	3	17	0	0	0	0	14	0	0	0	0	0	0	25	0	15	0	18	0	24	0	29	0	0	47	0	0	0	0	0	0	0
hsa-miR-219a-5p	76	0	63	73	51	114	85	0	57	120	50	68	97	122	29	0	144	97	82	68	164	147	112	116	0	248	242	92	213	178	142	137	259	109	204	123	237	67	171	74	74	54	116	90	50	91	86	112	29
hsa-miR-219b-3p	27	0	0	20	0	60	28	0	0	46	47	0	0	24	4	0	0	38	40	0	75	29	45	37	0	97	86	41	54	69	68	26	78	21	54	30	66	45	40	21	24	22	0	0	17	53	0	0	0
hsa-miR-219b-5p	36	0	20	20	0	53	52	0	0	50	6	0	0	31	12	0	51	38	33	0	70	47	76	62	0	71	68	46	49	48	62	41	99	40	58	33	50	0	85	42	43	31	30	63	92	28	91	51	25
hsa-miR-22-3p	4955	835	1968	2952	2156	3575	1103	319	1482	4174	839	1076	1490	3966	2820	1842	3980	5354	1011	8039	4648	4039	2675	3013	827	2563	2474	1226	1342	1752	5037	1960	2001	841	2033	1657	2145	790	1109	3401	4768	4967	2970	1760	399	1490	1632	1817	3673
hsa-miR-22-5p	65	0	52	35	0	44	37	0	0	30	35	0	62	65	25	0	0	33	27	58	65	89	57	79	0	83	76	66	51	63	130	38	81	27	73	37	55	46	58	160	249	169	82	76	61	68	156	74	116
hsa-miR-221-3p	6238	1419	5735	3825	2452	2235	812	662	941	3633	1420	2168	4404	1666	2372	5787	2339	3240	1383	4906	8084	6706	3726	8674	535	3372	3637	1907	1592	3756	5349	2163	3726	770	4230	2138	3547	755	1878	16559	42601	21222	7867	3248	3312	4421	3118	11701	25575
hsa-miR-221-5p	35	0	60	27	0	25	27	0	0	30	10	0	0	0	7	0	0	26	10	0	56	47	0	28	0	40	36	34	14	40	35	24	32	31	53	29	52	0	31	225	561	262	76	46	68	113	90	261	255
hsa-miR-222-3p	874	390	776	579	506	429	178	143	194	526	312	492	859	464	461	2188	496	783	390	880	1647	1302	761	1651	343	708	725	504	394	591	937	476	699	182	851	378	853	178	361	1903	3441	2202	1262	813	511	603	726	1524	2522
hsa-miR-222-5p	28	0	17	28	33	44	35	0	57	45	25	0	0	30	15	0	44	30	51	35	42	45	51	64	0	87	110	54	84	83	69	59	111	44	76	32	65	44	69	30	33	55	62	58	50	54	0	62	21
hsa-miR-223-3p	38309	33474	69620	35950	11654	11218	4493	9470	13178	22655	31061	70784	153374	17880	11001	233688	38258	15744	9039	50325	154124	85201	31969	215640	26835	17799	20754	12475	6295	21465	40630	13735	23027	4911	20868	12357	24837	1594	9661	267842	482121	348768	113811	42209	30398	68238	47894	203535	336655
hsa-miR-223-5p	413	817	1016	908	241	184	70	294	557	328	728	2806	3086	249	161	15017	832	239	140	1211	2519	589	538	2267	1641	192	290	265	115	271	459	239	235	70	329	160	418	61	158	1831	3425	2452	763	366	409	546	403	1475	2974
hsa-miR-224-3p	26	0	31	30	0	45	32	0	0	40	0	0	0	24	11	0	0	33	32	0	44	50	62	48	0	87	82	42	44	43	69	58	93	54	56	47	97	60	68	0	0	0	0	61	32	34	52	18	0
hsa-miR-224-5p	370	416	229	165	203	255	96	175	237	143	521	3003	2289	96	62	8031	156	81	183	304	2352	497	255	171	1134	312	543	261	256	349	584	231	392	174	230	177	404	73	236	2347	1184	1469	1678	425	266	1189	447	1382	11532
hsa-miR-2276-3p	53	65	40	46	39	69	37	0	0	40	48	0	0	28	24	0	102	47	62	45	95	85	61	76	0	120	111	65	102	102	81	55	114	68	97	78	126	0	91	94	106	173	132	129	363	332	383	180	40
hsa-miR-2276-5p	58	0	32	67	49	84	71	111	0	72	50	0	48	44	16	0	63	69	62	31	45	120	123	72	164	144	149	98	146	118	131	91	168	95	115	61	194	52	125	22	45	40	50	75	96	107	83	104	10
hsa-miR-2277-3p	113	84	76	59	53	107	64	0	0	108	54	70	140	67	26	0	147	81	118	46	188	170	117	130	0	165	233	144	129	135	233	103	267	119	151	104	182	36	117	111	219	193	66	125	98	81	259	146	148
hsa-miR-2277-5p	31	0	18	0	0	25	0	0	0	21	0	0	0	28	7	0	32	29	22	0	31	16	36	37	0	59	85	22	61	54	68	20	62	26	41	16	36	0	28	21	0	27	0	29	25	38	72	54	10
hsa-miR-2278	35	0	27	0	0	54	28	0	0	32	13	0	0	33	16	0	0	47	51	0	72	46	49	25	0	107	213	62	134	89	84	71	216	61	44	47	112	0	70	22	31	43	0	0	37	26	0	47	31
hsa-miR-2355-3p	61	0	52	49	0	75	50	0	0	68	33	0	60	47	26	260	38	37	42	63	181	100	96	153	0	77	86	82	40	53	96	44	87	42	91	65	69	38	77	108	243	141	40	44	0	58	42	116	188
[truncated: 2,108 more rows]
[truncated: 12 more columns]

## Sheet: Toray 3D
Background substracted values	Patients exosomes																			Healthy total														Healthy exosomes			Patients total
[truncated: 2,566 more rows]
[truncated: 6 more columns]

## Sheet: Nanostring
	Patients total																											Healthy total															Patients exosomes
[truncated: 799 more rows]
[truncated: 15 more columns]
