# Supplementary material for: Multicenter Evaluation of Independent High-Throughput and RT-qPCR Technologies for the Development of Analytical Workflows for Circulating miRNA Analysis
Source: Cancers (Basel). 2020 May 5;12(5):1166. doi: 10.3390/cancers12051166 (PMC7281602; doi:10.3390/cancers12051166)
Supplement: Supplementary file 1 [file cancers-12-01166-s001.zip › Table S3.xlsx]

## Sheet: miRCURY
	Disease	NSCLC	NSCLC	NSCLC	NSCLC	NSCLC	NSCLC	NSCLC	NSCLC	NSCLC	NSCLC	NSCLC	NSCLC	NSCLC	NSCLC	NSCLC	NSCLC	NSCLC	NSCLC	NSCLC	NSCLC	NSCLC	NSCLC	NSCLC	NSCLC	NSCLC	NSCLC	NSCLC	NSCLC	NSCLC	NSCLC	NSCLC	NSCLC	NSCLC	NSCLC	NSCLC	NSCLC	NSCLC	NSCLC	NSCLC	NSCLC	NSCLC	NSCLC	NSCLC	NSCLC	NSCLC	NSCLC	NSCLC	NSCLC
	Sample Type	CFmiRNA	CFmiRNA	CFmiRNA	CFmiRNA	CFmiRNA	CFmiRNA	CFmiRNA	CFmiRNA	CFmiRNA	CFmiRNA	CFmiRNA	CFmiRNA	CFmiRNA	CFmiRNA	CFmiRNA	CFmiRNA	CFmiRNA	CFmiRNA	CFmiRNA	CFmiRNA	CFmiRNA	CFmiRNA	CFmiRNA	CFmiRNA	CFmiRNA	CFmiRNA	CFmiRNA	CFmiRNA	CFmiRNA	CFmiRNA	CFmiRNA	CFmiRNA	CFmiRNA	CFmiRNA	CFmiRNA	CFmiRNA	CFmiRNA	CFmiRNA	CFmiRNA	CFmiRNA	CFmiRNA	CFmiRNA	CFmiRNA	CFmiRNA	CFmiRNA	CFmiRNA	CFmiRNA	CFmiRNA
	Sample ID	R1	R1	R2	R2	R3	R3	R4	R4	R5	R5	R6	R6	R7	R7	R8	R8	R9	R9	R10	R10	R11	R11	R12	R12	R13	R13	R14	R14	R15	R15	R18	R18	R16	R16	R17	R17	R19	R19	R20	R20	R21	R21	R22	R22	R23	R23	R24	R24
Raw data	Mean sample	30.2515	29.3772	30.1847	30.1879	30.8733	31.0289	29.2839	29.939	30.0245	29.2556	28.2541	28.825	30.4661	30.7694	32.2388	32.8233	31.9747	31.2471	32.2506	33.2116	28.9247	29.9189	29.8576	30.1489	29.1459	29.7411	28.9767	28.6644	28.82	29.6544	30.374	29.69	27.3875	28.9995	28.3429	29.5981	29.6742	29.8542	29.3247	29.4535	30.2381	30.4488	28.3842	27.4941	28.986	28.9425	29.7661	29.14
	cel-miR-39-3p	12.7	12.95	15.69	15.64	14.97	14.93	17.11	17.05	15.51	15.46	15.68	15.62	16.61	16.63	22.79	22.77	18.23	18.17	19.59	19.44	15.64	15.6	17.79	17.74	16.56	16.45	16.24	16.2	19.1	18.99	16.24	16.16	15.3	15.2	19.2	19.07	16.65	16.59	15.82	15.76	16.95	16.9	15.99	15.94	15.06	15.03	16.34	16.29
	let-7i-5p	28.06	28.47	28	28.07	28.33	28.56	26.78	26.79	26.52	26.57	25.52	25.54	27.78	27.73	31.74	31.25	30.74	30.72	30.65	31.27	27.01	27.06	27.65	27.91	27.82	27.95	26.53	26.54	29.55	29.12	27.14	27.33	25.19	25.26	28.87	28.7	27.58	27.41	25.7	25.78	29.22	29.43	24.69	24.65	25.72	25.77	27	27.13
	miR-122-5p	28.98	29.18	28.65	28.63	29.76	29.68	25.85	25.85	30.29	30.59	29.56	29.57	29.99	29.82	29.79	30.19	30.82	30.65	30.02	29.96	28.47	28.65	29.59	29.55	28.95	29.07	26.69	26.65	29.88	29.82	26.68	26.65	27.5	27.6	33.19	32.97	24.87	24.93	28.46	28.53	29.58	29.67	28.36	28.28	28.78	28.77	28.53	28.56
	miR-124-3p	34.9	34.77	35.4	34.64	null	38.47	null	36.9	39	null	null	null	37.93	36.71	null	null	null	36.7	null	null	null	null	null	null	null	null	null	null	null	null	35.77	null	null	36.61	null	null	36.75	36.1	null	35.38	null	null	36.01	null	36.87	34.75	36.64	null
	miR-125b-5p	32.07	32.24	31.12	30.57	32.49	32.92	29.22	29.07	29.71	29.87	29.79	29.7	32.67	31.98	33.14	34.53	32.66	32.79	35.8	35.38	30.81	30.97	31.79	31.51	31.32	31.08	29.99	29.98	30.83	30.98	30.43	30.58	29.29	29.09	31.66	32.51	28.76	28.89	30.27	29.85	31.69	31.04	28.58	28.75	29.98	30.29	30.62	30.81
	miR-144-3p	24.87	23.57	26.56	26.07	27.89	27.54	28.24	27.82	24.05	23.72	22.61	22.45	25.83	25.55	36.7	38.88	30.45	29.95	30.31	29.94	25.48	25.3	28.73	28.5	26.69	26.58	25.58	25.17	30.64	30.13	25.15	25.01	22.49	21.86	31.53	30.89	24.55	24.02	22.4	21.82	27.25	26.78	22.86	22.57	23.99	23.58	24.64	24.59
	miR-16-5p	23.75	23.31	23.58	22.98	26.05	25.54	23.41	22.76	21.83	21.6	20.33	19.85	23.2	22.92	26.56	26.06	25.77	25.23	28.17	27.79	21.98	21.61	23.95	23.59	23.38	22.9	23.47	23	23.5	22.86	23.25	22.9	20.34	19.57	23.72	23.13	23.05	22.58	21.17	20.65	25.53	24.92	20.09	19.58	21.05	21.01	22.73	22.54
	miR-186-5p	34.7	32.96	32.77	32.03	34.8	34.61	31.51	31.29	30.69	30.52	29.59	29.44	31.67	32.83	35.86	37.11	32.89	34.81	35.56	36.87	30.89	30.82	32.47	32.2	31.74	31.74	31.28	30.97	34.67	33.27	31.45	31.88	28.91	28.57	32.13	32.13	31.65	31.42	29.9	30.04	34.6	35.93	29.45	29.47	29.85	30.01	31.7	31.69
	miR-1909-3p	39.29	null	36.71	38.19	36.59	36.21	38.68	null	36.55	null	null	37.81	null	null	null	null	36.43	null	null	36.47	null	36.54	null	36.85	null	36.36	38.33	36.1	null	null	36.29	null	null	null	null	null	36.72	null	39	null	null	null	null	null	null	38.61	null	null
	miR-190b	null	36.8	null	null	null	null	null	37.17	37.74	37.7	null	36.98	null	38.43	null	36.41	37.96	null	null	null	36.68	37.92	39	null	null	null	null	null	null	36.74	null	37.69	36.12	37.89	null	null	null	39	36.09	36.88	null	null	36.25	36.61	37.81	39	37.75	35.97
	miR-1914-5p	36.69	null	38.11	null	null	null	null	38.25	null	null	null	null	37.13	null	null	37.32	null	null	null	35.29	null	null	null	null	null	null	null	null	null	null	39.83	null	null	36.94	null	null	null	null	null	null	null	null	null	null	36.96	null	null	36.4
	miR-191-5p	29.42	29.5	27.24	27.4	28.22	28.46	26.12	26.16	27.39	27.49	27.36	27.53	29.06	29	32.78	35.03	28.95	29.07	31.98	35.18	27.89	28.48	28.38	28.56	27.63	27.74	25.67	25.65	26.94	27.02	28.53	28.54	26.86	27.01	25.01	24.92	29.37	28.94	27.69	27.89	30.62	30.49	25.11	25.4	25.37	25.38	27.45	27.43
	miR-199b-3p	31.02	31.12	28.8	28.74	29.99	30.02	26.86	26.87	28.44	28.48	28.8	28.83	30.58	30.99	34.55	32.3	32.62	32.11	35.27	34.9	30.15	30.55	29.8	29.64	29.3	29.22	27.36	27.31	30.14	29.7	29.9	30.07	28.62	28.73	29.05	28.89	29.92	29.92	29.91	29.83	30.86	30.96	26.88	26.95	26.5	26.69	28.81	29.01
	miR-20a-5p	29.09	29.32	26.65	26.74	29.53	29.16	25.83	25.87	25.64	25.74	24.43	24.5	26.72	26.92	34.51	33.17	29.65	29.74	32.81	32.78	25.74	25.75	26.93	26.79	26.95	26.94	26.09	25.96	27.86	27.75	26.61	26.69	23.89	23.92	27.52	27.64	25.97	26.23	24.07	24.19	28.28	28.62	23.53	23.53	24.29	24.26	26.28	26.1
	miR-211-3p	null	null	null	null	null	null	null	null	null	null	null	null	null	null	null	null	39.68	null	null	null	null	null	null	null	null	null	null	null	null	null	null	null	null	null	null	null	null	null	null	39	null	null	null	null	null	null	null	null
	miR-21-5p	25.77	25.7	25.96	25.97	26.51	26.44	27.05	26.97	26.42	26.27	25.19	25.29	27.64	27.56	22.98	22.91	26.54	26.48	24.53	24.6	24.74	25.1	21.63	21.61	24.99	25.54	25.51	25.51	23.85	23.76	26.63	26.56	26.89	26.76	21.96	21.9	26.31	26.14	23.74	23.67	24.53	24.45	24.73	24.68	22.91	22.85	25.86	25.88
	miR-23a-3p	23.87	24.42	25.65	25.7	27.34	27.22	24.31	24.15	25.55	25.49	25.98	26.05	27.71	27.55	29.16	29.06	27.72	27.74	31.43	31.82	26.23	26.33	27.3	27.24	26.29	26.3	24.75	24.7	24.91	24.77	26.48	26.49	25.55	25.59	23.52	23.35	26.79	26.94	26.73	26.65	28.07	28.24	24.61	24.64	24.06	24.08	25.92	26.03
	miR-30c-5p	28.65	28.78	28.05	28.15	30.14	29.97	27.5	27.51	28.53	28.45	28.22	28.43	30.03	30.53	35.76	35.36	30.74	31.01	36.09	35.7	29.47	29.25	29.88	29.98	28.77	28.82	27.44	27.45	28.01	28.26	29.56	29.49	27.56	27.61	26.99	26.94	29.55	29.16	28.7	28.78	30.92	30.77	26.79	26.91	26.59	26.61	28.53	28.57
	miR-3185	null	null	null	null	null	null	null	null	null	null	null	null	null	null	null	null	null	null	null	null	null	null	null	null	null	null	null	null	null	null	null	null	null	null	null	null	null	null	null	null	null	null	null	null	null	null	null	null
	miR-3195	35.71	35.74	37.28	37.15	36.74	35.85	37.34	36.07	35.39	34.86	35.89	35.92	38.01	39	36.5	36.51	null	39	35.66	35.47	35.86	35.98	37.08	36.42	37.28	38.17	35.17	34.95	null	null	34.78	35.18	35.61	35.16	36	38.48	35.99	37.17	37.03	37.36	39	36.39	35.89	null	36.64	35.54	38.12	38.56
	miR-365a-3p	32.89	32.85	36.02	36.63	36.39	35.17	34.69	35.67	35.38	37.72	35.19	36.7	36.39	37.63	35.39	35.05	35.95	36.06	35.79	36.14	35.79	35.51	35.69	37.38	33.27	33.17	34.61	33.33	39	37.73	35.91	35.71	null	35.95	null	null	35.46	35.13	35.01	33.32	35.81	34.86	35.45	36.44	33.33	32.49	37.52	36.19
	miR-365b-3p	32.56	33.29	35.72	35.71	35.22	35.04	36.3	35	36.22	36.47	36.33	37.06	36.41	39	36.1	35.15	35.91	35.5	36.99	37.65	35.32	37.27	37.13	36.03	34.5	35.17	35.12	35.78	null	39	35.67	35.54	35.59	null	null	39	33.33	34.64	35.84	35.05	35.17	34.74	36.95	35.73	32.6	33.26	37.83	null
	miR-4433a-3p	null	null	null	null	null	null	null	null	null	null	null	null	null	null	null	null	null	null	null	null	null	null	null	null	null	null	null	null	null	null	null	null	null	null	null	null	null	null	null	null	null	null	null	null	null	null	null	null
	miR-451a	17.24	16.77	21.24	21.2	21.93	21.93	20.75	20.69	18.74	18.78	17.18	17.2	19.64	19.7	24.3	24.53	23.6	23.64	24.95	25.11	19.21	19.28	20.58	20.63	20.66	20.76	20.44	20.49	23.7	23.56	19.59	19.69	17.79	17.69	25.65	25.5	19.72	19.61	17.92	17.78	22.68	22.62	16.93	16.86	18.26	18.19	19.86	19.92
	miR-5001-5p	null	null	null	null	null	null	null	null	null	null	null	null	null	null	null	null	null	null	null	null	null	null	null	null	null	null	null	null	null	null	null	null	null	null	null	null	null	null	null	null	null	null	null	null	null	null	null	null
	miR-5739	null	null	null	null	null	null	null	null	null	null	null	null	null	null	null	null	null	null	null	null	null	null	null	null	null	null	null	null	null	null	null	null	null	null	null	null	null	null	null	null	null	null	null	null	null	null	null	null
	miR-671-5p	35.5	null	null	39	37.8	36.76	36.67	37.92	36.41	36.28	38.35	null	null	null	null	null	38.44	null	null	38.7	null	36.09	null	38.29	35.94	37.83	37.55	36.42	null	null	37.83	38.42	null	39.18	null	36.62	37.47	39	37.54	36.62	null	37.72	36.14	36.35	38.16	37.71	null	null
	miR-6795-5p	null	null	null	null	null	null	null	null	null	null	null	null	null	null	null	null	null	null	null	null	null	null	null	null	null	null	null	null	null	null	null	null	null	null	null	null	null	null	null	null	null	null	null	null	null	null	null	null
	UniSp6	17.46	17.58	17.34	17.41	17.42	17.6	17.21	17.38	17.26	17.45	17.32	17.5	17.42	17.6	16.99	17.11	17.47	17.63	17.25	17.41	17.68	17.6	17.24	17.26	18	17.69	17.31	17.4	17.74	17.81	17.43	17.53	17.48	17.63	18.02	18.07	17.36	17.64	17.3	17.55	17.41	17.63	17.22	17.42	17.27	17.41	17.55	17.68
	Disease	NSCLC	NSCLC	NSCLC	NSCLC	NSCLC	NSCLC	NSCLC	NSCLC	NSCLC	NSCLC	NSCLC	NSCLC	NSCLC	NSCLC	NSCLC	NSCLC	NSCLC	NSCLC	NSCLC	NSCLC	NSCLC	NSCLC	NSCLC	NSCLC	NSCLC	NSCLC	NSCLC	NSCLC	NSCLC	NSCLC	NSCLC	NSCLC	NSCLC	NSCLC	NSCLC	NSCLC	NSCLC	NSCLC	NSCLC	NSCLC	NSCLC	NSCLC	NSCLC	NSCLC	NSCLC	NSCLC	NSCLC	NSCLC
	Sample Type	CFmiRNA	CFmiRNA	CFmiRNA	CFmiRNA	CFmiRNA	CFmiRNA	CFmiRNA	CFmiRNA	CFmiRNA	CFmiRNA	CFmiRNA	CFmiRNA	CFmiRNA	CFmiRNA	CFmiRNA	CFmiRNA	CFmiRNA	CFmiRNA	CFmiRNA	CFmiRNA	CFmiRNA	CFmiRNA	CFmiRNA	CFmiRNA	CFmiRNA	CFmiRNA	CFmiRNA	CFmiRNA	CFmiRNA	CFmiRNA	CFmiRNA	CFmiRNA	CFmiRNA	CFmiRNA	CFmiRNA	CFmiRNA	CFmiRNA	CFmiRNA	CFmiRNA	CFmiRNA	CFmiRNA	CFmiRNA	CFmiRNA	CFmiRNA	CFmiRNA	CFmiRNA	CFmiRNA	CFmiRNA
	Sample ID	R1	R1	R2	R2	R3	R3	R4	R4	R5	R5	R6	R6	R7	R7	R8	R8	R9	R9	R10	R10	R11	R11	R12	R12	R13	R13	R14	R14	R15	R15	R18	R18	R16	R16	R17	R17	R19	R19	R20	R20	R21	R21	R22	R22	R23	R23	R24	R24
∆Cq-values	let-7i-5p	-2.1915	-0.907222	-2.18474	-2.11789	-2.54333	-2.46895	-2.50389	-3.149	-3.5045	-2.68556	-2.73412	-3.285	-2.68611	-3.03944	-0.49875	-1.57333	-1.23474	-0.527059	-1.60063	-1.94158	-1.91471	-2.85895	-2.20765	-2.23889	-1.32588	-1.79111	-2.44667	-2.12444	0.73	-0.534375	-3.234	-2.36	-2.1975	-3.73947	0.527143	-0.898125	-2.09421	-2.44421	-3.62474	-3.6735	-1.01813	-1.01882	-3.69421	-2.84412	-3.266	-3.1725	-2.76611	-2.01
	miR-122-5p	-1.2715	-0.197222	-1.53474	-1.55789	-1.11333	-1.34895	-3.43389	-4.089	0.2655	1.33444	1.30588	0.745	-0.476111	-0.949444	-2.44875	-2.63333	-1.15474	-0.597059	-2.23062	-3.25158	-0.454706	-1.26895	-0.267647	-0.598889	-0.195882	-0.671111	-2.28667	-2.01444	1.06	0.165625	-3.694	-3.04	0.1125	-1.39947	4.84714	3.37187	-4.80421	-4.92421	-0.864737	-0.9235	-0.658125	-0.778824	-0.0242105	0.785882	-0.206	-0.1725	-1.23611	-0.58
	miR-124-3p	4.6485	5.39278	5.21526	4.45211	null	7.44105	null	6.961	8.9755	null	null	null	7.46389	5.94056	null	null	null	5.45294	null	null	null	null	null	null	null	null	null	null	null	null	5.396	null	null	7.61053	null	null	7.07579	6.24579	null	5.9265	null	null	7.62579	null	7.884	5.8075	6.87389	null
	miR-125b-5p	1.8185	2.86278	0.935263	0.382105	1.61667	1.89105	-0.0638889	-0.869	-0.3145	0.614444	1.53588	0.875	2.20389	1.21056	0.90125	1.70667	0.685263	1.54294	3.54937	2.16842	1.88529	1.05105	1.93235	1.36111	2.17412	1.33889	1.01333	1.31556	2.01	1.32562	0.056	0.89	1.9025	0.0905263	3.31714	2.91187	-0.914211	-0.964211	0.945263	0.3965	1.45188	0.591176	0.195789	1.25588	0.994	1.3475	0.853889	1.67
	miR-144-3p	-5.3815	-5.80722	-3.62474	-4.11789	-2.98333	-3.48895	-1.04389	-2.119	-5.9745	-5.53556	-5.64412	-6.375	-4.63611	-5.21944	4.46125	6.05667	-1.52474	-1.29706	-1.94063	-3.27158	-3.44471	-4.61895	-1.12765	-1.64889	-2.45588	-3.16111	-3.39667	-3.49444	1.82	0.475625	-5.224	-4.68	-4.8975	-7.13947	3.18714	1.29188	-5.12421	-5.83421	-6.92474	-7.6335	-2.98813	-3.66882	-5.52421	-4.92412	-4.996	-5.3625	-5.12611	-4.55
	miR-16-5p	-6.5015	-6.06722	-6.60474	-7.20789	-4.82333	-5.48895	-5.87389	-7.179	-8.1945	-7.65556	-7.92412	-8.975	-7.26611	-7.84944	-5.67875	-6.76333	-6.20474	-6.01706	-4.08062	-5.42158	-6.94471	-8.30895	-5.90765	-6.55889	-5.76588	-6.84111	-5.50667	-5.66444	-5.32	-6.79438	-7.124	-6.79	-7.0475	-9.42947	-4.62286	-6.46813	-6.62421	-7.27421	-8.15474	-8.8035	-4.70812	-5.52882	-8.29421	-7.91412	-7.936	-7.9325	-7.03611	-6.6
	miR-186-5p	4.4485	3.58278	2.58526	1.84211	3.92667	3.58105	2.22611	1.351	0.6655	1.26444	1.33588	0.615	1.20389	2.06056	3.62125	4.28667	0.915263	3.56294	3.30938	3.65842	1.96529	0.901053	2.61235	2.05111	2.59412	1.99889	2.30333	2.30556	5.85	3.61563	1.076	2.19	1.5225	-0.429474	3.78714	2.53188	1.97579	1.56579	0.575263	0.5865	4.36188	5.48118	1.06579	1.97588	0.864	1.0675	1.93389	2.55
	miR-1909-3p	9.0385	null	6.52526	8.00211	5.71667	5.18105	9.39611	null	6.5255	null	null	8.985	null	null	null	null	4.45526	null	null	3.25842	null	6.62105	null	6.70111	null	6.61889	9.35333	7.43556	null	null	5.916	null	null	null	null	null	7.04579	null	9.67526	null	null	null	null	null	null	9.6675	null	null
	miR-190b	null	7.42278	null	null	null	null	null	7.231	7.7155	8.44444	null	8.155	null	7.66056	null	3.58667	5.98526	null	null	null	7.75529	8.00105	9.14235	null	null	null	null	null	null	7.08563	null	8	8.7325	8.89053	null	null	null	9.14579	6.76526	7.4265	null	null	7.86579	9.11588	8.824	10.0575	7.98389	6.83
	miR-1914-5p	6.4385	null	7.92526	null	null	null	null	8.311	null	null	null	null	6.66389	null	null	4.49667	null	null	null	2.07842	null	null	null	null	null	null	null	null	null	null	9.456	null	null	7.94053	null	null	null	null	null	null	null	null	null	null	7.974	null	null	7.26
	miR-191-5p	-0.8315	0.122778	-2.94474	-2.78789	-2.65333	-2.56895	-3.16389	-3.779	-2.6345	-1.76556	-0.894118	-1.295	-1.40611	-1.76944	0.54125	2.20667	-3.02474	-2.17706	-0.270625	1.96842	-1.03471	-1.43895	-1.47765	-1.58889	-1.51588	-2.00111	-3.30667	-3.01444	-1.88	-2.63438	-1.844	-1.15	-0.5275	-1.98947	-3.33286	-4.67812	-0.304211	-0.914211	-1.63474	-1.5635	0.381875	0.0411765	-3.27421	-2.09412	-3.616	-3.5625	-2.31611	-1.71
	miR-199b-3p	0.7685	1.74278	-1.38474	-1.44789	-0.883333	-1.00895	-2.42389	-3.069	-1.5845	-0.775556	0.545882	0.005	0.113889	0.220556	2.31125	-0.523333	0.645263	0.862941	3.01938	1.68842	1.22529	0.631053	-0.0576471	-0.508889	0.154118	-0.521111	-1.61667	-1.35444	1.32	0.045625	-0.474	0.38	1.2325	-0.269474	0.707143	-0.708125	0.245789	0.0657895	0.585263	0.3765	0.621875	0.511176	-1.50421	-0.544118	-2.486	-2.2525	-0.956111	-0.13
	miR-20a-5p	-1.1615	-0.0572222	-3.53474	-3.44789	-1.34333	-1.86895	-3.45389	-4.069	-4.3845	-3.51556	-3.82412	-4.325	-3.74611	-3.84944	2.27125	0.346667	-2.32474	-1.50706	0.559375	-0.431579	-3.18471	-4.16895	-2.92765	-3.35889	-2.19588	-2.80111	-2.88667	-2.70444	-0.96	-1.90438	-3.764	-3	-3.4975	-5.07947	-0.822857	-1.95812	-3.70421	-3.62421	-5.25474	-5.2635	-1.95812	-1.82882	-4.85421	-3.96412	-4.696	-4.6825	-3.48611	-3.04
	miR-211-3p	null	null	null	null	null	null	null	null	null	null	null	null	null	null	null	null	7.70526	null	null	null	null	null	null	null	null	null	null	null	null	null	null	null	null	null	null	null	null	null	null	9.5465	null	null	null	null	null	null	null	null
	miR-21-5p	-4.4815	-3.67722	-4.22474	-4.21789	-4.36333	-4.58895	-2.23389	-2.969	-3.6045	-2.98556	-3.06412	-3.535	-2.82611	-3.20944	-9.25875	-9.91333	-5.43474	-4.76706	-7.72062	-8.61158	-4.18471	-4.81895	-8.22765	-8.53889	-4.15588	-4.20111	-3.46667	-3.15444	-4.97	-5.89438	-3.744	-3.13	-0.4975	-2.23947	-6.38286	-7.69813	-3.36421	-3.71421	-5.58474	-5.7835	-5.70812	-5.99882	-3.65421	-2.81412	-6.076	-6.0925	-3.90611	-3.26
	miR-23a-3p	-6.3815	-4.95722	-4.53474	-4.48789	-3.53333	-3.80895	-4.97389	-5.789	-4.4745	-3.76556	-2.27412	-2.775	-2.75611	-3.21944	-3.07875	-3.76333	-4.25474	-3.50706	-0.820625	-1.39158	-2.69471	-3.58895	-2.55765	-2.90889	-2.85588	-3.44111	-4.22667	-3.96444	-3.91	-4.88438	-3.894	-3.2	-1.8375	-3.40947	-4.82286	-6.24812	-2.88421	-2.91421	-2.59474	-2.8035	-2.16812	-2.20882	-3.77421	-2.85412	-4.926	-4.8625	-3.84611	-3.11
	miR-30c-5p	-1.6015	-0.597222	-2.13474	-2.03789	-0.733333	-1.05895	-1.78389	-2.429	-1.4945	-0.805556	-0.0341176	-0.395	-0.436111	-0.239444	3.52125	2.53667	-1.23474	-0.237059	3.83938	2.48842	0.545294	-0.668947	0.0223529	-0.168889	-0.375882	-0.921111	-1.53667	-1.21444	-0.81	-1.39438	-0.814	-0.2	0.1725	-1.38947	-1.35286	-2.65812	-0.124211	-0.694211	-0.624737	-0.6735	0.681875	0.321176	-1.59421	-0.584118	-2.396	-2.3325	-1.23611	-0.57
	miR-3185	null	null	null	null	null	null	null	null	null	null	null	null	null	null	null	null	null	null	null	null	null	null	null	null	null	null	null	null	null	null	null	null	null	null	null	null	null	null	null	null	null	null	null	null	null	null	null	null
	miR-3195	5.4585	6.36278	7.09526	6.96211	5.86667	4.82105	8.05611	6.131	5.3655	5.60444	7.63588	7.095	7.54389	8.23056	4.26125	3.68667	null	7.75294	3.40937	2.25842	6.93529	6.06105	7.22235	6.27111	8.13412	8.42889	6.19333	6.28556	null	null	4.406	5.49	8.2225	6.16053	7.65714	8.88187	6.31579	7.31579	7.70526	7.9065	8.76187	5.94118	7.50579	null	7.654	6.5975	8.35389	9.42
	miR-365a-3p	2.6385	3.47278	5.83526	6.44211	5.51667	4.14105	5.40611	5.731	5.3555	8.46444	6.93588	7.875	5.92389	6.86056	3.15125	2.22667	3.97526	4.81294	3.53937	2.92842	6.86529	5.59105	5.83235	7.23111	4.12412	3.42889	5.63333	4.66556	10.18	8.07562	5.536	6.02	null	6.95053	null	null	5.78579	5.27579	5.68526	3.8665	5.57188	4.41118	7.06579	8.94588	4.344	3.5475	7.75389	7.05
	miR-365b-3p	2.3085	3.91278	5.53526	5.52211	4.34667	4.01105	7.01611	5.061	6.1955	7.21444	8.07588	8.235	5.94389	8.23056	3.86125	2.32667	3.93526	4.25294	4.73938	4.43842	6.39529	7.35105	7.27235	5.88111	5.35412	5.42889	6.14333	7.11556	null	9.34562	5.296	5.85	8.2025	null	null	9.40188	3.65579	4.78579	6.51526	5.5965	4.93188	4.29118	8.56579	8.23588	3.614	4.3175	8.06389	null
	miR-4433a-3p	null	null	null	null	null	null	null	null	null	null	null	null	null	null	null	null	null	null	null	null	null	null	null	null	null	null	null	null	null	null	null	null	null	null	null	null	null	null	null	null	null	null	null	null	null	null	null	null
	miR-451a	-13.0115	-12.6072	-8.94474	-8.98789	-8.94333	-9.09895	-8.53389	-9.249	-11.2845	-10.4756	-11.0741	-11.625	-10.8261	-11.0694	-7.93875	-8.29333	-8.37474	-7.60706	-7.30063	-8.10158	-9.71471	-10.6389	-9.27765	-9.51889	-8.48588	-8.98111	-8.53667	-8.17444	-5.12	-6.09438	-10.784	-10	-9.5975	-11.3095	-2.69286	-4.09812	-9.95421	-10.2442	-11.4047	-11.6735	-7.55813	-7.82882	-11.4542	-10.6341	-10.726	-10.7525	-9.90611	-9.22
	miR-5001-5p	null	null	null	null	null	null	null	null	null	null	null	null	null	null	null	null	null	null	null	null	null	null	null	null	null	null	null	null	null	null	null	null	null	null	null	null	null	null	null	null	null	null	null	null	null	null	null	null
	miR-5739	null	null	null	null	null	null	null	null	null	null	null	null	null	null	null	null	null	null	null	null	null	null	null	null	null	null	null	null	null	null	null	null	null	null	null	null	null	null	null	null	null	null	null	null	null	null	null	null
	miR-671-5p	5.2485	null	null	8.81211	6.92667	5.73105	7.38611	7.981	6.3855	7.02444	10.0959	null	null	null	null	null	6.46526	null	null	5.48842	null	6.17105	null	8.14111	6.79412	8.08889	8.57333	7.75556	null	null	7.456	8.73	null	10.1805	null	7.02187	7.79579	9.14579	8.21526	7.1665	null	7.27118	7.75579	8.85588	9.174	8.7675	null	null
	miR-6795-5p	null	null	null	null	null	null	null	null	null	null	null	null	null	null	null	null	null	null	null	null	null	null	null	null	null	null	null	null	null	null	null	null	null	null	null	null	null	null	null	null	null	null	null	null	null	null	null	null
	Disease	NSCLC	NSCLC	NSCLC	NSCLC	NSCLC	NSCLC	NSCLC	NSCLC	NSCLC	NSCLC	NSCLC	NSCLC	NSCLC	NSCLC	NSCLC	NSCLC	NSCLC	NSCLC	NSCLC	NSCLC	NSCLC	NSCLC	NSCLC	NSCLC	NSCLC	NSCLC	NSCLC	NSCLC	NSCLC	NSCLC	NSCLC	NSCLC	NSCLC	NSCLC	NSCLC	NSCLC	NSCLC	NSCLC	NSCLC	NSCLC	NSCLC	NSCLC	NSCLC	NSCLC	NSCLC	NSCLC	NSCLC	NSCLC
	Sample Type	CFmiRNA	CFmiRNA	CFmiRNA	CFmiRNA	CFmiRNA	CFmiRNA	CFmiRNA	CFmiRNA	CFmiRNA	CFmiRNA	CFmiRNA	CFmiRNA	CFmiRNA	CFmiRNA	CFmiRNA	CFmiRNA	CFmiRNA	CFmiRNA	CFmiRNA	CFmiRNA	CFmiRNA	CFmiRNA	CFmiRNA	CFmiRNA	CFmiRNA	CFmiRNA	CFmiRNA	CFmiRNA	CFmiRNA	CFmiRNA	CFmiRNA	CFmiRNA	CFmiRNA	CFmiRNA	CFmiRNA	CFmiRNA	CFmiRNA	CFmiRNA	CFmiRNA	CFmiRNA	CFmiRNA	CFmiRNA	CFmiRNA	CFmiRNA	CFmiRNA	CFmiRNA	CFmiRNA	CFmiRNA
	Sample ID	R1	R1	R2	R2	R3	R3	R4	R4	R5	R5	R6	R6	R7	R7	R8	R8	R9	R9	R10	R10	R11	R11	R12	R12	R13	R13	R14	R14	R15	R15	R18	R18	R16	R16	R17	R17	R19	R19	R20	R20	R21	R21	R22	R22	R23	R23	R24	R24
∆∆Cq-values	let-7i-5p	-0.934566	0.349712	-0.927803	-0.860961	-1.2864	-1.21201	-1.24695	-1.89207	-2.24757	-1.42862	-1.47718	-2.02807	-1.42918	-1.78251	0.758184	-0.316399	0.0221971	0.729875	-0.343691	-0.684645	-0.657772	-1.60201	-0.950713	-0.981955	-0.0689484	-0.534177	-1.18973	-0.867511	1.98693	0.722559	-1.97707	-1.10307	-0.940566	-2.48254	1.78408	0.358809	-0.837277	-1.18728	-2.3678	-2.41657	0.238809	0.23811	-2.43728	-1.58718	-2.00907	-1.91557	-1.50918	-0.753066
	miR-122-5p	0.0851006	1.15938	-0.178136	-0.201294	0.243267	0.00765321	-2.07729	-2.7324	1.6221	2.69105	2.66248	2.1016	0.880489	0.407156	-1.09215	-1.27673	0.201864	0.759542	-0.874024	-1.89498	0.901895	0.0876532	1.08895	0.757712	1.16072	0.685489	-0.930066	-0.657844	2.4166	1.52223	-2.3374	-1.6834	1.4691	-0.0428731	6.20374	4.72848	-3.44761	-3.56761	0.491864	0.433101	0.698476	0.577777	1.33239	2.14248	1.1506	1.1841	0.120489	0.776601
	miR-124-3p	-1.23751	-0.493235	-0.67075	-1.43391	null	1.55504	null	1.07499	3.08949	null	null	null	1.57788	0.0545425	null	null	null	-0.433072	null	null	null	null	null	null	null	null	null	null	null	null	null	null	null	1.72451	null	null	1.18978	0.359776	null	0.0404869	null	null	1.73978	null	1.99799	-0.0785131	0.987876	null
	miR-125b-5p	0.627101	1.67138	-0.256136	-0.809294	0.425267	0.699653	-1.25529	-2.0604	-1.5059	-0.576955	0.344483	-0.316399	1.01249	0.0191561	-0.290149	0.515267	-0.506136	0.351542	2.35798	0.977022	0.693895	-0.140347	0.740954	0.169712	0.982718	0.147489	-0.178066	0.124156	0.818601	0.134226	-1.1354	-0.301399	0.711101	-1.10087	2.12574	1.72048	-2.10561	-2.15561	-0.246136	-0.794899	0.260476	-0.600223	-0.99561	0.0644829	-0.197399	0.156101	-0.337511	0.478601
	miR-144-3p	-2.65557	-3.08129	-0.898803	-1.39196	-0.257399	-0.763013	1.68205	0.606934	-3.24857	-2.80962	-2.91818	-3.64907	-1.91018	-2.49351	7.18718	8.7826	1.2012	1.42888	0.785309	-0.545645	-0.718772	-1.89301	1.59829	1.07705	0.270052	-0.435177	-0.670733	-0.768511	4.54593	3.20156	-2.49807	-1.95407	-2.17157	-4.41354	5.91308	4.01781	-2.39828	-3.10828	-4.1988	-4.90757	-0.262191	-0.94289	-2.79828	-2.19818	-2.27007	-2.63657	-2.40018	-1.82407
	miR-16-5p	-0.856233	-0.421955	-0.95947	-1.56263	0.821934	0.15632	-0.228622	-1.53373	-2.54923	-2.01029	-2.27885	-3.32973	-1.62084	-2.20418	-0.0334828	-1.11807	-0.55947	-0.371792	1.56464	0.223688	-1.29944	-2.66368	-0.26238	-0.913622	-0.120615	-1.19584	0.138601	-0.0191772	0.325267	-1.14911	-1.47873	-1.14473	-1.40223	-3.78421	1.02241	-0.822858	-0.978943	-1.62894	-2.50947	-3.15823	0.937142	0.116444	-2.64894	-2.26885	-2.29073	-2.28723	-1.39084	-0.954733
	miR-186-5p	0.227767	-0.637955	-1.63547	-2.37863	-0.294066	-0.63968	-1.99462	-2.86973	-3.55523	-2.95629	-2.88485	-3.60573	-3.01684	-2.16018	-0.599483	0.0659339	-3.30547	-0.657792	-0.911358	-0.562312	-2.25544	-3.31968	-1.60838	-2.16962	-1.62662	-2.22184	-1.9174	-1.91518	1.62927	-0.605108	-3.14473	-2.03073	-2.69823	-4.65021	-0.43359	-1.68886	-2.24494	-2.65494	-3.64547	-3.63423	0.141142	1.26044	-3.15494	-2.24485	-3.35673	-3.15323	-2.28684	-1.67073
	miR-1909-3p	1.92467	null	-0.588571	0.888271	-1.39717	-1.93278	2.28228	null	-0.588335	null	null	1.87117	null	null	null	null	-2.65857	null	null	-3.85541	null	-0.492782	null	-0.412723	null	-0.494946	2.2395	0.321721	null	null	-1.19783	null	null	null	null	null	-0.0680451	null	2.56143	null	null	null	null	null	null	2.55367	null	null
	miR-190b	null	0.459894	null	null	null	null	null	0.268116	0.752616	1.48156	null	1.19212	null	0.697672	null	-3.37622	-0.977621	null	null	null	0.79241	1.03817	2.17947	null	null	null	null	null	null	0.122741	null	1.03712	1.76962	1.92764	null	null	null	2.18291	-0.197621	0.463616	null	null	0.902906	2.153	1.86112	3.09462	1.021	-0.132884
	miR-1914-5p	0.478947	null	1.96571	null	null	null	null	2.35145	null	null	null	null	0.704336	null	null	-1.46289	null	null	null	-3.88113	null	null	null	null	null	null	null	null	null	null	3.49645	null	null	1.98097	null	null	null	null	null	null	null	null	null	null	2.01445	null	null	1.30045
	miR-191-5p	-0.341233	0.613045	-2.45447	-2.29763	-2.16307	-2.07868	-2.67362	-3.28873	-2.14423	-1.27529	-0.40385	-0.804733	-0.915844	-1.27918	1.03152	2.69693	-2.53447	-1.68679	0.219642	2.45869	-0.544439	-0.94868	-0.98738	-1.09862	-1.02562	-1.51084	-2.8164	-2.52418	-1.38973	-2.14411	-1.35373	-0.659733	-0.0372328	-1.49921	-2.84259	-4.18786	0.186057	-0.423943	-1.14447	-1.07323	0.872142	0.531444	-2.78394	-1.60385	-3.12573	-3.07223	-1.82584	-1.21973
	miR-199b-3p	0.469101	1.44338	-1.68414	-1.74729	-1.18273	-1.30835	-2.72329	-3.3684	-1.8839	-1.07495	0.246483	-0.294399	-0.185511	-0.0788439	2.01185	-0.822733	0.345864	0.563542	2.71998	1.38902	0.925895	0.331653	-0.357046	-0.808288	-0.145282	-0.820511	-1.91607	-1.65384	1.0206	-0.253774	-0.773399	0.0806006	0.933101	-0.568873	0.407743	-1.00752	-0.05361	-0.23361	0.285864	0.0771006	0.322476	0.211777	-1.80361	-0.843517	-2.7854	-2.5519	-1.25551	-0.429399
	miR-20a-5p	0.910434	2.01471	-1.4628	-1.37596	0.728601	0.202987	-1.38195	-1.99707	-2.31257	-1.44362	-1.75218	-2.25307	-1.67418	-1.77751	4.34318	2.4186	-0.252803	0.564875	2.63131	1.64035	-1.11277	-2.09701	-0.855713	-1.28695	-0.123948	-0.729177	-0.814733	-0.632511	1.11193	0.167559	-1.69207	-0.928066	-1.42557	-3.00754	1.24908	0.113809	-1.63228	-1.55228	-3.1828	-3.19157	0.113809	0.24311	-2.78228	-1.89218	-2.62407	-2.61057	-1.41418	-0.968066
	miR-211-3p	null	null	null	null	null	null	null	null	null	null	null	null	null	null	null	null	null	null	null	null	null	null	null	null	null	null	null	null	null	null	null	null	null	null	null	null	null	null	null	null	null	null	null	null	null	null	null	null
	miR-21-5p	0.964101	1.76838	1.22086	1.22771	1.08227	0.856653	3.21171	2.4766	1.8411	2.46005	2.38148	1.9106	2.61949	2.23616	-3.81315	-4.46773	0.0108637	0.678542	-2.27502	-3.16598	1.26089	0.626653	-2.78205	-3.09329	1.28972	1.24449	1.97893	2.29116	0.475601	-0.448774	1.7016	2.3156	4.9481	3.20613	-0.937257	-2.25252	2.08139	1.73139	-0.139136	-0.337899	-0.262524	-0.553223	1.79139	2.63148	-0.630399	-0.646899	1.53949	2.1856
	miR-23a-3p	-3.70623	-2.28195	-1.85947	-1.81263	-0.858066	-1.13368	-2.29862	-3.11373	-1.79923	-1.09029	0.40115	-0.0997328	-0.0808439	-0.544177	-0.403483	-1.08807	-1.57947	-0.831792	1.85464	1.28369	-0.0194386	-0.91368	0.11762	-0.233622	-0.180615	-0.765844	-1.5514	-1.28918	-1.23473	-2.20911	-1.21873	-0.524733	0.837767	-0.734206	-2.14759	-3.57286	-0.208943	-0.238943	0.0805304	-0.128233	0.507142	0.466444	-1.09894	-0.17885	-2.25073	-2.18723	-1.17084	-0.434733
	miR-30c-5p	-2.2779	-1.27362	-2.81114	-2.71429	-1.40973	-1.73535	-2.46029	-3.1054	-2.1709	-1.48195	-0.710517	-1.0714	-1.11251	-0.915844	2.84485	1.86027	-1.91114	-0.913458	3.16298	1.81202	-0.131105	-1.34535	-0.654046	-0.845288	-1.05228	-1.59751	-2.21307	-1.89084	-1.4864	-2.07077	-1.4904	-0.876399	-0.503899	-2.06587	-2.02926	-3.33452	-0.80061	-1.37061	-1.30114	-1.3499	0.00547558	-0.355223	-2.27061	-1.26052	-3.0724	-3.0089	-1.91251	-1.2464
	miR-3185	null	null	null	null	null	null	null	null	null	null	null	null	null	null	null	null	null	null	null	null	null	null	null	null	null	null	null	null	null	null	null	null	null	null	null	null	null	null	null	null	null	null	null	null	null	null	null	null
	miR-3195	-1.35578	-0.4515	0.280985	0.147827	-0.947611	-1.99323	1.24183	-0.683278	-1.44878	-1.20983	0.821604	0.280722	0.729611	1.41628	-2.55303	-3.12761	null	0.938663	-3.4049	-4.55586	0.121016	-0.753225	0.408075	-0.543167	1.31984	1.61461	-0.620945	-0.528722	null	null	-2.40828	-1.32428	1.40822	-0.653752	0.842865	2.0676	-0.498488	0.501512	0.890985	1.09222	1.9476	-0.873101	0.691512	null	0.839722	-0.216778	1.53961	2.60572
	miR-365a-3p	-1.86771	-1.03343	1.32906	1.9359	1.01046	-0.365153	0.899906	1.22479	0.849295	3.95824	2.42968	3.36879	1.41768	2.35435	-1.35496	-2.27954	-0.530942	0.306736	-0.96683	-1.57778	2.35909	1.08485	1.32615	2.72491	-0.382088	-1.07732	1.12713	0.15935	5.67379	3.56942	1.02979	1.51379	null	2.44432	null	null	1.27958	0.769584	1.17906	-0.639705	1.06567	-0.0950289	2.55958	4.43968	-0.162205	-0.958705	3.24768	2.54379
	miR-365b-3p	-2.15339	-0.549112	1.07337	1.06022	-0.115223	-0.450837	2.55422	0.599111	1.73361	2.75255	3.61399	3.77311	1.482	3.76867	-0.600639	-2.13522	-0.526626	-0.208948	0.277486	-0.0234684	1.9334	2.88916	2.81046	1.41922	0.892228	0.966999	1.68144	2.65367	null	4.88374	0.834111	1.38811	3.74061	null	null	4.93999	-0.8061	0.3239	2.05337	1.13461	0.469986	-0.170713	4.1039	3.77399	-0.847889	-0.144389	3.602	null
	miR-4433a-3p	null	null	null	null	null	null	null	null	null	null	null	null	null	null	null	null	null	null	null	null	null	null	null	null	null	null	null	null	null	null	null	null	null	null	null	null	null	null	null	null	null	null	null	null	null	null	null	null
	miR-451a	-4.9549	-4.55062	-0.888136	-0.931294	-0.886733	-1.04235	-0.477288	-1.1924	-3.2279	-2.41895	-3.01752	-3.5684	-2.76951	-3.01284	0.117851	-0.236733	-0.318136	0.449542	0.755976	-0.0449784	-1.65811	-2.58235	-1.22105	-1.46229	-0.429282	-0.924511	-0.480066	-0.117844	2.9366	1.96223	-2.7274	-1.9434	-1.5409	-3.25287	5.36374	3.95848	-1.89761	-2.18761	-3.34814	-3.6169	0.498476	0.227777	-3.39761	-2.57752	-2.6694	-2.6959	-1.84951	-1.1634
	miR-5001-5p	null	null	null	null	null	null	null	null	null	null	null	null	null	null	null	null	null	null	null	null	null	null	null	null	null	null	null	null	null	null	null	null	null	null	null	null	null	null	null	null	null	null	null	null	null	null	null	null
	miR-5739	null	null	null	null	null	null	null	null	null	null	null	null	null	null	null	null	null	null	null	null	null	null	null	null	null	null	null	null	null	null	null	null	null	null	null	null	null	null	null	null	null	null	null	null	null	null	null	null
	miR-671-5p	-1.8931	null	null	1.6705	-0.214936	-1.41055	0.244509	0.839397	-0.756103	-0.117158	2.95428	null	null	null	null	null	-0.676339	null	null	-1.65318	null	-0.97055	null	0.999509	-0.347485	0.947286	1.43173	0.613953	null	null	0.314397	1.5884	null	3.03892	null	-0.119728	0.654187	2.00419	1.07366	0.0248974	null	0.129574	0.614187	1.71428	2.0324	1.6259	null	null
	miR-6795-5p	null	null	null	null	null	null	null	null	null	null	null	null	null	null	null	null	null	null	null	null	null	null	null	null	null	null	null	null	null	null	null	null	null	null	null	null	null	null	null	null	null	null	null	null	null	null	null	null
		CFmiRNA											EVmiRNA
		NSCLC mean	control mean	∆∆Cq-values	Fold change (log2)								NSCLC mean	control mean	∆∆Cq-values	Fold change (log2)
	let-7i-5p	-2.10374	-1.25693	-0.846805	1.79851							let-7i-5p	-2.0841	-1.32154	-0.762558	1.6965
	miR-122-5p	-0.948368	-1.3566	0.408232	0.753546							miR-122-5p	3.91118	4.39679	-0.485614	1.40018
	miR-124-3p	6.37821	5.88601	0.492199	0.710941							miR-124-3p	6.69341	7.12882	-0.435415	1.3523
	miR-125b-5p	1.15163	1.1914	-0.0397677	1.02795							miR-125b-5p	1.59868	0.603458	0.995219	0.50166
	miR-144-3p	-3.38115	-2.72593	-0.655212	1.57485							miR-144-3p	-1.64216	-1.06821	-0.573947	1.48859
	miR-16-5p	-6.65689	-5.64527	-1.01162	2.01617							miR-16-5p	-5.23466	-4.53321	-0.701447	1.62614
	miR-186-5p	2.297	4.22073	-1.92373	3.79403							miR-186-5p	3.1684	3.76846	-0.600058	1.51578
	miR-1909-3p	7.11279	7.11383	-0.00104637	1.00073							miR-1909-3p	8.06316	5.38737	2.67579	0.156497
	miR-190b	7.67461	6.96288	0.711726	0.610589							miR-190b	8.42308	7.26737	1.15571	0.448844
	miR-1914-5p	6.85443	5.95955	0.894873	0.537794							miR-1914-5p	6.3166	5.58563	0.730973	0.602497
	miR-191-5p	-1.73689	-0.490267	-1.24662	2.37285							miR-191-5p	-2.85466	-2.32987	-0.524781	1.43871
	miR-199b-3p	-0.159479	0.299399	-0.458879	1.37447							miR-199b-3p	-1.4516	-0.971542	-0.480058	1.3948
	miR-20a-5p	-2.75948	-2.07193	-0.687545	1.61054							miR-20a-5p	-2.98993	-2.24487	-0.745058	1.67604
	miR-211-3p	8.62588	null	null	null							miR-211-3p	8.10469	null	null	null
	miR-21-5p	-4.36355	-5.4456	1.08205	0.472358							miR-21-5p	-4.20362	-4.58321	0.379587	0.768657
	miR-23a-3p	-3.59541	-2.67527	-0.920138	1.8923							miR-23a-3p	-3.82521	-3.76821	-0.0570027	1.0403
	miR-30c-5p	-0.539479	0.676399	-1.21588	2.32282							miR-30c-5p	-1.95493	-2.16154	0.206608	0.866572
	miR-3185	null	null	null	null							miR-3185	7.32158	null	null	null
	miR-3195	6.71843	6.81428	-0.095851	1.0687							miR-3195	3.31701	4.25846	-0.941447	1.92045
	miR-365a-3p	5.5634	4.50621	1.05719	0.480567							miR-365a-3p	5.56104	4.00908	1.55197	0.341045
	miR-365b-3p	5.75084	4.46189	1.28895	0.409249							miR-365b-3p	5.54838	3.55903	1.98935	0.251852
	miR-4433a-3p	6.54684	null	null	null							miR-4433a-3p	7.2078	null	null	null
	miR-451a	-9.25374	-8.0566	-1.19714	2.29284							miR-451a	-6.27049	-5.56321	-0.707281	1.63272
	miR-5001-5p	null	null	null	null							miR-5001-5p	null	null	null	null
	miR-5739	null	null	null	null							miR-5739	null	null	null	null
	miR-671-5p	7.78364	7.1416	0.642033	0.640809							miR-671-5p	7.13101	6.78178	0.349236	0.784999
	miR-6795-5p	null	null	null	null							miR-6795-5p	null	null	null	null
[truncated: 80 more columns]

## Sheet: 2-tailed qPCR
	Disease	NSCLC	NSCLC	NSCLC	NSCLC	NSCLC	NSCLC	NSCLC	NSCLC	NSCLC	NSCLC	NSCLC	NSCLC	NSCLC	NSCLC	NSCLC	NSCLC	NSCLC	NSCLC	NSCLC	NSCLC	NSCLC	NSCLC	NSCLC	NSCLC	NSCLC	NSCLC	NSCLC	Healthy	Healthy	Healthy	Healthy	Healthy	Healthy	Healthy	Healthy	Healthy	Healthy	Healthy	Healthy	Healthy	Healthy	Healthy	NSCLC	NSCLC	NSCLC	NSCLC	NSCLC	NSCLC
	Sample Type	CFmiRNA	CFmiRNA	CFmiRNA	CFmiRNA	CFmiRNA	CFmiRNA	CFmiRNA	CFmiRNA	CFmiRNA	CFmiRNA	CFmiRNA	CFmiRNA	CFmiRNA	CFmiRNA	CFmiRNA	CFmiRNA	CFmiRNA	CFmiRNA	CFmiRNA	CFmiRNA	CFmiRNA	CFmiRNA	CFmiRNA	CFmiRNA	CFmiRNA	CFmiRNA	CFmiRNA	CFmiRNA	CFmiRNA	CFmiRNA	CFmiRNA	CFmiRNA	CFmiRNA	CFmiRNA	CFmiRNA	CFmiRNA	CFmiRNA	CFmiRNA	CFmiRNA	CFmiRNA	CFmiRNA	CFmiRNA	EVmiRNA	EVmiRNA	EVmiRNA	EVmiRNA	EVmiRNA	EVmiRNA
	Sample ID	R1	R2	R3	R4	R5	R6	R7	R8	R9	R10	R11	R12	R13	R14	R15	R16	R17	R18	R19	R20	R21	R22	R23	R24	R25	R26	R27	H2	H4	H6	H7	H8	H9	H10	H11	H12	H13	H14	H15	H16	H17	H20	E2	E4	E5	E6	E8	E9
Raw data	Mean sample	32.0582	34.1668	32.1019	32.6722	32.0642	31.6423	32.2519	33.2632	32.7042	35.9936	32.995	31.2848	32.8445	31.1271	31.5036	31.2098	30.6543	33.5251	32.3669	31.8981	33.4053	30.5068	32.6493	30.61	30.9667	32.8298	33.5925	33.1208	33.6071	32.7433	33.3441	31.6543	32.4154	31.8074	34.1273	33.5939	33.281	31.6831	33.2801	33.5716	33.7531	36.1787	32.3983	30.8961	30.6567	33.633	32.8526	32.4481
	cel-miR-39-3p	21.155	23.8109	20.8781	22.3705	22.624	21.3432	22.322	24.9147	26.3129	28.5825	24.3792	23.81	24.0529	23.3145	22.4165	21.8641	23.5893	22.6275	24.7882	24.1698	24.754	24.1119	22.0363	22.9843	21.4046	22.9164	24.0814	25.6359	25.0805	24.1745	26.5826	24.2304	23.3284	24.8271	24.3731	25.5067	24.1236	23.2815	23.7721	29.6582	25.7258	37.2951	null	46.875	null	null	null	42.7157
	let-7i-5p	null	null	null	null	null	29.805	null	null	null	null	null	null	null	30.4453	30.3097	30.7691	null	null	null	null	null	30.1806	30.6497	null	30.6071	31.1687	null	null	null	null	null	null	null	31.2387	null	null	null	null	31.0633	null	null	null	30.5158	30.6044	31.0704	null	null	null
	miR-122-5p	null	null	null	null	null	null	null	null	null	null	null	null	null	null	null	null	null	null	null	null	null	null	null	null	null	null	null	null	null	null	null	null	null	null	null	null	null	null	null	null	null	null	null	null	null	null	null	null
	miR-124-3p	null	null	38.8005	null	null	null	null	null	null	null	null	null	null	null	null	35.5722	null	null	null	null	null	null	null	null	null	null	null	null	null	null	null	null	null	null	null	null	null	null	null	38.1455	null	37.8957	36.6044	null	null	null	41.8889	null
	miR-125b-5p	null	34.6804	null	null	null	35.2969	null	null	null	35.4019	null	null	null	34.3961	35.5618	null	null	null	null	null	null	null	35.6017	null	null	34.601	36.3967	null	null	35.0997	34.8757	34.3565	null	null	35.0434	null	null	null	35.1184	null	34.195	null	null	34.3999	34.2036	null	33.7018	null
	miR-144-3p	36.4227	40.9525	36.3931	40.99	43.5027	34.1277	37.328	null	null	41.9937	40.4872	34.5932	37.81	37.6898	39.1682	36.0299	35.6644	37.1736	36.6085	35.8808	43.4916	36.7681	35.3683	36.4792	37.5491	37.128	46.5129	39.0118	null	38.5932	36.1067	null	44.0168	null	39.5698	36.0684	null	null	41.2384	null	42.3903	null	40.5023	34.9603	null	37.6338	null	null
	miR-16-5p	30.1373	31.2818	32.2504	30.4355	28.7984	27.9398	30.1157	33.1628	33.7573	35.4991	30.0118	30.1582	30.4278	30.2422	30.0401	26.8902	30.8995	29.7482	30.1435	28.4219	32.1989	27.3715	28.2777	29.2759	29.4128	29.2089	33.23	31.8396	32.0807	31.2278	33.2951	30.5507	30.209	30.7614	31.3794	32.7395	30.8993	31.1647	30.5518	33.6172	33.0727	36.2303	29.9698	30.1279	29.319	29.8868	31.5848	34.1297
	miR-186-5p	null	31.5206	31.422	31.6174	31.1937	31.3984	31.6388	31.6474	31.3247	31.5612	null	31.2802	31.7992	31.4128	31.0802	null	31.3329	31.4077	32.0062	31.836	31.874	31.8129	31.6608	31.6564	null	31.7152	31.2561	null	null	31.5646	31.8813	32.1115	null	32.2983	31.6701	32.0843	33.2436	null	32.0171	31.9808	31.8119	31.9007	null	32.0765	31.6276	31.8754	31.6042	null
	miR-1909-3p	34.6595	36.9137	34.6755	34.6695	33.8255	null	35.4907	41.1725	null	null	35.92	null	null	35.0595	36.4548	null	34.6114	39.9174	35.5025	35.7459	null	35.7781	38.8121	null	null	null	35.2369	35.0131	35.7452	null	null	null	null	null	null	35.9227	null	36.3292	36.2062	null	null	null	37.7079	37.0472	33.8591	null	null	null
	miR-190b	null	null	null	null	null	null	null	null	null	null	null	null	null	null	null	null	null	null	null	null	null	null	null	null	null	null	null	null	null	null	null	null	null	null	null	null	null	null	null	null	null	null	null	null	null	null	null	null
	miR-1914-5p	31.4437	31.1751	30.9126	30.8001	30.6372	30.9268	31.3776	31.1285	31.2806	31.4303	32.1277	null	30.6488	31.0391	30.4462	31.2353	31.183	31.1295	32.3025	31.6723	31.016	29.8722	null	30.8295	31.108	null	31.0086	30.9697	31.4559	29.7701	28.4236	28.645	30.3763	31.2819	31.3177	31.4483	31.0284	null	28.9007	30.9048	31.1125	31.1666	31.4379	31.7337	31.133	31.4622	30.651	29.139
	miR-191-5p	null	null	28.1945	27.7121	28.185	28.0118	28.5369	null	null	null	null	null	null	27.0965	27.1082	28.3717	26.0863	null	null	null	null	27.6213	27.065	28.2064	28.2685	28.3576	28.0596	28.9804	null	null	null	null	null	null	null	null	null	null	null	null	null	null	27.4529	26.5354	27.2911	28.6195	null	null
	miR-199b-3p	null	null	null	null	null	null	null	null	null	null	null	null	null	null	null	null	null	null	null	null	null	null	null	null	null	null	null	null	null	null	null	null	null	null	null	null	null	null	null	null	null	null	null	null	null	null	null	null
	miR-20a-5p	null	null	null	null	null	null	null	null	null	null	null	null	null	null	null	null	null	null	null	null	null	null	null	null	null	null	null	null	null	null	null	null	null	null	null	null	null	null	null	null	null	null	null	null	null	null	null	null
	miR-211-3p	null	null	null	null	null	null	null	null	null	null	null	null	null	null	null	null	null	null	null	null	null	null	null	null	null	null	null	null	null	null	null	null	null	null	null	null	null	null	null	null	null	null	null	null	null	null	null	null
	miR-21-5p	31.5659	32.1626	31.5864	30.1102	31.0331	28.6474	30.8898	34.5431	33.9524	37.1917	32.5554	32.604	31.9094	29.6761	29.8988	30.1868	29.2792	31.7965	null	33.0342	34.0306	30.2189	29.6943	31.499	31.0645	31.1941	32.6761	33.8086	33.9473	33.4902	34.9718	33.0957	32.4607	33.6708	32.7399	34.6365	33.2025	32.2629	32.8793	35.2214	34.0755	null	30.3787	29.6559	30.2936	32.7583	33.4013	34.8551
	miR-23a-3p	35.2206	34.5679	33.3506	31.7101	33.0694	32.2312	32.8968	36.3104	35.9401	41.7457	36.3066	34.0832	33.6564	31.7654	31.1952	33.5503	29.7983	33.2467	34.868	36.0227	35.6071	32.7133	31.2948	33.2268	33.7229	32.653	33.0858	36.7019	36.2298	35.6631	37.6452	35.0718	34.346	35.7134	36.3537	41.6501	35.2847	34.7094	34.408	37.3404	35.9132	37.1153	31.7588	30.8204	32.0819	33.6846	34.797	36.2112
	miR-30c-5p	null	null	null	null	null	null	null	null	null	null	null	null	null	null	null	null	null	null	null	null	null	null	null	null	null	null	null	null	null	null	null	null	null	null	null	null	null	null	null	null	null	null	null	23.4994	null	null	null	null
	miR-3185	null	null	34.4581	34.5988	34.5172	31.7939	32.806	null	33.6833	null	34.1726	null	35.6578	34.7312	35.8248	35.9322	35.2579	null	32.7585	34.2319	35.5463	35.6859	null	34.0387	37.8617	33.2222	null	null	null	36.0908	34.3905	null	34.196	34.6006	34.3527	null	34.005	34.5245	35.0434	33.7967	null	null	32.7842	34.0126	34.0405	34.1675	null	null
	miR-3195	null	33.3481	32.1106	null	32.4217	32.3506	32.3915	null	null	32.8488	null	null	null	null	32.6593	null	null	32.4426	33.2867	32.873	null	null	32.0904	null	null	null	null	null	null	null	null	32.6457	32.4873	null	null	null	null	null	null	null	null	null	null	31.7664	31.8885	32.5796	null	null
	miR-365a-3p	null	35.6887	null	null	null	30.6226	31.9787	null	null	41.8927	34.9078	null	35.3922	null	null	null	null	35.1517	32.081	null	null	null	34.54	null	null	33.0645	36.0389	null	null	34.0618	null	null	null	34.7139	34.3109	34.3526	34.6294	null	36.0887	35.538	34.264	null	32.2515	33.0654	null	34.3623	null	null
	miR-4433a-3p	null	40.6407	null	41.4847	null	42.1491	null	null	null	40.9414	null	null	40.08	null	null	null	null	null	35.9944	null	null	null	40.2478	null	null	46.4014	null	38.696	42.5023	null	null	null	null	null	42.8117	null	null	null	null	null	null	null	null	null	null	44.2955	null	null
	miR-451a	21.1188	21.7769	21.0682	21.4255	19.3698	16.3194	18.4584	22.5053	23.3339	25.423	20.4657	19.8789	21.0638	19.9709	19.7997	17.3172	22.4301	18.76	20.484	19.2621	23.478	17.5523	18.419	20.2782	19.1059	20.3613	22.2198	23.0663	23.2882	21.8719	24.8806	22.0537	21.2314	21.9871	22.9331	23.4427	22.534	21.1079	21.4533	25.5998	23.8427	33.1281	21.9943	23.1362	21.0717	20.646	22.5374	27.9055
	miR-5001-5p	36.5817	null	null	null	null	33.4279	35.6259	null	null	null	null	null	null	null	null	null	null	44.484	null	null	null	null	null	null	null	35.7082	null	null	null	null	36.9708	36.3578	null	null	null	null	42.4244	null	null	null	null	null	null	null	null	null	35.5072	null
	miR-5739	31.3735	null	null	null	null	null	null	null	null	null	null	null	null	null	null	null	null	null	null	null	null	null	null	null	null	null	null	null	null	null	null	null	null	null	null	null	null	null	null	null	null	null	null	null	null	null	null	null
	miR-671-5p	null	39.4589	null	36.5123	38.2165	41.2279	41.9919	35.6357	38.3615	null	null	36.3955	null	null	null	37.4532	null	37.0431	null	null	null	null	43.3679	null	null	34.8331	37.3885	null	null	null	null	null	null	null	37.0452	null	35.5587	null	37.6722	null	36.8534	45.8143	37.8189	null	null	45.2578	null	null
	miR-6795-5p	null	null	null	null	null	null	null	null	null	null	null	null	null	null	null	null	null	null	null	null	null	null	null	null	null	null	null	null	null	null	null	null	null	null	null	null	null	null	null	null	null	null	null	null	null	null	null	null
	Disease	NSCLC	NSCLC	NSCLC	NSCLC	NSCLC	NSCLC	NSCLC	NSCLC	NSCLC	NSCLC	NSCLC	NSCLC	NSCLC	NSCLC	NSCLC	NSCLC	NSCLC	NSCLC	NSCLC	NSCLC	NSCLC	NSCLC	NSCLC	NSCLC	NSCLC	NSCLC	NSCLC	Healthy	Healthy	Healthy	Healthy	Healthy	Healthy	Healthy	Healthy	Healthy	Healthy	Healthy	Healthy	Healthy	Healthy	Healthy	NSCLC	NSCLC	NSCLC	NSCLC	NSCLC	NSCLC
	Sample Type	CFmiRNA	CFmiRNA	CFmiRNA	CFmiRNA	CFmiRNA	CFmiRNA	CFmiRNA	CFmiRNA	CFmiRNA	CFmiRNA	CFmiRNA	CFmiRNA	CFmiRNA	CFmiRNA	CFmiRNA	CFmiRNA	CFmiRNA	CFmiRNA	CFmiRNA	CFmiRNA	CFmiRNA	CFmiRNA	CFmiRNA	CFmiRNA	CFmiRNA	CFmiRNA	CFmiRNA	CFmiRNA	CFmiRNA	CFmiRNA	CFmiRNA	CFmiRNA	CFmiRNA	CFmiRNA	CFmiRNA	CFmiRNA	CFmiRNA	CFmiRNA	CFmiRNA	CFmiRNA	CFmiRNA	CFmiRNA	EVmiRNA	EVmiRNA	EVmiRNA	EVmiRNA	EVmiRNA	EVmiRNA
	Sample ID	R1	R2	R3	R4	R5	R6	R7	R8	R9	R10	R11	R12	R13	R14	R15	R18	R16	R17	R19	R20	R21	R22	R23	R24	R25	R26	R27	H2	H4	H6	H7	H8	H9	H10	H11	H12	H13	H14	H15	H16	H17	H20	E2	E4	E5	E6	E8	E9
∆Cq-values	let-7i-5p	null	null	null	null	null	-1.83729	null	null	null	null	null	null	null	-0.681801	-1.19391	-0.440736	null	null	null	null	null	-0.326226	-1.9996	null	-0.35963	-1.66106	null	null	null	null	null	null	null	-0.568691	null	null	null	null	-2.21675	null	null	null	-1.88242	-0.291669	0.413749	null	null	null
	miR-122-5p	null	null	null	null	null	null	null	null	null	null	null	null	null	null	null	null	null	null	null	null	null	null	null	null	null	null	null	null	null	null	null	null	null	null	null	null	null	null	null	null	null	null	null	null	null	null	null	null
	miR-124-3p	null	null	6.69865	null	null	null	null	null	null	null	null	null	null	null	null	4.36242	null	null	null	null	null	null	null	null	null	null	null	null	null	null	null	null	null	null	null	null	null	null	null	4.5739	null	1.71697	4.20612	null	null	null	9.03625	null
	miR-125b-5p	null	0.513686	null	null	null	3.6546	null	null	null	-0.591656	null	null	null	3.26903	4.05818	null	null	null	null	null	null	null	2.95248	null	null	1.77124	2.80423	null	null	2.35639	1.53152	2.70222	null	null	0.916134	null	null	null	1.83834	null	0.441895	null	null	3.50382	3.54688	null	0.84919	null
	miR-144-3p	4.36449	6.78575	4.29121	8.31781	11.4385	2.48543	5.07611	null	null	6.0001	7.49227	3.30844	4.96544	6.5627	7.66461	4.82005	5.01006	3.64855	4.24159	3.98277	10.0863	6.26129	2.71901	5.86922	6.58233	4.29816	12.9204	5.89095	null	5.84986	2.76261	null	11.6014	null	5.44248	2.47453	null	null	7.95836	null	8.63718	null	8.10408	4.06416	null	4.00075	null	null
	miR-16-5p	-1.9209	-2.88491	0.148476	-2.23665	-3.26581	-3.70247	-2.13624	-0.10043	1.05307	-0.49448	-2.98318	-1.1265	-2.41675	-0.884919	-1.46354	-4.31965	0.245175	-3.77689	-2.2234	-3.4762	-1.20644	-3.13532	-4.37156	-1.33413	-1.5539	-3.62088	-0.362548	-1.28122	-1.52639	-1.51549	-0.0490402	-1.1036	-2.2064	-1.04592	-2.74794	-0.85443	-2.38174	-0.518418	-2.7283	0.0456018	-0.680466	0.0516203	-2.42842	-0.768257	-1.33762	-3.74623	-1.26784	1.68156
	miR-186-5p	null	-2.64616	-0.679908	-1.05477	-0.870485	-0.243921	-0.613131	-1.61582	-1.37952	-4.43241	null	-0.00453598	-1.04534	0.285697	-0.423396	null	0.678612	-2.11737	-0.36073	-0.0621151	-1.53133	1.30608	-0.988431	1.04638	null	-1.11461	-2.3364	null	null	-1.1787	-1.4628	0.457224	null	0.490983	-2.45721	-1.50956	-0.0374349	null	-1.26298	-1.59079	-1.94119	-4.27798	null	1.18041	0.970938	-1.75758	-1.24844	null
	miR-1909-3p	2.60134	2.74692	2.57359	1.99729	1.7613	null	3.23881	7.90928	null	null	2.92501	null	null	3.93244	4.95116	null	3.95712	6.39228	3.13564	3.84784	null	5.27126	6.16284	null	null	null	1.64437	1.89231	2.1381	null	null	null	null	null	null	2.32881	null	4.64606	2.92617	null	null	null	5.30963	6.15105	3.20241	null	null	null
	miR-190b	null	null	null	null	null	null	null	null	null	null	null	null	null	null	null	null	null	null	null	null	null	null	null	null	null	null	null	null	null	null	null	null	null	null	null	null	null	null	null	null	null	null	null	null	null	null	null	null
	miR-1914-5p	-0.614517	-2.99166	-1.18924	-1.87207	-1.42699	-0.715445	-0.874276	-2.13469	-1.42359	-4.56327	-0.867322	null	-2.19574	-0.0879513	-1.05745	0.0254932	0.528697	-2.39562	-0.0644251	-0.225808	-2.38932	-0.634621	null	0.219479	0.141285	null	-2.58389	-2.15109	-2.15114	-2.97322	-4.92053	-3.00922	-2.03913	-0.525439	-2.80959	-2.14562	-2.25256	null	-4.37938	-2.66681	-2.64059	-5.01209	-0.960371	0.837601	0.476376	-2.17083	-2.20161	-3.30906
	miR-191-5p	null	null	-3.90737	-4.96008	-3.87916	-3.63052	-3.71504	null	null	null	null	null	null	-4.03052	-4.39537	-2.83814	-4.56796	null	null	null	null	-2.88557	-5.58421	-2.40361	-2.69817	-4.47225	-5.53285	-4.14042	null	null	null	null	null	null	null	null	null	null	null	null	null	null	-4.94535	-4.36068	-3.36555	-5.01355	null	null
	miR-199b-3p	null	null	null	null	null	null	null	null	null	null	null	null	null	null	null	null	null	null	null	null	null	null	null	null	null	null	null	null	null	null	null	null	null	null	null	null	null	null	null	null	null	null	null	null	null	null	null	null
	miR-20a-5p	null	null	null	null	null	null	null	null	null	null	null	null	null	null	null	null	null	null	null	null	null	null	null	null	null	null	null	null	null	null	null	null	null	null	null	null	null	null	null	null	null	null	null	null	null	null	null	null
	miR-211-3p	null	null	null	null	null	null	null	null	null	null	null	null	null	null	null	null	null	null	null	null	null	null	null	null	null	null	null	null	null	null	null	null	null	null	null	null	null	null	null	null	null	null	null	null	null	null	null	null
	miR-21-5p	-0.492296	-2.0042	-0.515449	-2.56201	-1.0311	-2.99486	-1.3621	1.27986	1.24817	1.19812	-0.439586	1.31925	-0.935161	-1.45096	-1.60484	-1.02304	-1.3751	-1.72858	null	1.13617	0.625291	-0.287913	-2.95495	0.888946	0.0978018	-1.63573	-0.916422	0.687756	0.340278	0.746902	1.62768	1.44148	0.0452701	1.8634	-1.38736	1.04263	-0.0784894	0.579829	-0.400713	1.64974	0.32239	null	-2.01957	-1.24025	-0.363058	-0.874767	0.548726	2.40702
	miR-23a-3p	3.16244	0.401157	1.24872	-0.962081	1.00524	0.588966	0.644875	3.0472	3.23589	5.75211	3.3116	2.79843	0.811859	0.63833	-0.308455	2.34048	-0.856006	-0.278412	2.50111	4.12459	2.20182	2.20643	-1.35444	2.61683	2.75615	-0.176841	-0.506657	3.58108	2.62274	2.91975	4.30102	3.41751	1.93054	3.9061	2.22635	8.05617	2.0037	3.02633	1.1279	3.76877	2.16006	0.936546	-0.639439	-0.0756955	1.42524	0.0515771	1.94435	3.76313
	miR-30c-5p	null	null	null	null	null	null	null	null	null	null	null	null	null	null	null	null	null	null	null	null	null	null	null	null	null	null	null	null	null	null	null	null	null	null	null	null	null	null	null	null	null	null	null	-7.39667	null	null	null	null
	miR-3185	null	null	2.35626	1.92659	2.453	0.151648	0.554119	null	0.979049	null	1.17763	null	2.81327	3.60416	4.3212	4.72236	4.60358	null	0.391609	2.33379	2.141	5.17911	null	3.42872	6.895	0.39242	null	null	null	3.34743	1.04638	null	1.7806	2.79326	0.225397	null	0.724031	2.84144	1.76329	0.225062	null	null	0.385911	3.11647	3.38382	0.534466	null	null
	miR-3195	null	-0.818654	0.00868259	null	0.357531	0.708358	0.13963	null	null	-3.14483	null	null	null	null	1.1557	null	null	-1.08243	0.919845	0.974946	null	null	-0.55886	null	null	null	null	null	null	null	null	0.991462	0.0718232	null	null	null	null	null	null	null	null	null	null	0.87027	1.23179	-1.05339	null	null
	miR-365a-3p	null	1.52191	null	null	null	-1.0197	-0.273227	null	null	5.89908	1.91284	null	2.54763	null	null	null	null	1.6266	-0.285903	null	null	null	1.89072	null	null	0.234702	2.44644	null	null	1.31849	null	null	null	2.90658	0.183614	0.758699	1.34841	null	2.80865	1.96634	0.510889	null	-0.146734	2.16932	null	0.729268	null	null
	miR-4433a-3p	null	6.47391	null	8.8125	null	10.5068	null	null	null	4.9478	null	null	7.23551	null	null	null	null	null	3.62754	null	null	null	7.59856	null	null	13.5716	null	5.57516	8.89523	null	null	null	null	null	8.68441	null	null	null	null	null	null	null	null	null	null	10.6625	null	null
	miR-451a	-10.9394	-12.3899	-11.0336	-11.2467	-12.6944	-15.3228	-13.7935	-10.7579	-9.37036	-10.5706	-12.5293	-11.4059	-11.7807	-11.1562	-11.7039	-13.8926	-8.22418	-14.765	-11.8829	-12.636	-9.92728	-12.9545	-14.2302	-10.3318	-11.8609	-12.4685	-11.3727	-10.0545	-10.3188	-10.8714	-8.46354	-9.6006	-11.184	-9.82027	-11.1942	-10.1512	-10.747	-10.5752	-11.8267	-7.9718	-9.9104	-3.05061	-10.404	-7.75987	-9.58497	-12.987	-10.3152	-4.54265
	miR-5001-5p	4.52353	null	null	null	null	1.78564	3.37399	null	null	null	null	null	null	null	null	null	null	10.9589	null	null	null	null	null	null	null	2.87841	null	null	null	null	3.6267	4.70353	null	null	null	null	9.14337	null	null	null	null	null	null	null	null	null	2.65456	null
	miR-5739	-0.684677	null	null	null	null	null	null	null	null	null	null	null	null	null	null	null	null	null	null	null	null	null	null	null	null	null	null	null	null	null	null	null	null	null	null	null	null	null	null	null	null	null	null	null	null	null	null	null
	miR-671-5p	null	5.29216	null	3.84016	6.15234	9.58561	9.74	2.37251	5.65729	null	null	5.11077	null	null	null	6.24336	null	3.518	null	null	null	null	10.7187	null	null	2.00332	3.79603	null	null	null	null	null	null	null	2.91792	null	2.27769	null	4.39215	null	3.10024	9.63554	5.42059	null	null	11.6248	null	null
	miR-6795-5p	null	null	null	null	null	null	null	null	null	null	null	null	null	null	null	null	null	null	null	null	null	null	null	null	null	null	null	null	null	null	null	null	null	null	null	null	null	null	null	null	null	null	null	null	null	null	null	null
	Disease	NSCLC	NSCLC	NSCLC	NSCLC	NSCLC	NSCLC	NSCLC	NSCLC	NSCLC	NSCLC	NSCLC	NSCLC	NSCLC	NSCLC	NSCLC	NSCLC	NSCLC	NSCLC	NSCLC	NSCLC	NSCLC	NSCLC	NSCLC	NSCLC	NSCLC	NSCLC	NSCLC	NSCLC	NSCLC	NSCLC	NSCLC	NSCLC	NSCLC	NSCLC	NSCLC	NSCLC	NSCLC	NSCLC	NSCLC	NSCLC	NSCLC	NSCLC	NSCLC	NSCLC	NSCLC	NSCLC
	Sample Type	CFmiRNA	CFmiRNA	CFmiRNA	CFmiRNA	CFmiRNA	CFmiRNA	CFmiRNA	CFmiRNA	CFmiRNA	CFmiRNA	CFmiRNA	CFmiRNA	CFmiRNA	CFmiRNA	CFmiRNA	CFmiRNA	CFmiRNA	CFmiRNA	CFmiRNA	CFmiRNA	CFmiRNA	CFmiRNA	CFmiRNA	CFmiRNA	CFmiRNA	CFmiRNA	CFmiRNA	EVmiRNA	EVmiRNA	EVmiRNA	EVmiRNA	EVmiRNA	EVmiRNA	EVmiRNA	EVmiRNA	EVmiRNA	EVmiRNA	EVmiRNA	EVmiRNA	EVmiRNA	EVmiRNA	EVmiRNA	EVmiRNA	EVmiRNA	EVmiRNA	EVmiRNA
	Sample ID	R1	R2	R3	R4	R5	R6	R7	R8	R9	R10	R11	R12	R13	R14	R15	R18	R16	R17	R19	R20	R21	R22	R23	R24	R25	R26	R27	E2	E4	E5	E6	E8	E9	E10	E11	E12	E14	E15	E17	E18	E19	E21	E23	E24	E25	E27
∆∆Cq-values	let-7i-5p	null	null	null	null	null	-0.444567	null	null	null	null	null	null	null	0.710918	0.198813	0.951983	null	null	null	null	null	1.06649	-0.60688	null	1.03309	-0.268337	null	-1.03181	0.558939	1.26436	null	null	null	null	null	-0.794311	-0.316072	-0.317201	-0.123457	null	null	null	-0.0101553	-1.32379	-1.8248	null
	miR-122-5p	null	null	null	null	null	null	null	null	null	null	null	null	null	null	null	null	null	null	null	null	null	null	null	null	null	null	null	null	null	null	null	null	null	null	null	null	null	null	null	null	null	null	null	null	null	null
	miR-124-3p	null	null	3.55321	null	null	null	null	null	null	null	null	null	null	null	null	1.21699	null	null	null	null	null	null	null	null	null	null	null	null	null	null	null	null	null	null	null	null	null	null	null	null	null	null	null	null	null	null
	miR-125b-5p	null	-1.1174	null	null	null	2.02352	null	null	null	-2.22274	null	null	null	1.63794	2.4271	null	null	null	null	null	null	null	1.3214	null	null	0.140158	1.17315	null	null	null	null	null	null	null	null	null	null	null	null	null	null	null	null	null	null	null
	miR-144-3p	-1.96267	0.458588	-2.03595	1.99065	5.11138	-3.84174	-1.25105	null	null	-0.327066	1.1651	-3.01872	-1.36173	0.235534	1.33745	-1.50712	-1.3171	-2.67862	-2.08558	-2.3444	3.75909	-0.0658723	-3.60816	-0.457948	0.255165	-2.029	6.59321	3.35341	-0.686513	null	-0.749918	null	null	3.21195	null	0.74472	null	5.89752	null	null	null	-2.48068	null	-0.874789	3.74284	-0.0890246
	miR-16-5p	-0.684753	-1.64877	1.38462	-1.00051	-2.02967	-2.46632	-0.900098	1.13571	2.28921	0.741663	-1.74704	0.109642	-1.18061	0.351225	-0.227397	-3.0835	1.48132	-2.54075	-0.987254	-2.24006	0.0297004	-1.89918	-3.13542	-0.0979896	-0.317761	-2.38474	0.873595	-3.16579	-1.50563	-2.075	-4.48361	-2.00521	0.94418	-1.10327	-2.68617	-1.7731	-2.67154	-2.03634	-2.19868	-1.26161	-1.88498	0.054127	-2.9091	-3.75489	-4.16481	-1.00296
	miR-186-5p	null	-1.30339	0.662859	0.287995	0.472282	1.09885	0.729636	-0.273053	-0.0367572	-3.08964	null	1.33823	0.297425	1.62846	0.919371	null	2.02138	-0.774603	0.982037	1.28065	-0.188563	2.64884	0.354336	2.38914	null	0.22816	-0.993629	null	1.13623	0.926751	-1.80177	-1.29263	null	-0.377507	-1.83771	-0.800448	-0.124957	0.166098	2.33408	0.599271	-0.79549	-1.17676	null	-1.93168	-2.53743	-0.0350255
	miR-1909-3p	-0.184947	-0.0393732	-0.212697	-0.788996	-1.02499	null	0.452519	5.12299	null	null	0.138724	null	null	1.14615	2.16487	null	1.17084	3.60599	0.349348	1.06155	null	2.48497	3.37655	null	null	null	-1.14192	-0.543869	0.297551	-2.65109	null	null	null	null	7.80836	5.71013	6.25884	null	null	-0.420027	null	null	9.49442	null	7.52667	null
	miR-190b	null	null	null	null	null	null	null	null	null	null	null	null	null	null	null	null	null	null	null	null	null	null	null	null	null	null	null	null	null	null	null	null	null	null	null	null	null	null	null	null	null	null	null	null	null	null
	miR-1914-5p	2.21951	-0.15763	1.64479	0.961964	1.40704	2.11859	1.95975	0.699341	1.41044	-1.72924	1.96671	null	0.638288	2.74608	1.77658	2.85952	3.36273	0.438407	2.7696	2.60822	0.444715	2.19941	null	3.05351	2.97531	null	0.250137	-0.333281	1.46469	1.10347	-1.54374	-1.57452	-2.68197	-0.178777	-2.96928	-1.1192	0.218509	-0.0511302	2.01301	0.581417	-0.965369	-1.53064	0.0937615	-1.47109	-2.59376	-0.313816
	miR-191-5p	null	null	0.233043	-0.819661	0.261261	0.509893	0.425375	null	null	null	null	null	null	0.109895	-0.254952	1.30227	-0.427544	null	null	null	null	1.25485	-1.44379	1.73681	1.44225	-0.331833	-1.39243	-1.24093	-0.656254	0.338875	-1.30913	null	null	null	null	-1.27628	-1.40184	-1.69472	-1.48057	0.43435	null	null	-1.3269	-2.33374	-3.11329	-0.929768
	miR-199b-3p	null	null	null	null	null	null	null	null	null	null	null	null	null	null	null	null	null	null	null	null	null	null	null	null	null	null	null	null	null	null	null	null	null	null	null	null	null	null	null	null	null	null	null	null	null	null
	miR-20a-5p	null	null	null	null	null	null	null	null	null	null	null	null	null	null	null	null	null	null	null	null	null	null	null	null	null	null	null	null	null	null	null	null	null	null	null	null	null	null	null	null	null	null	null	null	null	null
	miR-211-3p	null	null	null	null	null	null	null	null	null	null	null	null	null	null	null	null	null	null	null	null	null	null	null	null	null	null	null	null	null	null	null	null	null	null	null	null	null	null	null	null	null	null	null	null	null	null
	miR-21-5p	-1.09807	-2.60997	-1.12122	-3.16778	-1.63687	-3.60063	-1.96787	0.674087	0.642403	0.592354	-1.04536	0.713483	-1.54093	-2.05673	-2.21061	-1.62881	-1.98087	-2.33435	null	0.530397	0.0195213	-0.893683	-3.56072	0.283176	-0.507968	-2.2415	-1.52219	-3.54268	-2.76336	-1.88617	-2.39788	-0.974383	0.883916	-0.999999	-0.752666	-2.7398	-3.49744	-2.82443	-3.55277	-0.586513	-0.732799	-0.552099	-3.07901	-3.74005	-4.12504	-2.71934
	miR-23a-3p	0.096801	-2.66448	-1.81691	-4.02772	-2.0604	-2.47667	-2.42076	-0.018436	0.170252	2.68647	0.245966	-0.267203	-2.25378	-2.42731	-3.37409	-0.725158	-3.92164	-3.34405	-0.564522	1.05896	-0.863817	-0.859203	-4.42008	-0.448803	-0.309483	-3.24248	-3.57229	-3.09521	-2.53147	-1.03054	-2.4042	-0.511429	1.30736	-0.591321	-0.469636	-2.39604	-3.06779	-3.00021	-3.43871	-0.357073	-0.560752	0.524921	-2.98536	-3.76842	-4.39154	-2.28215
	miR-30c-5p	null	null	null	null	null	null	null	null	null	null	null	null	null	null	null	null	null	null	null	null	null	null	null	null	null	null	null	null	null	null	null	null	null	null	null	null	null	null	null	null	null	null	null	null	null	null
	miR-3185	null	null	0.717718	0.288049	0.814455	-1.4869	-1.08442	null	-0.659494	null	-0.460911	null	1.17473	1.96561	2.68266	3.08382	2.96503	null	-1.24693	0.695249	0.50246	3.54056	null	1.79017	5.25646	-1.24612	null	-1.39672	1.33384	1.60119	-1.24816	null	null	null	-0.249613	null	0.193676	null	3.43296	1.18	1.03561	null	1.76716	null	null	0.708076
	miR-3195	null	-1.3503	-0.52296	null	-0.174111	0.176715	-0.392012	null	null	-3.67647	null	null	null	null	0.624057	null	null	-1.61408	0.388202	0.443303	null	null	-1.0905	null	null	null	null	null	null	null	null	null	null	null	null	null	null	null	null	null	null	null	null	null	null	null
	miR-365a-3p	null	0.0467029	null	null	null	-2.49491	-1.74844	null	null	4.42387	0.437635	null	1.07242	null	null	null	null	0.151392	-1.76111	null	null	null	0.415513	null	null	-1.24051	0.971231	-1.68147	0.634584	null	-0.805464	null	null	null	-2.06199	1.0627	null	0.599327	null	null	-0.242599	null	0.933395	-1.12193	null	null
	miR-4433a-3p	null	-1.24436	null	1.09423	null	2.78852	null	null	null	-2.77047	null	null	-0.482754	null	null	null	null	null	-4.09072	null	null	null	-0.119705	null	null	5.85329	null	null	null	null	null	null	null	null	null	null	null	null	null	null	null	null	null	null	null	null
	miR-451a	-1.22339	-2.67387	-1.3176	-1.53067	-2.97838	-5.60682	-4.0775	-1.04188	0.34567	-0.854547	-2.81324	-1.68984	-2.06469	-1.44017	-1.98787	-4.17657	1.49185	-5.04901	-2.16686	-2.91996	-0.211251	-3.23848	-4.51418	-0.615804	-2.14484	-2.75243	-1.65666	-2.84469	-0.200548	-2.02565	-5.4277	-2.75585	3.01668	-1.28578	-2.52619	-1.89531	-2.15479	-1.22111	0.506772	-1.70495	-2.7749	0.376025	-3.12388	-4.47861	-4.82209	0.0786023
	miR-5001-5p	-1.301	null	null	null	null	-4.03889	-2.45054	null	null	null	null	null	null	null	null	null	null	5.13438	null	null	null	null	null	null	null	-2.94612	null	null	null	null	null	null	null	null	null	null	null	null	null	null	null	null	null	null	null	null
	miR-5739	null	null	null	null	null	null	null	null	null	null	null	null	null	null	null	null	null	null	null	null	null	null	null	null	null	null	null	null	null	null	null	null	null	null	null	null	null	null	null	null	null	null	null	null	null	null
	miR-671-5p	null	0.827453	null	-0.624551	1.68763	5.1209	5.2753	-2.0922	1.19258	null	null	0.646067	null	null	null	1.77865	null	-0.946706	null	null	null	null	6.25395	null	null	-2.46139	-0.668672	null	null	null	null	null	null	null	null	null	null	null	null	null	null	null	null	null	null	null
	miR-6795-5p	null	null	null	null	null	null	null	null	null	null	null	null	null	null	null	null	null	null	null	null	null	null	null	null	null	null	null	null	null	null	null	null	null	null	null	null	null	null	null	null	null	null	null	null	null	null
		CFmiRNA										EVmiRNA
		NSCLC mean	control mean	∆∆Cq-values	Fold change (log2)								NSCLC mean	control mean	∆∆Cq-values	Fold change (log2)
	let-7i-5p	-1.06253	-1.39272	0.330189	0.795432							let-7i-5p	-1.24244	-0.850607	-0.39183	1.31206
	miR-122-5p	null	null	null	null							miR-122-5p	null	null	null	null
	miR-124-3p	5.53053	3.14543	2.3851	0.191432							miR-124-3p	4.82606	null	null	null
	miR-125b-5p	2.30397	1.63108	0.672892	0.627248							miR-125b-5p	2.00342	null	null	null
	miR-144-3p	5.9677	6.32717	-0.359463	1.28295							miR-144-3p	5.95762	4.75067	1.20695	0.433183
	miR-16-5p	-1.98337	-1.23614	-0.747227	1.67856							miR-16-5p	-1.35128	0.737377	-2.08865	4.25351
	miR-186-5p	-0.878418	-1.34277	0.464349	0.724798							miR-186-5p	-0.427624	0.0441871	-0.471811	1.38685
	miR-1909-3p	3.82638	2.78629	1.04009	0.486296							miR-1909-3p	9.57361	5.8535	3.72011	0.0758814
	miR-190b	null	null	null	null							miR-190b	null	null	null	null
	miR-1914-5p	-1.22471	-2.83403	1.60932	0.327752							miR-1914-5p	-1.25086	-0.62709	-0.623774	1.5409
	miR-191-5p	-3.96672	-4.14042	0.173695	0.886569							miR-191-5p	-4.93444	-3.70442	-1.23001	2.34569
	miR-199b-3p	null	null	null	null							miR-199b-3p	null	null	null	null
	miR-20a-5p	null	null	null	null							miR-20a-5p	null	null	null	null
	miR-211-3p	null	null	null	null							miR-211-3p	null	null	null	null
	miR-21-5p	-0.673872	0.60577	-1.27964	2.42779							miR-21-5p	-0.612812	1.52311	-2.13592	4.39518
	miR-23a-3p	1.51672	3.06564	-1.54892	2.92598							miR-23a-3p	0.61106	2.45577	-1.84471	3.59182
	miR-30c-5p	null	null	null	null							miR-30c-5p	-7.78707	null	null	null
	miR-3185	2.65392	1.63854	1.01538	0.494699							miR-3185	2.54245	1.78263	0.759819	0.59057
	miR-3195	-0.121826	0.531642	-0.653469	1.57295							miR-3195	0.857659	null	null	null
	miR-365a-3p	1.5001	1.47521	0.0248915	0.982895							miR-365a-3p	1.23657	1.53473	-0.29816	1.22958
	miR-4433a-3p	7.84677	7.71827	0.128503	0.91478							miR-4433a-3p	9.83603	null	null	null
	miR-451a	-11.8978	-9.71603	-2.18181	4.53724							miR-451a	-9.41532	-7.55933	-1.856	3.62002
	miR-5001-5p	4.7041	5.82453	-1.12044	2.17413							miR-5001-5p	7.09192	null	null	null
	miR-5739	-0.684677	null	null	null							miR-5739	null	null	null	null
	miR-671-5p	5.69463	4.46471	1.22992	0.42634							miR-671-5p	8.43387	null	null	null
	miR-6795-5p	null	null	null	null							miR-6795-5p	null	null	null	null
[truncated: 16 more columns]
